# Supplementary material for: Common position of indels that cause deviations from canonical genome organization in different measles virus strains
Source: Virol J. 2016 Jul 29;13:134. doi: 10.1186/s12985-016-0587-2 (PMC4966754; doi:10.1186/s12985-016-0587-2)
Supplement: Additional file 2: — List of partial measles virus sequences that include genomic region 5051–5078. (TXT 827 kb) [file 12985_2016_587_MOESM2_ESM.txt]

>KU728743.1 MVs/DongThap.VNM/08.14[D8]
----------GTTGGGTAAGGATAGATCAATCAATGATCATATTCTAGTACACTTAGGATTCAAGATCCTATTATCAGGG
ACAGGGGCAGGATTAGAGATATCCGAAATGGCCACACTTTTAAGGAGCTTAGCATTGTTCAAAAGAAACA
AGGACAAACCACCCATTACATCAGGATCCGGTGGAGCCATCAGAGGAATCAAACACATTATTATAGTACC
AATCCCTGGAGATTCCTCAATTACCACTCGATCCAGACTATTGGACCGGTTGGTCAGGTTAATTGGGAAC
CCAGATGTGAGCGGACCCAAACTAACAGGGGCACTAATAGGTATATTATCTTTGTTTGTGGAATCTCCAG
GTCAATTAATTCAGAGGATCACCGATGACCCTGACGTTAGCATCAGGCTGTTGGAGGTTGTCCAGAGTGA
CCAGTCACAATCTGGCCTTACCTTCGCATCAAGAGGTACCAACATGGAGGATGAGGCGGACCAATACTTT
TCACATGATGATCCAAGTAGTAGTGATCAATCCAGGTCTGGATGGTTCGAGAACAAGGAAATCTCAGATA
TCGAAGTGCAAGACCCTGAGGGATTTAATATGATTCTGGGTACCATTCTAGCCCAAATTTGGGTCTTGCT
CGCAAAGGCGGTTACGGCCCCAGACACGGCAGCTGATTCGGAGCTAAGAAGGTGGATAAAGTACACCCAA
CAAAGAAGGGTAGTTGGTGAATTTAGATTGGAGAGAAAATGGTTGGATGTGGTGAGAAACAGGATTGCCG
AGGACCTCTCCTTACGCCGATTCATGGTCGCTCTAATCCTGGATATCAAGAGGACACCCGGGAACAAACC
TAGGATTGCCGAAATGATATGTGACATTGATACATATATCGTAGAGGCAGGATTAGCCAGTTTTATCCTG
ACTATTAAGTTTGGGATAGAAACTATGTATCCTGCTCTCGGACTGCATGAATTTGCTGGTGAGTTATCCA
CACTTGAATCCTTGATGAATCTTTACCAGCAAATGGGAGAAACTGCACCCTACATGGTAATCCTGGAGAA
CTCAATTCAGAACAAGTTCAGTGCAGGATCATACCCTCTGCTATGGAGCTATGCCATGGGAGTAGGAGTG
GAACTTGAAAACTCTATGGGGGGTTTGAACTTTGGTCGATCTTACTTTGATCCAGCATATTTTAGATTAG
GGCAAGAGATGGTGAGGAGGTCAGCTGGGAAGGTCAGTTCCACATTGGCATCTGAACTCGGTATCACTGC
CGAGGATGCAAGGCTTGTTTCAGAGATTGCAATGCATACTACTGAGGACAGGACCAGTAGAGCAGTTGGA
CCCAGACAAGCTCAAGTGTCGTTTCTACACGGTGATCAAAGTGAGAATGAGCTACCAGGATTGGGGGGCA
AGGAAGATAGGAGGGTCAGGCGGAGTCGGGGAGAAGCCAGGGAGAGTAGTGGAGAAATCGGGTCCAGCAG
ATTGAGTGACGCGAGAGCTGCCCATCTTCCGACCAGCACACCCCTGGACATTGACACTGCATCGGAGTCA
GGCCAAGATCCGCAGGACAGTCGAAGGTCAGCTGACGCCCTGCTCAGGCTGCAGGCTATGGCAGGAATCC
TGGAAGAACAAGGCTCAGACACGGACACCCCCAGGGTGTACAATGACAGAGATCTCCTAGACTAGGTGCA
AGAGGCCGAGGACCAGAACAACATCCGCCTACCCTCCATCATTGTTATAAAAAACTTAGGAACCAGGTCC
ACACAGCCGCCAGCCAACCAACCATCCACTCCCACGACTGGGGCCGATGGCAGAAGAGCAGGCACGCCAT
GTCAAAAACGGACTGGAATGTATCCGGGCTCTCAAGGCCGAGCCCATCGGCTCGCTGGCCGTCGAGGAAG
CCATGGCAGCATGGTCAGAAATATCAGACAACCCAGGACAGGACCGAGCCACCTGCAAGGAAGAGAAGGC
AGGCAGTTCGGGTCTCAGCAAACCATGCCTCTCAGCAATTGGATCAACTGAAGGCGGTGCACCTCGCATC
CGCGGTCAGGGATCTGGAGAGAGCGATGACGACGCTGAAACTTTGGGAATCCCCTCAAGAAATCTCCAGG
CATCAAGCACTGGGCTACAGTGTTATCATGTTTATGATCACAGCGGTGAAGCGGTTAAGGGAATCCAAGA
TGCTGACTCTATCATGGTTCAATCAGGCCTTGATGGTGATAGCACCCTCTCAGGAGGAGACGATGAATCT
GAAAACAGCGATGTGGATATTGGCGAACCTGATACCGAGGGATATGCTATCACTGACCGGGGATCTGCTC
CCATCTCTATGGGGTTCAGGGCTTCTGATGTTGAAACTGCAGAAGGAGGTGAGATCCACGAGCTCCTGAG
ACTCCAATCCAGAGGCAACAACTTTCCGAAGCTTGGGAAAACTCTCAATGTTCCTCCGCCCCCGAACCCC
GGTAGGGCCAGCGCTTCCGAGACACCCATTAAAAAGGGCACAGACGCGAGATTAGCCTCATTTGGAACGG
AGATCGCGTCTTTATTGACAGGTGGTGCAACCCAATGTGCTCGAAAGTCACCCTCGGAACCATCAGGGCC
AGGTGCACCTGTGGGGAATGTCCCCGAGTGTGTGAGCAATGCCGCACTGATACAGGAGTGGACACCCGAA
TCTGGTACCACAATCTCCCCGAGATCCCAGAATAATGAAGAAGGGGGAGACTATTATGATGATGAGCTGT
TCTCCGATGTCCAAGACATCAAAACAGCCTTGGCCAAAATACACGAGGATAATCAGAAGATAATCTCTAA
ACTAGAATCACTGCTGTTATTGAAGGGAGAAGTTGAGTCAATTAAGAAGCAGATTAACAGGCAAAATATC
AGCATATCCACCTTGGAAGGACACCTCTCAAGCATCATGATCGCCATTCCTGGACTTGGGAAGGATCCCA
ACGACCCCACTGCAGATGTCGAACTCAATCCCGACTTGAAACCCATCATAGGCAGAGATTCAGGCCGAGC
ACTGGCCGAAGTTCTCAAGAAACCCGCTGCCAGCCGACAACTCCAAGGAATGACAAATGGACGGACCAGT
TCCAGAGGACAGCTGCTGAAGGAATTCCAACTAAAGCCGATCGGGAAAAAGGTGAGCTCAGCCGTCGGGT
TTGTCCCTGACACCGGGCCTGTATCACGCAGTGTAATCCGCTCCATTATAAAATCCAGTCGGCTAGAAGA
GGATCGGAAGCGTTACCTGATGACTCTCCTTGATGATATCAAAGGAGCCAACGATCTTGCCAGGTTCCAC
CAGATGCTGATGAAGATAATAATGAAGTAGCTACAGCTCAACTTACCTGCCAACCTCATGCCAGTCGACC
TAATTAGTACAACCTAAATCCATTATAAAAAACTTAGGAGCAAAGTGATTGGCTCCCAAGTTCCACAATG
ACAGAGATCTACGACTTCGACAAGTCGGCATGGGACATCAAAGGGTCGATCGCTCCGATACAACCCACCA
CCTACAGTGATGGCAGGCTGGTGCCCCAGGTCAGAGTCATAGATCCTGGTCTAGGCGACAGGAAGGATGA
ATGCTTTATGTACATGTTTCTGCTGGGGGTTGTTGAGGACAGCGATCCCCTAGAGCCTCCAATCGGGCGA
GCATTTGGGTCTCTGCCTCTAGGTGTTGGTAGATCCACAGCAAAACCCGAAGAGCTCCTCAAAGAGGCCA
CTGAGCTTGACATAGTTGTCAGACGTACAGCAGGACTCAATGAAAAACTGGTGTTCTACAACAACACCCC
ACTAACTCTCCTCACACCTTGGAGAAAGGTCCTAACAACAGGGAGTGTCTTCAACGCAAACCAAGTGTGC
AATGCAGTTAATCTGATACCGCTGGATACCCCGCAGAGGTTCCGTGTTGTTTATATGAGCATCACCCGTC
TTTCGGATAACGGGTATTACACCGTTCCTAGAAGAATGCTGGAATTCAGATCGGTCAATGCAGTGGCCTT
CAACCTGCTGGTGACCCTTAGGATTGACAAGGCGATTGGCCCTGGGAAGATCATCGACAATGCAGAGCAA
CTTCCTGAGGCAACATTTATGGTCCACATCGGGAACTTCAGGAGAAAGAAGAGTGAAGTCTACTCTGCCG
ATTATTGCAAGATGAAAATCGAAAAGATGGGCCTGGTTTTTGCACTTGGTGGGATAGGAGGCACCAGTCT
TCACATTAGAAGCACAGGCAAGATGAGCAAGACTCTCCATGCACAACTCGGGTTCAAGAAGACCTTATGT
TACCCACTGATGGATATCAATGAAGACCTTAATCGATTACTCTGGAGGAGCAGATGCAAGATAGTAAGAA
TCCAGGCAGTTTTGCAGCCATCGGTTCCCCAAGAATTCCGCATTTACGACGACGTGATCATAAATGATGA
CCAAGGACTATTCAAAGTTCTGTAGACCGCAGTGCCCAGCAATGCCCGAAAACGACCCCCCTCATAATGA
CAGCCAGAAGGCCCGGACAAGAAAGCCCCCTCCAAAAGACTCCACAGGCCAAGCAAGAGGCCAGCCAACA
GCTGATGGCAAGCGCGAACACCAGGCGGCCCAAGCACAGAACAGCCCCGACACAAGGCCATCACCAGCCA
TCCCAACCTGAGTCCTCCTCGTGGGACCCCCGAGGACCAACCCCCAAGGTCGCCCCCGACCCAGACCACC
AACCGCATCCCCATAGCCCCCGGGAAAGAAACCCCCAGCAACTGGAAGGTCCCTCCCCCCTTCTCTCAAT
GCAAAAGCCCCACAACCGAATCGCACAAGCGACCGAGGTGACCCAACCGCAGACATCCGACTCCCTAGAC
AGATCCTCTCTCCCCGGCAAACTAAACAAAACTTAGGGCCAAGGAAAATACACACCCGACAAAACCCAGA
CCCCGGCCCACGACGCCGCGCCCCCACCCCCCGACAACCAGAGGGAGCCCCCAACCAATCCCGCCGGCCC
CCCCGGCGCCCACAGGCAGGCACACCAACCTCCGAACAGACCCGGCACCCAGCCACCGACAGTCCAAGAC
GGGGGGCCCCCCCCAAAAAAGGGCCCCCAGGGGCCGACAGCCAGCACCGCAAGGAAGCCCACCCACCCCA
CACACGACCACGGCAACCGAACCAGAATCAAGACCACCCTGGGCCACCAGCTCCCAGATTCGGCCATCAC
CCCGCAGAAAGGAAAGGCCACAACCTGCGCACCCCAGCTCCGATCTGGCGGACAGCCAACCAACCCGAAC
CAGCACCCAAGAGCGATCCCTGAAGGACCCCTGAACCGCAAACGACATCAGCATCCCACAGCCTCCCCGA
GTCCCTCGATCTCCTCCTCTTCTTGAAGGGACCAAAAGATCAATCCACCACACCCGACGACAATCAATTA
CCCACCCCTAAAGGAGACACCGAGAATCCCAGAATTAAGACTCATCCAGTGTCCATCATGGGTCTCAAAG
TGAACGTCTCTGTCATATTCATGGCAGTACTGTTAACTCTTCAAACACCCACCGGTCAAATCCATTGGGG
CAATCTCTCTAAGATAGGGGTGGTAGGGGTAGGAAGTGCAAGCTACAAAGTTATGACTCGTTCCAGCCAT
CAATCATTAGTCATAAAGTTAATGCCCAATATAACTCTCCTCAACAATTGCACGAGGGTAGAGATTGCAG
AATACAGGAGACTACTGAGAACAGTTCTGGAACCAATTAGAGATGCACTTAGTGCAATGACTCAGAATAT
AAGACCGGTTCAGAGTGTAGCTTCAAGTAGGAGACACAAGAGATTTGCGGGAGTTGTCCTGGCAGGTGCG
GCCCTAGGCGTTGCCACAGCCGCTCAAATAACAGCCGGTATTGCACTTCACCAGTCCATGCTGAACTCTC
AAGCCATCGACAATCTGAGGGCGAGCCTAGAAACTACTAATCAGGCAATTGAGGCAATCAGACAAGCAGG
GCAGGAGATGATATTGGCTGTTCAGGGTGTCCAAGACTACATCAATAATGAGCTGATACCGTCTATGAAT
CAACTATCTTGTGATTTAATCGGTCAGAAGCTAGGGCTCAAATTGCTCAGATACTATACAGAAATCCTGT
CATTATTTGGCCCCAGCTTACGGGACCCCATATCTGCGGAGATATCTATCCAGGCTTTGAGCTATGCGCT
TGGAGGAGATATCAATAAGGTGTTGGAAAAGCTCGGATACAGTGGAGGTGATCTACTGGGCATCTTAGAG
AGCAGAGGAATAAAGGCCCGGATAACTCACGTCGACACAGAGTCCTACTTCATTGTACTCAGTATAGCCT
ATCCGACGCTGTCCGAGATTAAGGGGGTGATTGTCCACCGGCTAGAGGGGGTCTCGTACAACATAGGCTC
TCAAGAGTGGTATACCACTGTGCCCAAGTATGTTGCAACCCAAGGGTACCTTATCTCGAATTTTGATGAG
TCATCGTGCACTTTCATGCCAGAGGGGACTGTGTGCAGCCAGAATGCCTTGTACCCGATGAGTCCTCTGC
TCCAAGAATGCCTCCGGGGGTCCACTAAGTCCTGTGCTCGTACACTTGTATCCGGGTCTTTCGGGAACCG
GTTCATTTTATCACAGGGGAACCTAATAGCCAATTGTGCATCAATCCTTTGCAAGTGTTACACAACAGGA
ACGATCATTAATCAAGACCCTGACAAGATCCTAACATACATTGCTGCCGATCACTGCCCGGTGGTCGAGG
TGAATGGCGTGACCATCCAAGTCGGGAGCAGGAGGTATCCGGACGCTGTGTACTTGCACAGGATTGACCT
CGGTCCTCCCATATCATTGGAGAGGTTGGACGTAGGGACAAATCTGGGGAATGCAATTGCTAAGTTGGAG
GATGCCAAGGAATTGTTGGAGTCATCGGACCAGATATTGAGGAGTATGAAAGGTTTATCGAGCACTAGTA
TAGTTTACATCCTGATTGCAGTGTGTCTTGGAGGATTGATAGGGATCCCCGCTTTAATATGTTGCTGCAG
GGGGCGTTGTAACAAGAAGGGAGAACAAGTTGGTATGTCAAGACCAGGCCTAAAGCCTGATCTTACAGGA
ACATCAAAATCCTATGTAAGGTCACTCTGATCCTCTACAACTCTTGGAACACAAATGTCCAACAAGTCTC
CTCTTCGTCATCAAGCAACCACCGGAGCCAGCATCAAGCCCATCTGAAATTGTCTCCGGCTTCCCTCTGG
CCGAACAATATTGGTAGTTAATTAAAACTTAGGGTGCAAGATCATCCACAATGTCACCACAACGAGACCG
GATAAATGCCTTCTACAAAGACAACCCCCATCCTAAGGGAAGTAGGATAGTTATTAACAGAGAACATCTT
ATGATTGATAGACCTTATGTTTTGCTGGCTGTTCTATTCGTCATGTTTCTGAGCTTGATCGGGTTGCTAG
CCATTGCAGGCATTAGACTTCATCGGGCAGCCATCTACACCGCAGAGATCCATAAAAGCCTCAGCACCAA
TCTAGATGTAACTAACTCAATCGAGCATCAGGTTAAGGACGTGCTGACACCACTCTTCAAGATCATCGGT
GATGAAGTGGGCTTGAGGACACCTCAGAGATTCACTGACCTAGTGAAGTTCATCTCTGACAAGATTAAAT
TCCTTAATCCGGACAGGGAATACGACTTCAGAGATCTCACTTGGTGTCTCAACCCGCCAGAAAGAATCAA
ATTGGATTATGATCAATACTGTGCAGATGTGGCTGCTGAAGAACTCATGAATGCATTGGTAAACTCAACT
CTACTGGAGACCAGGGCAACCAATCAGTTCCTAGCTGTCTCAAAGGGAAACTGCTCAGGGCCCACTACAA
TCAGAGGCCAATTCTCAAACATGTCGCTGTCCCTGTTGGACTTGTATTTAAGTCGAGGTTACAATGTGTC
ATCTATAGTCACTATGACATCCCAGGGAATGTACGGGGGAACTTACCTAGTGGAAAAGCCTAATCTGAGC
AGCAAAGGGTCAGAGTTGTCACAACTGAGCATGCACCGAGTGTTTGAAGTAGGTGTTATCAGAAATCCGG
GTTTGGGGGCTCCGGTATTCCATATGACAAACTATCTTGAGCAACCAGTCAGTAATGATTTCAGCAACTG
CATGGTGGCTTTGGGGGAGCTCAAGTTCGCAGCCCTCTGTCACAGGGAAGATTCTATCACAATTCCCTAT
CAGGGATCAGGGAAAGGTGTCAGCTTCCAGCTTGTCAAGCTAGGTGTCTGGAAATCCCCAACCGACATGC
AATCCTGGGTCCCCCTATCAACGGATGATCCAGTGATAGACAGGCTTTACCTCTCATCTCACAGAGGCGT
TATCGCTGACAATCAAGCAAAATGGGCTGTCCCGACAACACGGACAGATGACAAGTTGCGAATGGAGACA
TGCTTCCAGCAGGCGTGTAAGGGTAAAATCCAAGCACTTTGCGAGAATCCCGAGTGGACACCATTGAAGG
ATAACAGGATTCTTTCATACGGGGTCTTGTCTGTTGATCTGAGTCTGACAGTTGAGCTTAAAATCAAAAT
TGTTTCAGGGTTCGGGCCATTGATCACACACGGTTCAGGGATGGACCTATACAAATCCAACCACAACAAT
ATGTACTGGCTGACTATCCCGCCAATGAAGAACCTGGCCTTAGGTGTAATCAACACATTGGAGTGGATAC
CGAGATTCAAGGTTAGTCCCAACCTCTTCACTGTTCCAATTAAGGAAGCAGGCGAGGACTGCCATGCCCC
AACATACCTACCTGCGGAGGTGGATGGTGATGTCAAACTCAGTTCCAATCTGGTGATTCTACCTGGTCAA
GATCTCCAATATGTTCTGGCAACCTACGACACTTCCAGAGTTGAACATGCTGTAGTTTATTACGTTTACA
GCCCAAGCCGCTCATTTTCTTACTTTTATCCTTTTAGGTTGCCTGTAAGGGGGGTCCCCATTGAATTACA
AGTGGAATGCTTCACATGGGACCAAAAACTCTGGTGCCGTCACTTCTGTGTGCTTGCGGACTCAGAATCT
GGTGGACATATCACTCACTCTGGGATGGTGGGCATGGGAGTCAGCTGCACAGCCACTCGGGAAGATGGAA
CCAACCGCAGATAAGGCTGCCAGTGAACCAATCACATGATGTCACCCAGACATCAGGCATCCCCACTAGT
GTGAAATAGACATCAGAATTAAGAAAAACGTAGGGTCCAAGTGGTTCCTCGTTATGGACTCGCTATCTGT
CAACCAGATCTTATACCCTGAAGTTCACCTAGATAGCCCGATAGTCACCAATAAGATAGTAGCTATCCTG
GAGTATGCTCGAGTCCCTCACGCTTACAGCCTGGAGGACCCTACACTGTGTCAGAACATCAAGCACCGCC
TAAAAAACGGATTTTCCAACCAAATGATTATAAACAATGTGGAAGTTGGGAATGTCATCAAGTCCAAGCT
TAGGAGTTACCCGACCCACTCTCATATTCCATATCCAAATTGTAATCAGGATTTATTTAACATAGAAGAC
AAAGAGTCAACAAGGAAGATCCGTGAGCTTCTAAAAAAGGGAAATTCGCTGTACTCCAAAGTCAGTGATA
AGGTTTTTCAATGCCTGAGGGACACTAACTCACGGCTTGGCCTAGGCTCCGAACTGAGAGAGGACATCAA
GGAGAAAATTATTAACTTGGGAGTTTACATGCATAGCTCCCAATGGTTTGAGCCATTCCTGTTTTGGTTT
ACAGTCAAGACTGAGATGAGGTCAGTGATCAAATCACAAACCCACACCTGCCATAGGAGGAGACACACAC
CTGTATTCTTCACTGGTAGTTCAGTTGAGTTGCTAATCTCTCGTGACCTTGTTGCTATAATCAGTAAAGA
GTCTCAACATGTATATTACTTGACGTTTGAACTGGTATTGATGTATTGTGATGTCATAGAGGGGAGGTTA
ATGACAGAGACCGCTATGACCATTGATGCTAGGTATACAGAGCTTCTAGGAAGAGTCAGATACATGTGGA
AACTGATAGATGGTTTCTTCCCTGCACTCGGGAATCCAACTTATCAAATTGTAGCCATGCTGGAGCCACT
TTCACTTGCTTACCTGCAGCTGAGGGACATAACAGTGGAACTCAGAGGTGCTTTCCTTAACCACTGCTTT
ACCGAAATACATGATGTTCTTAACCAAAACGGGTGTTCTGATGAAGGTACTTATCATGATTTAATTGAAG
CCCTAGATTACATTTTCATAACTGATGACATACATCTGACAGGGGAGATTTTCTCATTTTTCAGAAGTTT
CGGCCACCCCAGACTTGAAGCGGTAACAGCTGCTGAAAATGTTAGAAAATACATGAATCAGCCTAAAGTA
ATTGTGTATGAGACTCTGATGAAAGGTCATGCCATATTTTGTGGAATCATAATCAACGGCTATCGTGACA
GGCATGGAGGCAGTTGGCCACCCCTGACCCTCCCCCTGCATGCTGCAGACACAATCCGGAATGCTCAAGC
TTCAGGTGAGGGGTTAACACATGAGCAGTGCGTTGACAACTGGAAATCTTTTGCTGGAGTGAGATTTGGC
TGCTTTATGCCTCTTAGCCTGGACAGTGATCTGACAATGTACCTAAAGGACAAGGCACTTGCTGCTCTCC
AAAGGGAATGGGATTCAGTTTACCCGAAAGAGTTCCTGCGTTACGACCCTCCCAAGGGAACCGGGTCACG
GAGGCTTGTAGATGTTTTCCTTAATGATTCAAGCTTTGACCCATATGATATGATAATGTATGTTGTAAGT
GGAGCTTACCTCCATGACCCTGAGTTCAACCTGTCTTACAGCCTGAAAGAAAAGGAGATCAAGGAAACAG
GTAGACTTTTTGCTAAAATGACTTACAAAATGAGGGCATGCCAAGTGATTGCTGAAAATCTAATCTCAAA
CGGGATTGGCAAATATTTTAAGGACAATGGGATGGCCAAGGACGAGCACGATTTGACTAAGGCACTCCAC
ACTCTAGCTGTCTCAGGAGTCCCCAAAGATCTCAAAGAAAGTCACAGGGGGGGGCCAGTCTCAAAAACCC
ACTCCCGAAGCCCAGTCCACGCAAGTACCAAGAACGTGAAAGCAGCAAAAGGGTTTATAGGATTCCCTCA
TGTAATTCGGCAGGACCAAGACACTGATCACCCTGAGAATATGGAAGCTTATGAGACAGTCAGTGCATTT
ATCACGACTGATCTCAAGAAGTACTGCCTTAATTGGAGATATGAGACCATCAGCTTATTTGCCCAGAGGC
TAAATGAGATTTACGGATTACCCTCATTTTTCCAGTGGCTGCATAAGAGGCTTGAAACCTCTGTCCTCTA
TGTAAGTGACCCTCATTGCCCCCCTGACCTTGACGCCCATGTCCCGTTATGCAAAGTCCCCAATGACCAA
ATCTTCATTAAGTACCCTATGGGAGGTATAGAAGGGTATTGTCAGAAGCTGTGGACCATCAGCACAATTC
CCTATTTATACCTGGCTGCTTATGAGAGCGGAGTAAGGATTGCTTCGTTAGTGCAAGGGGACAATCAGAC
CATAGCCGTAACAAAAAGGGTACCCAGCACATGGCCTTACAACCTTAAGAAACGGGAAGCTGCTAGAGTA
ACTAGAGATTATTTTGTAATTCTTAGGCAAAGGCTACACGACATTGGCCATCACCTCAAGGCAAATGAGA
CAATTGTTTCGTCACATTTTTTCGTCTATTCAAAAGGAATATATTATGATGGGCTACTTGTGTCCCAATC
ACTCAAGAGCATCGCAAGATGTGTATTCTGGTCAGAGACTATAGTTGATGAAACAAGGGCAGCATGCAGT
AACATTGCTACAACAATGGCTAAAAGCATCGAGAGAGGTTATGACCGTTACCTAGCATATTCCCTGAATG
TCCTAAAAGTGATACAGCAAATTCTGATCTCTCTTGGCTTCACAATCAATTCAACCATGACTCGGGATGT
AGTCATACCCCTCCTCACAAACAACGATCTCTTAATCAGGATGGCGCTGTTGCCCGCTCCTATTGGGGGG
ATGAATTATCTGAATATGAGCAGGCTGTTTGTCAGAAACATCGGTGATCCAGTAACATCATCAATTGCTG
ATCTCAAGAGAATGATTCTCGCATCACTAATGCCCGAAGAGACCCTCCACCAAGTAATGACACAACAACC
GGGGGACTCTTCATTTCTAGACTGGGCTAGCGACCCTTACTCAGCTAATCTTGTATGCGTTCAGAGCATC
ACTAGACTCCTCAAGAACATAACTGCAAGGTTTGTCCTGATCCATAGTCCAAATCCAATGCTAAAAGGGT
TATTCCATGATGGCAGTAAAGAAGAGGATGAGGGACTGGCGGCATTCCTCATGGACAGGCATATCATAGT
ACCTAGGGCAGCTCATGAAATCCTGGATCACAGTGTCACAGGGGCAAGAGAGTCCATTGCAGGCATGCTA
GATACCACAAAAGGCCTGATTCGGGCCAGCATGAGGAAGGGAGGGTTAACCTCTCGAGTGATAACCAGAT
TGTCCAATTATGACTATGAACAATTTAGAGCAGGGATGGTACTATTGACAGGAAGAAAAAGAAATGTCCT
CATTGACAAAGAGTCATGTTCAGTGCAGCTGGCTAGAGCCCTAAGAAGCCATATGTGGGCAAGGCTAGCT
CGGGGACGGCCTATTTACGGCCTTGAGGTCCCTGATGTACTAGAATCTATGCGAGGCCACCTTATTCAGC
GTCATGAGACATGTGTCATCTGCGAGTGTGGATCAGTCAACTACGGATGGTTTTTTGTCCCCTCGGGTTG
CCAACTGGATGATATTGACAAGGAAACATCATCCTTGAGAGTCCCATATATTGGTTCTACCACTGATGAG
AGAACAGACATGAAGCTTGCCTTCGTAAGAGCCCCAAGCCGATCCTTGCGATCTGCTGTTAGAATAGCAA
CAGTGTACTCATGGGCTTATGGTGATGATGATAGCTCTTGGAACGAAGCCTGGTTGTTGGCAAGGCAAAG
GGCCAATGTGAGCCTGGAGGAGCTAAGGGTGATCACTCCCATCTCAACTTCTACTAATTTAGCGCACAGG
TTGAGGGATCGTAGCACTCAAGTGAAATACTCAGGCACATCTCTTGTCCGAGTGGCAAGGTATACCACAA
TCTCCAACGACAATCTCTCATTTGTCATATCAGATAAGAAGGTTGATACTAACTTTATATACCAACAAGG
AATGCTTCTAGGGTTAGGTGTCTTAGAAACATTGTTTCGACTCGAGAAAGATACCGGATCATCTAACACG
GTACTACATCTTCACGTCGAAACAGATTGTTGCGTGATCCCGATGATAGATCATCCCAGGATACCCAGCT
CCCGCAAGTTAGAGCTGAGGGCAGAGCTATGTACCAACCCATTGATATATGATAATGCACCTTTAATTGA
CAGAGATGCGACAAGGCTATACACCCAGAGCCATAGAAGGCACCTTGTGGAATTTGTTACATGGTCCACA
CCCCAACTATATCACATTCTAGCTAAGTCCACAGCACTATCTATGATTGACCTGGTAACAAAATTTGAGA
AGGACCATATGAATGAAATTTCAGCTCTCATAGGGGATGACGATATCAATAGTTTCATAACTGAGTTCCT
ACTTATAGAGCCAAGATTATTCACTATCTACTTAGGCCAGTGTGCAGCCATCAATTGGGCATTTGATGTA
CATTATCATAGACCATCAGGGAAATATCAGATGGGTGAGCTGTTGTCTTCATTCCTTTCTAGAATGAGCA
AGGGAGTGTTTAAGGTGCTTGTCAATGCTCTAAGCCACCCAAAGATCTACAAGAAATTCTGGCATTGTGG
CATTATAGAGCCTATCCATGGTCCTTCGCTCGATGCTCAAAATTTGCACACAACTGTGTGCAACATGGTT
TATACATGTTATATGACCTACCTCGACCTGTTGTTGAATGAAGAGTTAGAAGAGTTCACATTTCTTTTAT
GTGAAAGCGACGAGGATGTAGTACCGGACAGATTCGACAATATCCAGGCAAAACACCTGTGTGTTCTAGC
AGATTTGTACTGTCAACCAGGGACCTGCCCACCAATTCGAGGTTTAAGACCGGTAGAGAAATGTGCAGTT
CTAACCGATCATATCAAGGCAGAGGCTAGGTTATCTCCTTCAGGGTCTTCGTGGAACATAAATCCAATTG
TTGTAGACCATTACTCATGCTCTCTGACTTATCTCCGGCGAGGATCGATCAAGCAGATAAGATTGAGAGT
TGATCCAGGATTCATTTTTGACGCCCTCGCTGAGGTAAATGTCAGTCAGCCAAAGATCGGCAGCAACAAC
TTCCCGAATATGAGCATTAAGGATTTCAGGCCTCCTCACGATGATGTTGCAAAATTGCTCAAAGATATCA
ACACAAGCAAACACAATCTTCCCATTTCAGGGGGTAATCTCGCCAATTATGAAATCCATGCTTTCCGCAG
AATCGGGTTAAACTCATCTGCTTGCTACAAAGCTGTTGAGATATCAACATTAATTAGGAGATGCCTTGAG
CCAGGGGAAGACGGCTTGTTCTTGGGTGAAGGGTCGGGTTCTATGTTGATCACTTATAAGGAGATACTAA
AACTAAACAAGTGCTTCTATAATAGTGGGGTTTCCGCCAATTCTAGATCAGGCCAAAGGGAATTAGCACC
CTATCCCTCCGAAGTTGGCCTTGTCGAACACAGAATGGGGGTAGGTAATATTGTCAAGGTGCTCTTTAAT
GGGAGGCCCGAAGTCACGTGGGTAGGCAGTATAGATTGCTTCAATTTCATAGTCAGCAATATCCCCACCT
CTAGTGTGGGGTTTATCCATTCAGATATAGAGACCTTACCTAACAAAGATACTATAGAGAAGCTAGAGGA
ATTGGCAGCCATCTTATCGATGGCTCTGCTCCTTGGCAAAATAGGATCAATACTGGTGATTAAACTTATG
CCTTTCAGCGGGGATTTTGTTCAGGGATTTATAAGCTATGTAGGGTCTCATTATAGAGAAGTGAACCTTG
TCTACCCTAGATACAGCAACTTCATATCTACTGAATCTTACTTAGTTATGACAGATCTCAAAGCTAACCG
GCTAATTAACCCTGAAAAGATTAAGCAGCAGATAATTGAATCATCCGTGCGGACTTCACCTGGACTTATA
GGTCACATCCTATCCATTAAGCAACTAAACTGCATACAAGCAATTGTGGGAGACGCAGTTAGTAGAGGTG
ATATCAACCCTACTCTGAAAAAACTTACACCTATAGAGCAGGTGCTGATCAATTGCGGGTTGGCAATTAA
CGGACCTAAACTGTGCAAAGAATTGATCCACCATGATGTTGCCTCAGGGCAAGATGGATTGCTTAACTCT
ATACTCATCCTCTACAGGGAGTTGGCAAGATTCAAAGACAACCAAAGAAGTCAACAAGGGATGTTCCACG
CTTACCCCGTATTGGTAAGTAGCAGGCAACGAGAACTTATATCCAGGATCACCCGCAAATTTTGGGGGCA
TATTCTTCTTTACTCTGGGAACAGAAAGTTGATAAATCGGTTTATCCAAAATCTCAAGTCCGGTTATCTA
ATACTAGACTTACACCAGAATATCTTCGTTAAGAATTTATCTAAGTCAGAGAAACAGATTATCATGACGG
GGGGTTTAAAACGCGAGTGGGTTTTTAGGGTAACAGTCAAGGAGACCAAAGAATGGTATAAGTTAGTCGG
ATACAGTGCCCTGATTAAGGATTAATTGGTTGAACTCCGGAACCCTAACCCTGCCCTAGGTAGTTAGGCA
TTATTTGCAATATATTAAAGAAAACTTTGAAAATACGAAGTTTCTATTCCCAGCTTTGTCTGGTA


>KU728742.1 MVs/DongThap.VNM/06.14[D8]
--------------GGTAAGGATAGATCAATCAATGATCATATTCTAGTACACTTAGGATTCAAGATCCTATTATCAGGGACAG
GGGCAGGATTAGAGATATCCGAAATGGCCACACTTTTAAGGAGCTTAGCATTGTTCAAAAGAAACAAGGA
CAAACCACCCATTACATCAGGATCCGGTGGAGCCATCAGAGGAATCAAACACATTATTATAGTACCAATC
CCTGGAGATTCCTCAATTACCACTCGATCCAGACTATTGGACCGGTTGGTCAGGTTAATTGGGAACCCAG
ATGTGAGCGGACCCAAACTAACAGGGGCACTAATAGGTATATTATCTTTGTTTGTGGAATCTCCAGGTCA
ATTAATTCAGAGGATCACCGATGACCCTGACGTTAGCATCAGGCTGTTGGAGGTTGTCCAGAGTGACCAG
TCACAATCTGGCCTTACCTTCGCATCAAGAGGTACCAACATGGAGGATGAGGCGGACCAATACTTTTCAC
ATGATGATCCAAGTAGTAGTGATCAATCCAGGTCTGGATGGTTCGAGAACAAGGAAATCTCAGATATCGA
AGTGCAAGACCCTGAGGGATTTAATATGATTCTGGGTACCATTCTAGCCCAAATTTGGGTCTTGCTCGCA
AAGGCGGTTACGGCCCCAGACACGGCAGCTGATTCGGAGCTAAGAAGGTGGATAAAGTACACCCAACAAA
GAAGGGTAGTTGGTGAATTTAGATTGGAGAGAAAATGGTTGGATGTGGTGAGAAACAGGATTGCCGAGGA
CCTCTCCTTACGCCGATTCATGGTCGCTCTAATCCTGGATATCAAGAGGACACCCGGGAACAAACCTAGG
ATTGCCGAAATGATATGTGACATTGATACATATATCGTAGAGGCAGGATTAGCCAGTTTTATCCTGACTA
TTAAGTTTGGGATAGAAACTATGTATCCTGCTCTCGGACTGCATGAATTTGCTGGTGAGTTATCCACACT
TGAATCCTTGATGAATCTTTACCAGCAAATGGGAGAAACTGCACCCTACATGGTAATCCTGGAGAACTCA
ATTCAGAACAAGTTCAGTGCAGGATCATACCCTCTGCTATGGAGCTATGCCATGGGAGTAGGAGTGGAAC
TTGAAAACTCTATGGGGGGTTTGAACTTTGGTCGATCTTACTTTGATCCAGCATATTTTAGATTAGGGCA
AGAGATGGTGAGGAGGTCAGCTGGGAAGGTCAGTTCCACATTGGCATCTGAACTCGGTATCACTGCCGAG
GATGCAAGGCTTGTTTCAGAGATTGCAATGCATACTACTGAGGACAGGACCAGTAGAGCAGTTGGACCCA
GACAAGCTCAAGTGTCGTTTCTACACGGTGATCAAAGTGAGAATGAGCTACCAGGATTGGGGGGCAAGGA
AGATAGGAGGGTCAGGCGGAGTCGGGGAGAAGCCAGGGAGAGTAGTGGAGAAATCGGGTCCAGCAGATTG
AGTGACGCGAGAGCTGCCCATCTTCCGACCAGCACACCCCTGGACATTGACACTGCATCGGAGTCAGGCC
AAGATCCGCAGGACAGTCGAAGGTCAGCTGACGCCCTGCTCAGGCTGCAGGCTATGGCAGGAATCCTGGA
AGAACAAGGCTCAGACACGGACACCCCCAGGGTGTACAATGACAGAGATCTCCTAGACTAGGTGCAAGAG
GCCGAGGACCAGAACAACATCCGCCTACCCTCCATCATTGTTATAAAAAACTTAGGAACCAGGTCCACAC
AGCCGCCAGCCAACCAACCATCCACTCCCACGACTGGGGCCGATGGCAGAAGAGCAGGCACGCCATGTCA
AAAACGGACTGGAATGTATCCGGGCTCTCAAGGCCGAGCCCATCGGCTCGCTGGCCGTCGAGGAAGCCAT
GGCAGCATGGTCAGAAATATCAGACAACCCAGGACAGGACCGAGCCACCTGCAAGGAAGAGAAGGCAGGC
AGTTCGGGTCTCAGCAAACCATGCCTCTCAGCAATTGGATCAACTGAAGGCGGTGCACCTCGCATCCGCG
GTCAGGGATCTGGAGAGAGCGATGACGACGCTGAAACTTTGGGAATCCCCTCAAGAAATCTCCAGGCATC
AAGCACTGGGCTACAGTGTTATCATGTTTATGATCACAGCGGTGAAGCGGTTAAGGGAATCCAAGATGCT
GACTCTATCATGGTTCAATCAGGCCTTGATGGTGATAGCACCCTCTCAGGAGGAGACGATGAATCTGAAA
ACAGCGATGTGGATATTGGCGAACCTGATACCGAGGGATATGCTATCACTGACCGGGGATCTGCTCCCAT
CTCTATGGGGTTCAGGGCTTCTGATGTTGAAACTGCAGAAGGAGGTGAGATCCACGAGCTCCTGAGACTC
CAATCCAGAGGCAACAACTTTCCGAAGCTTGGGAAAACTCTCAATGTTCCTCCGCCCCCGAACCCCGGTA
GGGCCAGCGCTTCCGAGACACCCATTAAAAAGGGCACAGACGCGAGATTAGCCTCATTTGGAACGGAGAT
CGCGTCTTTATTGACAGGTGGTGCAACCCAATGTGCTCGAAAGTCACCCTCGGAACCATCAGGGCCAGGT
GCACCTGTGGGGAATGTCCCCGAGTGTGTGAGCAATGCCGCACTGATACAGGAGTGGACACCCGAATCTG
GTACCACAATCTCCCCGAGATCCCAGAATAATGAAGAAGGGGGAGACTATTATGATGATGAACTGTTCTC
CGATGTCCAAGACATCAAAACAGCCTTGGCCAAAATACACGAGGATAATCAGAAGATAATCTCTAAACTA
GAATCACTGCTGTTATTGAAGGGAGAAGTTGAGTCAATTAAGAAGCAGATTAACAGGCAAAATATCAGCA
TATCCACCTTGGAAGGACACCTCTCAAGCATCATGATCGCCATTCCTGGACTTGGGAAGGATCCCAACGA
CCCCACTGCAGATGTCGAACTCAATCCCGACTTGAAACCCATCATAGGCAGAGATTCAGGCCGAGCACTG
GCCGAAGTTCTCAAGAAACCCGCTGCCAGCCGACAACTCCAAGGAATGACAAATGGACGGACCAGTTCCA
GAGGACAGCTGCTGAAGGAATTCCAACTAAAGCCGATCGGGAAAAAGGTGAGCTCAGCCGTCGGGTTTGT
CCCTGACACCGGGCCTGTATCACGCAGTGTAATCCGCTCCATTATAAAATCCAGTCGGCTAGAAGAGGAT
CGGAAGCGTTACCTGATGACTCTCCTTGATGATATCAAAGGAGCCAACGATCTTGCCAGGTTCCACCAGA
TGCTGATGAAGATAATAATGAAGTAGCTACAGCTCAACTTACCTGCCAACCTCATGCCAGTCGACCTAAT
TAGTACAACCTAAATCCATTATAAAAAACTTAGGAGCAAAGTGATTGGCTCCCAAGTTCCACAATGACAG
AGATCTACGACTTCGACAAGTCGGCATGGGACATCAAAGGGTCGATCGCTCCGATACAACCCACCACCTA
CAGTGATGGCAGGCTGGTGCCCCAGGTCAGAGTCATAGACCCTGGTCTAGGCGACAGGAAGGATGAATGC
TTTATGTACATGTTTCTGCTGGGGGTTGTTGAGGACAGCGATCCCCTAGAGCCTCCAATCGGGCGAGCAT
TTGGGTCTCTGCCCCTAGGTGTTGGTAGATCCACAGCAAAACCCGAAGAGCTCCTCAAAGAGGCCACTGA
GCTTGACATAGTTGTCAGACGTACAGCAGGACTCAATGAAAAACTGGTGTTCTACAACAACACCCCACTA
ACTCTCCTCACACCTTGGAGAAAGGTCCTAACAACAGGGAGTGTCTTCAACGCAAACCAAGTGTGCAATG
CAGTTAATCTGATACCGCTGGATACCCCGCAGAGGTTCCGTGTTGTTTATATGAGCATCACCCGTCTTTC
GGATAACGGGTATTACACCGTTCCTAGAAGAATGCTGGAATTCAGATCGGTCAATGCAGTGGCCTTCAAC
CTGCTGGTGACCCTTAGGATTGACAAGGCGATTGGCCCTGGGAAGATCATCGACAATGCAGAGCAACTTC
CTGAGGCAACATTTATGGTCCACATCGGGAACTTCAGGAGAAAGAAGAGTGAAGTCTACTCTGCCGATTA
TTGCAAGATGAAAATCGAAAAGATGGGCCTGGTTTTTGCACTTGGTGGGATAGGAGGCACCAGTCTTCAC
ATTAGAAGCACAGGCAAGATGAGCAAGACTCTCCATGCACAACTCGGGTTCAAGAAGACCTTATGTTACC
CACTGATGGATATCAATGAAGACCTTAATCGATTACTCTGGAGGAGCAGATGCAAGATAGTAAGAATCCA
GGCAGTTTTGCAGCCATCGGTTCCCCAAGAATTCCGCATTTACGACGACGTGATCATAAATGATGACCAA
GGACTATTCAAAGTTCTGTAGACCGCAGTGCCCAGCAATGCCCGAAAACGACCCCCCTCATAATGACAGC
CAGAAGGCCCGGACAAGAAAGCCCCCTCCAAAAGACTCCACAGGCCAAGCAAGAGGCCAGCCAACAGCTG
ATGGCAAGCGCGAACACCAGGCGGCCCAAGCACAGAACAGCCCCGACACAAGGCCATCACCAGCCATCCC
AACCTGAGTCCTCCTCGTGGGACCCCCGAGGACCAACCCCCAAGGTCGCCCCCGACCCAGACCACCAACC
GCATCCCCATAGCCCCCGGGAAAGAAACCCCCAGCAACTGGAAGGTCCCTCCCCCCTTCTCTCAATGCAA
AAGCCCCACAACCGAATCGCACAAGCGACCGAGGTGACCCAACCGCAGACATCCGACTCCCTAGACAGAT
CCTCTCTCCCCGGCAAACTAAACAAAACTTAGGGCCAAGGAAAATACACACCCGACAGAACCCAGACCCC
GGCCCACGACGCCGCGCCCCCACCCCCCGACAACCAGAGGGAGCCCCCAACCAATCCCGCCGGCCCCCCC
GGCGCCCACAGGCAGGCACACCAACCTCCGAACAGACCCGGCACCCAGCCACCGACAGTCCAAGACGGGG
GGCCCCCCCCAAAAAAGGGCCCCCAGGGGCCGACAGCCAGCACCGCAAGGAAGCCCACCCACCCCACACA
CGACCACGGCAACCGAACCAGAATCCAGACCACCCTGGGCCACCAGCTCCCAGATTCGGCCATCACCCCG
CAGAAAGGAAAGGCCACAACCTGCGCACCCCAGCTCCGATCTGGCGGACAGCCAACCAACCCGAACCAGC
ACCCAAGAGCGATCCCTGAAGGACCCCTGAACCGCAAACGACATCAGCATCCCACAGCCTCCCCGAGTCC
CTCGATCTCCTCCTCTTCTTGAAGGGACCAAAAGATCAATCCACCACACCCGACGACAATCAATTACCCA
CCCCTAAAGGAGACACCGAGAATCCCAGAATTAAGACTCATCCAGTGTCCATCATGGGTCTCAAAGTGAA
CGTCTCTGTCATATTCATGGCAGTACTGTTAACTCTTCAAACACCCACCGGTCAAATCCATTGGGGCAAT
CTCTCTAAGATAGGGGTGGTAGGGGTAGGAAGTGCAAGCTACAAAGTTATGACTCGTTCCAGCCATCAAT
CATTAGTCATAAAGTTAATGCCCAATATAACTCTCCTCAACAATTGCACGAGGGTAGAGATTGCAGAATA
CAGGAGACTACTGAGAACAGTTCTGGAACCAATTAGAGATGCACTTAGTGCAATGACTCAGAATATAAGA
CCGGTTCAGAGTGTAGCTTCAAGTAGGAGACACAAGAGATTTGCGGGAGTTGTCCTGGCAGGTGCGGCCC
TAGGCGTTGCCACAGCCGCTCAAATAACAGCCGGTATTGCACTTCACCAGTCCATGCTGAACTCTCAAGC
CATCGACAATCTGAGGGCGAGCCTAGAAACTACTAATCAGGCAATTGAGGCAATCAGACAAGCAGGGCAG
GAGATGATATTGGCTGTTCAGGGTGTCCAAGACTACATCAATAATGAGCTGATACCGTCTATGAATCAAC
TATCTTGTGATTTAATCGGCCAGAAGCTAGGGCTCAAATTGCTCAGATACTATACAGAAATCCTGTCATT
ATTTGGCCCCAGCTTACGGGACCCCATATCTGCGGAGATATCTATCCAGGCTTTGAGCTATGCGCTTGGA
GGAGATATCAATAAGGTGTTGGAAAAGCTCGGATACAGTGGAGGTGATCTACTGGGCATCTTAGAGAGCA
GAGGAATAAAGGCCCGGATAACTCACGTCGACACAGAGTCCTACTTCATTGTACTCAGTATAGCCTATCC
GACGCTGTCCGAGATTAAGGGGGTGATTGTCCACCGGCTAGAGGGGGTCTCGTACAACATAGGCTCTCAA
GAGTGGTATACCACTGTGCCCAAGTATGTTGCAACCCAAGGGTACCTTATCTCGAATTTTGATGAGTCAT
CGTGCACTTTCATGCCAGAGGGGACTGTGTGCAGCCAGAATGCCTTGTACCCGATGAGTCCTCTGCTCCA
AGAATGCCTCCGGGGGTCCACTAAGTCCTGTGCTCGTACACTTGTATCCGGGTCTTTCGGGAACCGGTTC
ATTTTATCACAGGGGAACCTAATAGCCAATTGTGCATCAATCCTTTGCAAGTGTTACACAACAGGAACGA
TCATTAATCAAGACCCTGACAAGATCCTAACATACATTGCTGCCGATCACTGCCCGGTGGTCGAGGTGAA
TGGCGTGACCATCCAAGTCGGGAGCAGGAGGTATCCGGACGCTGTGTACTTGCACAGGATTGACCTCGGT
CCTCCCATATCATTGGAGAGGTTGGACGTAGGGACAAATCTGGGGAATGCAATTGCTAAGTTGGAGGATG
CCAAGGAATTGTTGGAGTCATCGGACCAGATATTGAGGAGTATGAAAGGTTTATCGAGCACTAGTATAGT
TTACATCCTGATTGCAGTGTGTCTTGGAGGATTGATAGGGATCCCCGCTTTAATATGTTGCTGCAGGGGG
CGTTGTAACAAGAAGGGAGAACAAGTTGGTATGTCAAGACCAGGCCTAAAGCCTGATCTTACAGGAACAT
CAAAATCCTATGTAAGGTCACTCTGATCCTCTACAACTCTTGGAACACAAATGTCCAACAAGTCTCCTCT
TCGTCATCAAGCAACCACCGGAGCCAGCATCAAGCCCATCTGAAATTGTCTCCGGCTTCCCTCTGGCCGA
ACAATATTGGTAGTTAATTAAAACTTAGGGTGCAAGATCATCCACAATGTCACCACAACGAGACCGGATA
AATGCCTTCTACAAAGACAACCCCCATCCTAAGGGAAGTAGGATAGTTATTAACAGAGAACATCTTATGA
TTGATAGACCTTATGTTTTGCTGGCTGTTCTATTCGTCATGTTTCTGAGCTTGATCGGGTTGCTAGCCAT
TGCAGGCATTAGACTTCATCGGGCAGCCATCTACACCGCAGAGATCCATAAAAGCCTCAGCACCAATCTA
GATGTAACTAACTCAATCGAGCATCAGGTTAAGGACGTGCTGACACCACTCTTCAAGATCATCGGTGATG
AAGTGGGCTTGAGGACACCTCAGAGATTCACTGACCTAGTGAAGTTCATCTCTGACAAGATTAAATTCCT
TAATCCGGACAGGGAATACGACTTCAGAGATCTCACTTGGTGTCTCAACCCGCCAGAAAGAATCAAATTG
GATTATGATCAATACTGTGCAGATGTGGCTGCTGAAGAACTCATGAATGCATTGGTAAACTCAACTCTAC
TGGAGACCAGGGCAACCAATCAGTTCCTAGCTGTCTCAAAGGGAAACTGCTCAGGGCCCACTACAATCAG
AGGCCAATTCTCAAACATGTCGCTGTCCCTGTTGGACTTGTATTTAAGTCGAGGTTACAATGTGTCATCT
ATAGTCACTATGACATCCCAGGGAATGTACGGGGGAACTTACCTAGTGGAAAAGCCTAATCTGAGCAGCA
AAGGGTCAGAGTTGTCACAACTGAGCATGCACCGAGTGTTTGAAGTAGGTGTTATCAGAAATCCGGGTTT
GGGGGCTCCGGTATTCCATATGACAAACTATCTTGAGCAACCAGTCAGTAATGATTTCAGCAACTGCATG
GTGGCTTTGGGGGAGCTCAAGTTCGCAGCCCTCTGTCACAGGGAAGATTCTATCACAATTCCCTATCAGG
GATCAGGGAAAGGTGTCAGCTTCCAGCTTGTCAAGCTAGGTGTCTGGAAATCCCCAACCGACATGCAATC
CTGGGTCCCCCTATCAACGGATGATCCAGTGATAGACAGGCTTTACCTCTCATCTCACAGAGGCGTTATC
GCTGACAATCAAGCAAAATGGGCTGTCCCGACAACACGGACAGATGACAAGTTGCGAATGGAGACATGCT
TCCAGCAGGCGTGTAAGGGTAAAATCCAAGCACTTTGCGAGAATCCCGAGTGGACACCATTGAAGGATAA
CAGGATTCCTTCATACGGGGTCTTGTCTGTTGATCTGAGTCTGACAGTTGAGCTTAAAATCAAAATTGTT
TCAGGATTCGGGCCATTGATCACACACGGTTCAGGGATGGACCTATACAAATCCAACCACAACAATATGT
ACTGGCTGACTATCCCGCCAATGAAGAACCTGGCCTTAGGTGTAATCAACACATTGGAGTGGATACCGAG
ATTCAAGGTTAGTCCCAACCTCTTCACTGTTCCAATTAAGGAAGCAGGCGAGGACTGCCATGCCCCAACA
TACCTACCTGCGGAGGTGGATGGTGATGTCAAACTCAGTTCCAATCTGGTGATTCTACCTGGTCAAGATC
TCCAATATGTTCTGGCAACCTACGATACTTCCAGAGTTGAACATGCTGTAGTTTATTACGTTTACAGCCC
AAGCCGCTCATTTTCTTACTTTTATCCTTTTAGGTTGCCTGTAAGGGGGGTCCCCATTGAATTACAAGTG
GAATGCTTCACATGGGACCAAAAACTCTGGTGCCGTCACTTCTGTGTGCTTGCGGACTCAGAATCTGGTG
GACATATCACTCACTCTGGGATGGTGGGCATGGGAGTCAGCTGCACAGCCACTCGGGAAGATGGAACCAA
CCGCAGATAAGGCTGCCAGTGAACCAATCACATGATGTCACCCAGACATCAGGCATCCCCACTAGTGTGA
AATAGACATCAGAATTAAGAAAAACGTAGGGTCCAAGTGGTTCCTCGTTATGGACTCGCTATCTGTCAAC
CAGATCTTATACCCTGAAGTTCACCTAGATAGCCCGATAGTCACCAATAAGATAGTAGCTATCCTGGAGT
ATGCTCGAGTCCCTCACGCTTACAGCCTGGAGGACCCTACACTGTGTCAGAACATCAAGCACCGCCTAAA
AAACGGATTTTCCAACCAAATGATTATAAACAATGTGGAAGTTGGGAATGTCATCAAGTCCAAGCTTAGG
AGTTACCCGACCCACTCTCATATTCCATATCCAAATTGTAATCAGGATTTATTTAACATAGAAGACAAAG
AGTCAACAAGGAAGATCCGTGAGCTTCTAAAAAAGGGAAATTCGCTGTACTCCAAAGTCAGTGATAAGGT
TTTTCAATGCCTGAGGGACACTAACTCACGGCTTGGCCTAGGCTCCGAACTGAGAGAGGACATCAAGGAG
AAAATTATTAACTTGGGAGTTTACATGCATAGCTCCCAATGGTTTGAGCCATTCCTGTTTTGGTTTACAG
TCAAGACTGAGATGAGGTCAGTGATCAAATCACAAACCCACACTTGCCATAGGAGGAGACACACACCTGT
ATTCTTCACTGGTAGTTCAGTTGAGTTGCTAATCTCTCGTGACCTTGTTGCTATAATCAGTAAAGAGTCT
CAACATGTATATTACTTGACGTTTGAACTGGTATTGATGTATTGTGATGTCATAGAGGGGAGGTTAATGA
CAGAGACCGCTATGACCATTGATGCTAGGTATACAGAGCTTCTAGGAAGAGTCAGATACATGTGGAAACT
GATAGATGGTTTCTTCCCTGCACTCGGGAATCCAACTTATCAAATTGTAGCCATGCTGGAGCCACTTTCA
CTTGCTTACCTGCAGCTGAGGGACATAACAGTAGAACTCAGAGGTGCTTTCCTTAACCACTGCTTTACCG
AAATACATGATGTTCTTAACCAAAACGGGTGTTCTGATGAAGGTACTTATCATGATTTAATTGAAGCCCT
AGATTACATTTTCATAACTGATGACATACATCTGACAGGGGAGATTTTCTCATTTTTCAGAAGTTTCGGC
CACCCCAGACTTGAAGCGGTAACAGCTGCTGAAAATGTTAGAAAATACATGAATCAGCCTAAAGTAATTG
TGTATGAGACTCTGATGAAAGGTCATGCCATATTTTGTGGAATCATAATCAACGGCTATCGTGACAGGCA
TGGAGGCAGTTGGCCACCCCTGACCCTCCCCCTGCATGCTGCAGACACAATCCGGAATGCTCAAGCTTCA
GGTGAGGGGTTAACACATGAGCAGTGCGTTGACAACTGGAAATCTTTTGCTGGAGTGAGATTTGGCTGCT
TTATGCCTCTTAGCCTGGACAGTGATCTGACAATGTACCTAAAGGACAAGGCACTTGCTGCTCTCCAAAG
GGAATGGGATTCAGTTTACCCGAAAGAGTTCCTGCGTTACGACCCTCCCAAGGGAACCGGGTCACGGAGG
CTTGTAGATGTTTTCCTTAATGATTCAAGCTTTGACCCATATGATATGATAATGTATGTTGTAAGTGGAG
CTTACCTCCATGACCCTGAGTTCAACCTGTCTTACAGCCTGAAAGAAAAGGAGATCAAGGAAACAGGTAG
ACTTTTTGCTAAAATGACTTACAAAATGAGGGCATGCCAAGTGATTGCTGAAAATCTAATCTCAAACGGG
ATTGGCAAATATTTTAAGGACAATGGGATGGCCAAGGACGAGCACGATTTGACTAAGGCACTCCACACTC
TAGCTGTCTCAGGAGTCCCCAAAGATCTCAAAGAAAGTCACAGGGGGGGGCCAGTCTCAAAAACCCACTC
CCGAAGCCCAGTCCACGCAAGCACCAAGAACGTGAAAGCAGCAAAAGGGTTTATAGGATTCCCTCATGTA
ATTCGGCAGGACCAAGACACTGATCACCCTGAGAATATGGAAGCTTATGAGACAGTCAGTGCATTTATCA
CGACTGATCTCAAGAAGTACTGCCTTAATTGGAGATATGAGACCATCAGCTTATTTGCCCAGAGGCTAAA
TGAGATTTACGGATTACCCTCATTTTTCCAGTGGCTGCATAAGAGGCTTGAAACCTCTGTCCTCTATGTA
AGTGACCCTCATTGCCCCCCTGACCTTGACGCCCATGTCCCGTTATGCAAAGTCCCCAATGACCAAATCT
TCATTAAGTACCCTATGGGAGGTATAGAAGGGTATTGTCAGAAGCTGTGGACCATCAGCACCATTCCCTA
TTTATACCTGGCTGCTTATGAGAGCGGAGTAAGGATTGCTTCGTTAGTGCAAGGGGACAATCAGACCATA
GCCGTAACAAAAAGGGTACCCAGCACATGGCCTTACAACCTTAAGAAACGGGAAGCTGCTAGAGTAACTA
GAGATTATTTTGTAATTCTTAGGCAAAGGCTACACGACATTGGCCATCACCTCAAGGCAAATGAGACAAT
TGTTTCGTCACATTTTTTCGTCTATTCAAAAGGAATATATTATGATGGGCTACTTGTGTCCCAATCACTC
AAGAGCATCGCAAGATGTGTATTCTGGTCAGAGACTATAGTTGATGAAACAAGGGCAGCATGCAGTAACA
TTGCTACAACAATGGCTAAAAGCATCGAGAGAGGTTATGACCGTTACCTAGCATATTCCCTGAATGTCCT
AAAAGTGATACAGCAAATTCTGATCTCTCTTGGCTTCACAATCAATTCAACCATGACTCGGGATGTAGTC
ATACCCCTCCTCACAAACAACGATCTCTTAATCAGGATGGCGCTGTTGCCCGCTCCTATTGGGGGGATGA
ATTATCTGAATATGAGCAGGCTGTTTGTCAGAAACATCGGTGATCCAGTAACATCATCAATTGCTGATCT
CAAGAGAATGATTCTCGCATCACTAATGCCCGAAGAGACCCTCCACCAAGTAATGACACAACAACCGGGG
GACTCTTCATTCCTAGACTGGGCTAGCGACCCTTACTCAGCTAATCTTGTATGCGTTCAGAGCATCACTA
GACTCCTCAAGAACATAACTGCAAGGTTTGTCCTGATCCATAGTCCAAATCCAATGCTAAAAGGGTTATT
CCATGATGGCAGTAAAGAAGAGGATGAGGGACTGGCGGCATTCCTCATGGACAGGCATATCATAGTACCT
AGGGCAGCTCATGAAATCCTGGATCACAGTGTCACAGGGGCAAGAGAGTCCATTGCAGGCATGCTAGATA
CCACAAAAGGCCTGATTCGGGCCAGCATGAGGAAGGGAGGGTTAACCTCTCGAGTGATAACCAGATTGTC
CAATTATGACTATGAACAATTTAGAGCAGGGATGGTACTATTGACAGGAAGAAAAAGAAATGTCCTCATT
GACAAAGAGTCATGTTCAGTGCAGCTGGCTAGAGCCCTAAGAAGCCATATGTGGGCAAGGCTAGCTCGGG
GACGGCCTATTTACGGCCTTGAGGTCCCTGATGTACTAGAATCTATGCGAGGCCACCTTATTCGGCGTCA
TGAGACATGTGTCATCTGCGAGTGTGGATCAGTCAACTACGGATGGTTTTTTGTCCCCTCGGGTTGCCAA
CTGGATGATATTGACAAGGAAACATCATCCTTGAGAGTCCCATATATTGGTTCTACCACTGATGAGAGAA
CAGACATGAAGCTTGCCTTCGTAAGAGCCCCAAGCCGATCCTTGCGATCTGCTGTTAGAATAGCAACAGT
GTACTCATGGGCTTATGGTGATGATGATAGCTCTTGGAACGAAGCCTGGTTGTTGGCAAGGCAAAGGGCC
AATGTGAGCCTGGAGGAGCTAAGGGTGATCACTCCCATCTCAACCTCTACTAATTTAGCGCACAGGTTGA
GGGATCGTAGCACTCAAGTGAAATACTCAGGCACATCTCTTGTCCGAGTGGCAAGGTATACCACAATCTC
CAACGACAATCTCTCATTTGTCATATCAGATAAGAAGGTTGATACTAACTTTATATACCAACAAGGAATG
CTTCTAGGGTTAGGTGTCTTAGAAACATTGTTTCGACTCGAGAAAGATACCGGATCATCTAACACGGTAC
TACATCTTCACGTCGAAACAGATTGTTGCGTGATCCCGATGATAGATCATCCCAGGATACCCAGCTCCCG
CAAGTTAGAGCTGAGGGCAGAGCTATGTACCAACCCATTGATATATGATAATGCACCTTTAATTGACAGA
GATGCGACAAGGCTATACACCCAGAGCCATAGAAGGCACCTTGTGGAATTTGTTACATGGTCCACACCCC
AACTATATCACATTCTAGCTAAGTCCACAGCACTATCTATGATTGACCTGGTAACAAAATTTGAGAAGGA
CCATATGAATGAAATTTCAGCTCTCATAGGGGATGACGATATCAATAGTTTCATAACTGAGTTCCTACTT
ATAGAGCCAAGATTATTCACTATCTACTTAGGCCAGTGTGCAGCCATCAATTGGGCATTTGATGTACATT
ATCATAGACCATCAGGGAAATATCAGATGGGTGAGCTGTTGTCTTCATTCCTTTCTAGAATGAGCAAGGG
AGTGTTTAAGGTGCTTGTCAATGCTCTAAGCCACCCAAAGATCTACAAGAAATTCTGGCATTGTGGCATT
ATAGAGCCTATCCATGGTCCTTCGCTCGATGCTCAAAATTTGCACACAACTGTGTGCAACATGGTTTATA
CATGTTATATGACCTACCTCGACCTGTTGTTGAATGAAGAGTTAGAAGAGTTCACATTTCTTTTGTGTGA
AAGCGACGAGGATGTAGTACCGGACAGATTCGACAATATCCAGGCAAAACACCTGTGTGTTCTAGCAGAT
TTGTACTGTCAACCAGGGACCTGCCCACCAATTCGAGGTTTAAGACCGGTAGAGAAATGTGCAGTTCTAA
CCGATCATATCAAGGCAGAGGCTAGGTTATCTCCTTCAGGGTCTTCGTGGAACATAAATCCAATTGTTGT
AGACCATTACTCATGCTCTCTGACTTATCTCCGGCGAGGATCGATCAAGCAGATAAGATTGAGAGTTGAT
CCAGGATTCATTTTTGACGCCCTCGCTGAGGTAAATGTCAGTCAGCCAAAGATCGGCAGCAACAACTTCC
CGAATATGAGCATTAAGGATTTCAGGCCTCCTCACGATGATGTTGCAAAATTGCTCAAAGATATCAACAC
AAGCAAACACAATCTTCCCATTTCAGGGGGTAATCTCGCCAATTATGAAATCCATGCTTTCCGCAGAATC
GGGTTAAACTCATCTGCTTGCTACAAAGCTGTTGAGATATCAACATTAATTAGGAGATGCCTTGAGCCAG
GGGAAGACGGCTTGTTCTTGGGTGAAGGGTCGGGTTCTATGTTGATCACTTATAAGGAGATACTAAAACT
AAACAAGTGCTTCTATAATAGTGGGGTTTCCGCCAATTCTAGATCAGGCCAAAGGGAATTAGCACCCTAT
CCCTCCGAAGTTGGCCTTGTCGAACACAGAATGGGGGTAGGTAATATTGTCAAGGTGCTCTTTAATGGGA
GGCCCGAAGTCACGTGGGTAGGCAGTATAGATTGCTTCAATTTCATAGTCAGCAATATCCCCACCTCTAG
TGTGGGGTTTATCCATTCAGATATAGAGACCTTACCTAACAAAGATACTATAGAGAAGCTAGAGGAATTG
GCAGCCATCTTATCGATGGCTCTGCTCCTTGGCAAAATAGGATCAATACTGGTGATTAAACTTATGCCTT
TCAGCGGGGATTTTGTTCAGGGATTTATAAGCTATGTAGGGTCTCATTATAGAGAAGTGAACCTTGTCTA
CCCTAGATACAGCAACTTCATATCTACTGAATCTTATTTAGTTATGACAGATCTCAAAGCTAACCGGCTA
ATTAACCCTGAAAAGATTAAGCAGCAGATAATTGAATCATCCGTGCGGACTTCACCTGGACTTATAGGTC
ACATCCTATCCATTAAGCAACTAAACTGCATACAAGCAATTGTGGGAGACGCAGTTAGTAGAGGTGATAT
CAACCCTACTCTGAAAAAACTTACACCTATAGAGCAGGTGCTGATCAATTGCGGGTTGGCAATTAACGGA
CCTAAACTGTGCAAAGAATTGATCCACCATGATGTTGCCTCAGGGCAAGATGGATTGCTTAACTCTATAC
TCATCCTCTACAGGGAGTTGGCAAGATTCAAAGACAACCAAAGAAGTCAACAAGGGATGTTCCACGCTTA
CCCCGTATTGGTAAGTAGCAGGCAACGAGAACTTATATCCAGGATCACCCGCAAATTTTGGGGGCATATT
CTTCTTTACTCTGGGAACAGAAAGTTGATAAATCGGTTTATCCAAAATCTCAAGTCCGGTTATCTAATAC
TAGACTTACACCAGAATATCTTCGTTAAGAATTTATCTAAGTCAGAGAAACAGATTATCATGACGGGGGG
TTTAAAACGCGAGTGGGTTTTTAGGGTAACAGTCAAGGAGACCAAAGAATGGTATAAGTTAGTCGGATAC
AGTGCCCTGATTAAGGATTAATTGGTTGAACTCCGGAACCCTAACCCTGCCCTAGGTAGTTAGGCATTAT
TTGCAATATATTAAAGAAAACTTTGAAAATACGAAGTTTCTATT


>KT732261.1 MVs/Manchester.GBR/30.13/[D8]
-----------------------------------------------------------------------------------------------------------ATGGCCACACTTTTAAGGAGCTTAGCATTGTTCAAAAGAAACAAGGACAAACCACCCATTACATCAGGAT
CCGGTGGAGCCATCAGAGGAATCAAACACATCATTATAGTACCAATCCCTGGAGATTCCTCAATTACCAC
TCGATCCAGACTATTGGACCGGTTGGTCAGGTTAATTGGGAACCCAGATGTGAGCGGACCCAAACTAACA
GGGGCACTAATAGGTATATTATCTTTGTTTGTGGAATCTCCAGGTCAATTAATTCAGAGGATCACCGATG
ACCCAGACGTTAGCATCAGGCTGTTGGAGGTTGTCCAGAGTGACCAGTCACAATCTGGCCTTACCTTCGC
ATCAAGAGGTACCAACATGGAGGATGAGGCGGACCAATACTTTTCACATGATGATCCAAGTAGTAGTGAT
CAATCCAGGTCTGGATGGTTCGAGAACAAGGAAATCTCAGATATCGAAGTGCAAGACCCTGAGGGATTTA
ATATGATTCTGGGTACCATTCTAGCCCAAATTTGGGTCTTGCTCGCAAAGGCGGTTACGGCCCCAGACAC
GGCAGCTGATTCGGAGCTAAGAAGGTGGATAAAGTACACCCAACAAAGAAGGGTAGTTGGTGAATTTAGA
TTGGAGAGAAAATGGTTGGATGTGGTGAGGAACAGGATTGCCGAGGACCTCTCCTTACGCCGATTCATGG
TCGCTCTAATCCTGGATATCAAGAGGACACCCGGGAACAAACCTAGGATTGCCGAAATGATATGTGACAT
TGATACATATATCGTAGAGGCAGGATTAGCCAGTTTTATCCTGACTATTAAGTTTGGGATAGAAACTATG
TATCCTGCTCTCGGACTGCATGAATTTGCTGGTGAGTTATCCACACTTGAGTCCTTGATGAATCTTTACC
AGCAAATGGGAGAAACTGCACCCTACATGGTAATCCTGGAGAACTCAATTCAGAACAAGTTCAGTGCAGG
ATCATACCCTCTGCTATGGAGCTATGCCATGGGAGTAGGAGTGGAACTTGAAAACTCTATGGGGGGTTTG
AACTTTGGTCGATCTTACTTTGATCCAGCATATTTTAGATTAGGGCAAGAGATGGTGAGGAGGTCAGCTG
GGAAGGTCAGTTCCACATTGGCATCTGAACTCGGTATCACTGCCGAGGATGCAAGGCTTGTTTCAGAGAT
TGCAATGCATACTACTGAGGACAGGACCAGTAGAGCAGTTGGACCCAGACAAGCTCAAGTGTCGTTTCTA
CACGGTGATCAAAGTGAGAATGAGCTACCAGGATTGGGGGGCAAAGAAGATAGGAGGGTCAGGCAGAGTC
GGGGAGAAGCCAGGGAGAGCAATAGAGAAATCGGGTCCAGCAGATTAAGTGACGCGAGAGCTGCCCATCT
TCCGACCAGCACACCCCTAGACATTGACACTGCATCGGAGTCAGGTCAAGATCCGCAGGACAGTCGAAGG
TCAGCTGACGCCCTGCTCAGGCTGCAAGCTATGGCAGGAATCCTGGAAGAACAAGGCTCAGACACGGACA
CCCCCAGGGTGTACAATGACAGAGATCTTCTAGACTAGGTGCAAGAGGCCGAGGACCAGAACAACATCCG
CCTACCCTCCATCATTGTTATAAAAAACTTAGGAACCAGGTCCACACAGCCGCCAGCCAACCAACCATCC
ACTCCCACGACTGGGGCCGATGGCAGAAGAGCAGGCACGCCATGTCAAAAACGGACTGGAATGTATCCGG
GCTCTCAAGGCCGAGCCCATCGGCTCGCTGGCCGTCGAGGAAGCCATGGCAGCATGGTCAGAAATATCAG
ACAACCCAGGACAGGACCGAGCCACCTGCAAGGAAGAGAAGGCAGGCAGTTCGGGTCTCAGCAAACCATG
CCTCTCAGCAATTGGATCAACTGAAGGCGGTGCACCTCGCATCCGCGGTCAGGGATCTGGAGAGAGCGAT
GACGACGCTGAAACTTTGGGAATCCCCTCAAGAAATCTCCAGGCATCAAGCACTGGGCTACAGTGTTATC
ATGTTTATGATCACAGCGGTGAAGCGGTTAAGGGAATCCAAGATGCTGACTCTATCATGGTTCAATCAGG
CCTTGATGGTGATAGCACCCTCTCAGGAGGAGACGATGAATCTGAAAACAGCGATGTGGATATTGGCGAA
CCTGATACCGAGGGATATGCTATCACTGACCGGGGATCTGCTCCCATCTCTATGGGGTTCAGGGCTTCTG
ATGTTGAAACTGCAGAAGGAGGTGAGATCCACGAGCTCCTGAGACTCCAATCCAGAGGCAACAACTTTCC
GAAGCTTGGGAAAACTCTCAATGTTCCTCCGCCCCCGAACCCCGGTAGGGCCAGCGCTTCCGAGACACCC
ATTAAAAAGGGCACAGACGCGAGATTAGCCTCATTTGGAACGGAGATCGCGTCTGTATTGACAGGTGGTG
CAACCCAATGTGCTCGAAAGTCACCCTCGGAACCATCAGGGCCAGGTGCACCTGTGGGGAATGTCCCCGA
GTGTGTGAGCAATGCCGCACTGATACAGGAGTGGACACCCGAATCTGGTACCACAATCTCCCCGAGATCC
CAGAATAATGAAGAAGGGGGAGACTATTATGATGATGAGCTGTTCTCCGATGTCCAAGACATCAAAACAG
CCTTGGCCAAAATACACGAGGATAATCAGAAGATAATCTCTAAACTAGAATCACTGCTGTTATTGAAGGG
AGAAGTTGAGTCAATTAAGAAGCAGATTAACAGGCAAAATATCAGCATATCCACCTTGGAAGGACACCTC
TCAAGCATCATGATCGCCATTCCTGGACTTGGGAAGGATCCCAACGACCCCACTGCAGATGTCGAACTCA
ATCCCGACTTGAAACCCATCATAGGCAGAGATTCAGGCCGAGCACTGGCCGAAGTTCTCAAGAAACCCGC
TGCCAGCCGACAACTCCAAGGAATGACAAATGGACGGACCAGTTCCAGAGGACAGCTGCTGAAGGAATTT
CAACTAAAGCCGATCGGGAAAAAGGTGAGCTCAGCCGTCGGGTTTGTCCCTGACACCGGACCTGTGTCAC
GCAGTGTAATCCGCTCCATTATAAAATCCAGTCGGCTAGAGGAAGATCGGAAGCGTTACCTGATGACTCT
CCTTGATGATATCAAAGGAGCCAACGATCTTGCCAAGTTCCACCAGATGCTGATGAAGATAATAATGAAG
TAGCTACAGCTCAACTCACCTGCCAACCTCACGCCAGTCGACCTAATCAGTACAACCTAAATCCATTATA
AAAAACTTAGGAGCAAAGTGATTGGCTCCCAAGTTCCACAATGGCAGAGATCTACGACTTCGACAAGTCG
GCATGGGACATCAAAGGGTCGATCGCTCCGATACAACCCACCACCTACAGTGATGGCAGGCTGGTGCCCC
AGGTCAGAGTCATAGATCCTGGTCTAGGCGACAGGAAGGATGAATGCTTTATGTACATGTTTCTGCTGGG
GGTTGTTGAGGACAGCGATCCCCTAGAGCCTCCAATCGGGCGAGCATTTGGGTCTCTGCCCCTAGGTGTT
GGTAGATCCACAGCAAAACCCGAAGAGCTCCTCAAAGAGGCCACTGAGCTTGACATAGTTGTCAGACGTA
CAGCAGGACTCAATGAAAAACTGGTGTTCTACAACAACACCCCACTAACTCTCCTCACACCTTGGAGAAA
GGTCCTAACAACAGGGAGTGTCTTCAACGCAAACCAAGTGTGCAATGCAGTTAATCTGATACCGCTGGAT
ACCCCGCAGAGGTTCCGTGTTGTTTATATGAGCATCACCCGTCTTTCGGATAACGGGTATTACACCGTTC
CTAGAAGAATGCTGGAATTCAGATCGGTCAATGCAGTGGCCTTCAACCTGCTGGTGACCCTTAGGATTGA
CAAGGCGATTGGCCCTGGGAAGATCATCGACAATGCAGAGCAACTTCCTGAGGCAACATTTATGGTCCAC
ATCGGGAACTTCAGGAGAAAGAAGAGTGAAGTCTACTCTGCCGATTATTGCAAGATGAAAATCGAAAAGA
TGGGCCTGGTTTTTGCACTTGGTGGGATAGGAGGCACCAGTCTTCACATTAGAAGCACAGGCAAGATGAG
CAAGACTCTCCATGCACAACTCGGGTTCAAGAAGACCTTATGTTACCCACTGATGGATATCAATGAAGAC
CTTAATCGATTACTCTGGAGGAGCAGATGCAAGATAGTAAGAATCCAGGCAGTTTTGCAGCCATCGGTTC
CCCAAGAATTCCGCATTTACGACGACGTGATCATAAATGATGACCAAGGACTATTCAAAGTTCTGTAGAC
CGCAGTGCCCAGCAATGCCCGAAAACGACCCCCCTCATAATGACAGCCAGAAGGCCCGGACAAGAAAGCC
CCCTCCAAAAGACTCCACAGACCAAGCAAGAGGCCAGCCAACAGCTGATGGCAAGCACGAACACCAGGCG
GCCCAAGCACAGAACAGCCCCGACACAAGGCCATCACTAGCCATCCCAACCTGAGTCCTCCTCGTGGGAC
CCCCGAGGACCAACCCCCAAGGTCGCCCCCGACCCAGACCACCAACCGCATCCCCATAGCCCCCGGGAAA
GAAACCCCCAGCAACTGGAAGGTCCCTCCCCCTTTCTCTCAATGCAAAAGCCCCACAACCGAATCGCACA
AGCGACCGAGGTGACCCAACCGCAGACATCCGACTCCCTAGACAGATCCTCTCCCCCCGGCAAACTAAAC
AAAACTTAGGGCCAAGGAAAATACACACCCGACAGAACCCAGACCCCGGCCCACGACGCCGCGCCCCCAT
CCCCCGACAACCAGAGGGAGCCCCCAACCAATCCCGCCGGCCCCTCCGGCGCCCACAGGCAGGCACACCA
ACCCCCGAACAGACCCGGCACCCAGTCACCGACAGTCCAAGACGGGGGGCCCCCCCCAAAAAAGGGCCCT
CAGGGGCCGACAGCCAGCACCGCAAGGAAGCCCACCCACCCCACACACGACCACGGCAACCGAACCAGAA
TCCAGACCAACCCGGGCCACCAGCTCCCAGATTCGGCCATCACCCCGCAGAAAGGAAAGGCCACAACCTG
CGCACCCCAGCCCCGATCTGGCGGACGGCCAACCAACCCGAACCAGCACCCAAGAGCGATCCCTGAAGGA
CCCCCGAACCGCAAACGACATCAACATCCCACAGCCTCCCCGAGTCCCCCGATCTCCTCTTCTTCTTGAA
GGGACCAAAAGATCAATCCACCACACCCGACGACACTCAATTCCCCACCCCTAAAGGAGACACCGAGAAT
CCCAGAATTAAGACTCATCCAGTGTCCATCATGGGTCTCAAGGTGAACGTCTCTGTCATATTCATGGCAG
TACTGTTAACTCTTCAAACACCCACCGGTCAAATCCATTGGGGCAATCTCTCTAAGATAGGGGTGGTAGG
GATAGGAAGTGCAAGCTACAAAGTTATGACTCGTTCCAGCCATCAATCATTAGTCATAAAGTTAATGCCC
AATATAACTCTCCTCAACAATTGCACGAGGGTAGAGATTGCAGAATACAGGAGACTACTGAGAACAGTTC
TGGAACCAATTAGAGATGCACTTAATGCAATGACTCAGAATATAAGACCGGTTCAGAGTGTAGCTTCAAG
TAGGAGACACAAGAGATTTGCGGGAGTTGTCCTGGCAGGTGCGGCCCTAGGCGTTGCCACAGCTGCTCAA
ATAACAGCCGGTATTGCACTTCACCAGTCCATGCTGAACTCTCAAGCCATCGACAATCTGAGAGCGAGCC
TAGAAACTACTAATCAGGCAATTGAGGCAATCAGACAAGCAGGGCAGGAGACGATATTGGCTGTTCAGGG
TGTCCAAGACTACATCAATAATGAGCTGATACCGTCTATGAATCAACTATCTTGTGATTTAATCGGCCAG
AAGCTAGGGCTCAAATTGCTCAGATACTATACAGAAATCCTGTCATTATTTGGCCCCAGCCTACGGGACC
CCATATCTGCGGAGATATCTATCCAGGCTTTAAGCTATGCGCTTGGAGGAGATATCAATAAGGTGTTGGG
AAAGCTCGGATACAGTGGAGGTGATCTACTGGGCATCTTAGAGAGCAGAGGAATAAAGGCCCGGATAACT
CACGTCGACACAGAGTCCTACTTCATTGTACTCAGTATAGCCTATCCGACGCTGTCCGAGATTAAGGGGG
TGATTGTCCACCGGCTAGAGGGGGTCTCGTACAACATAGGCTCTCAAGAGTGGTATACCACTGTGCCCAA
GTATGTTGCAACCCAAGGGTACCTTATCTCGAATTTTGATGAGTCATCGTGCACTTTCATGCCAGAGGGG
ACTGTGTGCAGCCAGAATGCCTTGTACCCGATGAGTCCTCTGCTCCAAGAATGCCTCCGGGGGTCCACTA
AGTCCTGTGCTCGTACACTCGTATCCGGGTCTTTCGGGAACCGATTCATTTTATCACAGGGGAACCTAAT
AGCCAATTGTGCATCAATCCTTTGCAAGTGTTACACAACAGGAACGATCATTAATCAAGACCCTGACAAG
ATCCTAACATACATTGCTGCCGATCACTGCCCGGTGGTCGAGGTGAATGGCGTGACCATCCAAGTCGGGA
GCAGGAGGTATCCGGACGCTGTGTACTTGCACAGGATTGACCTCGGTCCTCCCATATCATTGGAAAGGTT
GGACGTAGGGACAAATCTGGGGAATGCAATTGCTAAGTTGGAGGATGCCAAGGAATTGTTGGAGTCATCG
GACCAGATATTGAGGAGTATGAAAGGTTTATCGAGCACTAGTATAGTTTACATCCTGATTGCAGTATGTC
TTGGAGGATTGATAGGGATCCCCGCTTTAATATGTTGCTGCAGGGGGCGTTGTAACAAGAAGGGAGAACA
AGTTGGTATGTCAAGACCAGGCCTAAAGCCTGATCTTACAGGAACATCAAAATCCTATGTAAGGTCACTC
TGATCCTCTACAACTCTTGGAACACAAATGTCCAACAAGTCTCCTCTTCGTCATCAAGCAACCACCGGAG
CCAGCATCAAGCCCATCTGAAATTGTCTCCGGCTTCCCTCTGGCCGAACAATATTGGTAGTTAATTAAAA
CTTAGGGTGCAAGATCATCCACAATGTCACCACAACGAGACCGGATAAATGCCTTCTACAAAGACAACCC
CCATCCTAAGGGAAGTAGGATAGTTATTAACAGAGAACATCTTATGATTGATAGACCTTATGTTTTGCTG
GCTGTTCTATTCGTCATGTTTCTGAGCTTGATCGGGTTGCTAGCCATTGCAGGCATTAGACTTCATCGGG
CAGCCATCTACACCGCAGAGATCCATAAAAGCCTCAGCACCAATCTAGATGTAACTAACTCAATCGAGCA
TCAGGTTAAGGACGTGCTGACACCACTCTTCAAGATCATCGGTGATGAAGTGGGCTTGAGGACACCTCAG
AGATTCACTGACCTAGTGAAGTTCATCTCTGACAAGATTAAATTCCTTAATCCGGACAGGGAATACGACT
TCAGAGATCTCACTTGGTGTATCAACCCGCCAGAGAGAATCAAATTGGATTATGATCAATACTGTGCAGA
TGTGGCTGCTGAAGAACTCATGAATGCATTGGTGAACTCAACTCTACTGGAGACCAGGGCAACCAATCAG
TTCCTAGCTGTCTCAAAGGGAAACTGCTCAGGGCCCACTACAATCAGAGGCCAATTCTCAAACATGTCGC
TGTCCCTGTTGGACTTGTATTTAAGTCGAGGTTACAATGTGTCATCTATAGTCACTATGACATCCCAGGG
AATGTACGGGGGAACTTACCTAGTGGAAAAGCCTAATCTGAGCAGCAAAGGGTCAGAGTTGTCACAACTG
AGCATGCACCGAGTGTTTGAAGTAGGTGTTATCAGAAATCCGGGTTTGGGGGCTCCGGTATTCCATATGA
CAAACTATCTTGAGCAACCAGTCAGTAATGATTTCAGCAACTGCATGGTGGCTTTGGGGGAGCTCAAGTT
CGCAGCCCTCTGTCACAGGGAAGATTCTATCACAATTCCCTATCAGGGATCAGGGAAAGGTGTCAGCTTC
CAGCTTGTCAAGCTAAGTGTCTGGAAATCCCCAACCGACATGCAATCCTGGGTCCCCCTATCAACGGATG
ATCCAGTGATAGACAGGCTTTACCTCTCATCTCACAGAGGCGTTATCGCTGACAATCAAGCAAAATGGGC
TGTCCCGACAACACGGACAGATGACAAGTTGCGAATGGAGACATGCTTCCAGCAGGCGTGTAAGGGTAAA
ATCCAAGCACTTTGCGAGAATCCCGAGTGGACACCGTTGAAGGATAACAGGATTCCTTCATACGGGGTCT
TGTCTGTTGATCTGAGTCTGACAGTTGAGCTTAAAATCAAAATTGTTTCAGGATTCGGGCCATTGATCAC
TCACGGTTCAGGGATGGACCTATACAAATCCAACCACAACAATATGTATTGGCTGACTATCCCGCCAATG
AAGAACCTGGCCTTAGGTGTAATCAACACATTGGAGTGGATACCGAGATTCAAGGTTAGTCCCAACCTCT
TCACTGTTCCAATTAAGGAAGCAGGCGAGGACTGCCATGCCCCAACATACCTACCTGCGGAGGTGGATGG
TGATGTCAAACTCAGTTCCAATCTGGTGATTCTACCTGGTCAAGATCTCCAATATGTTCTGGCAACCTAC
GATACTTCCAGAGTTGAACATGCTGTAGTTTATTACGTTTACAGCCCAAGCCGCTCATTTTCTTACTTTT
ATCCTTTTAGGTTGCCTGTAAGGGGGGTCCCCATTGAATTACAAGTGGAATGCTTCACATGGGACCAAAA
ACTCTGGTGCCGTCACTTCTGTGTGCTTGCGGACTCAGAATCTGGTGGACATATCACTCACTCTGGGATG
GTGGGCATGGGAGTCAGCTGCACAGCCACTCGGGAAGATGGAACCAACCGCAGATAGGGCTGCCAGTGAA
CCAATCACATGATGTCACCCAGACATCAGGCATCCCCACTAGTGTGAAATAGACATCAGAATTAAGAAAA
ACGTAGGGTCCAAGTGGTTCCTCGTTATGGACTCGCTATCTGTCAACCAGATCTTATACCCTGAAGTTCA
CCTAGATAGCCCGATAGTCACCAATAAGATAGTAGCTATCCTGGAGTATGCTCGAGTCCCTCACGCTTAC
AGCCTGGAGGACCCTACACTGTGTCAGAACATCAAGCACCGCCTAAAAAACGGATTTTCCAACCAAATGA
TTATAAACAATGTGGAAGTTGGGAATGTCATCAAGTCCAAGCTTAGGAGTTATCCGACCCACTCTCATAT
TCCATATCCAAATTGTAATCAGGATTTATTTAACATAGAAGACAAAGAGTCAACAAGGAAGATCCGTGAG
CTTCTAAAAAAGGGAAATTCGCTGTACTCCAAAGTCAGTGATAAGGTTTTCAAATGCCTGAGGGATACTA
ACTCACGGCTTGGCCTAGGCTCCGAACTGAGAGAGGACATCAAGGAGAAAATTATTAACTTGGGAGTTTA
CATGCATAGCTCCCAATGGTTTGAGCCCTTCCTGTTTTGGTTTACAGTCAAGACTGAGATGAGGTCAGTG
ATCAAATCACAAACCCACACTTGCCATAGGAGGAGACACACACCTGTATTCTTCACTGGTAGTTCAGTTG
AGTTGCTAATCTCTCGTGACCTTGTTGCTATAATCAGTAAAGAGTCTCAACATGTATATTACTTGACGTT
TGAACTGGTTTTGATGTATTGTGATGTCATAGAGGGGAGGTTAATGACAGAGACCGCTATGACCATTGAT
GCTAGGTATACAGAGCTTCTAGGAAGAGTCAGATACATGTGGAAACTGATAGATGGTTTCTTCCCTGCAC
TCGGGAATCCAACTTATCAAATTGTAGCTATGCTGGAGCCACTTTCACTTGCTTACCTGCAGCTGAGGGA
CATAACAGTAGAACTCAGAGGTGCTTTCCTTAACCACTGCTTTACCGAAATACATGATGTTCTTAACCAA
AACGGGTGTTCTGATGAAGGTACTTATCATGATTTAATCGAAGCCCTAGATTACATTTTCATAACTGATG
ACATACATCTGACAGGGGAGATTTTCTCATTTTTCAGAAGTTTCGGCCACCCCAGACTTGAAGCGGTAAC
GGCTGCTGAAAATGTTAGAAAATACATGAATCAGCCTAAAGTAATTGTGTATGAGACTCTGATGAAAGGT
CATGCCATATTTTGTGGAATCATAATCAACGGCTATCGTGACAGGCACGGAGGCAGTTGGCCACCCCTGA
CCCTCCCCCTGCATGCTGCAGACACAATCCGGAATGCTCAAGCTTCAGGTGAGGGGTTAACACATGAGCA
GTGCGTTGACAACTGGAAATCTTTTGCTGGAGTGAGATTTGGCTGCTTTATGCCTCTTAGCCTGGACAGT
GATCTGACAATGTACCTAAAGGACAAGGCACTCGCTGCTCTCCAAAGGGAATGGGATTCAGTTTACCCGA
AAGAGTTCCTGCGTTACGACCCTCCCAAGGGAACCGGGTCACGGAGGCTTGTAGATGTTTTCCTTAATGA
TTCAAGCTTTGACCCATATGATATGATAATGTATGTTGTAAGTGGAGCTTACCTCCATGACCCCGAGTTC
AACCTGTCTTACAGCCTGAAAGAAAAGGAGATCAAGGAAACAGGTAGACTTTTTGCTAAAATGACTTACA
AAATGAGGGCATGCCAAGTGATTGCTGAAAATCTAATCTCAAACGGGATTGGCAAATATTTTAAGGACAA
TGGGATGGCCAAGGACGAGCACGATTTGACTAAGGCACTCCACACTCTAGCTGTCTCAGGAGTCCCCAAA
GATCTCAAAGAAAGTCACAGGGGGGGGCCGGTCTCAAAAACCCACTCCCGAAGCCCAGTCCACGCAAGCA
CCAAGAACGTGAAAGCAGCAAAAGGGTTTATAGGATTCCCTCATGTAATTCGGCAGGACCAAGACACTGA
TCACCCTGAGAATATGGAAGCTTATGAGACAGTCAGTGCATTTATCACGACTGATCTCAAGAAGTACTGC
CTTAATTGGAGATATGAGACCATCAGCTTATTTGCCCAGAGGCTAAATGAGATTTACGGATTACCCTCAT
TTTTCCAGTGGCTGCATAAGAGGCTTGAAACCTCTGTCCTCTATGTAAGTGACCCTCATTGCCCCCCTGA
CCTTGACGCCCATGTCCCGTTATGCAAAGTCCCCAATGACCAAATCTTCATTAAGTACCCTATGGGAGGT
ATAGAAGGGTATTGTCAGAAGCTATGGACCATCAGCACCATTCCCTATTTATACCTGGCTGCTTATGAGA
GCGGAGTAAGGATTGCTTCGTTAGTGCAAGGGGACAATCAGACCATAGCCGTAACAAAAAGGGTACCCAG
CACATGGCCTTACAACCTTAAGAAACGGGAAGCTGCTAGAGTAACTAGAGATTATTTTGTAATTCTTAGG
CAAAGGCTACACGACATTGGCCATCACCTCAAGGCAAATGAGACAATTGTTTCGTCACATTTTTTCGTCT
ATTCAAAAGGAATATATTATGATGGGCTACTTGTGTCCCAATCACTCAAGAGCATCGCAAGATGTGTATT
CTGGTCAGAGACTATAGTTGATGAAACAAGGGCAGCATGCAGTAACATTGCTACAACAATGGCTAAAAGC
ATCGAGAGAGGTTATGACCGTTACCTAGCATATTCCCTGAATGTCCTAAAAGTGATACAGCAAATTCTGA
TCTCTCTTGGCTTCACAATCAATTCTACCATGACTCGGGATGTAGTCATACCCCTCCTCACAAACAACGA
TCTCTTAATCAGGATGGCACTGTTGCCCGCTCCTATTGGGGGGATGAATTATCTGAATATGAGCAGGCTG
TTTGTCAGAAACATCGGTGATCCAGTAACATCATCAATTGCTGATCTCAAGAGAATGATTCTCGCATCAC
TAATGCCTGAAGAGACCCTCCACCAAGTAATGACACAACAACCGGGGGACTCTTCATTCCTAGACTGGGC
TAGCGACCCTTACTCAGCAAATCTTGTATGCGTTCAGAGCATCACTAGACTCCTCAAGAACATAACTGCA
AGGTTTGTCCTGATCCATAGTCCAAATCCAATGTTAAAAGGGTTATTCCATGATGGCAGTAAAGAAGAGG
ATGAGGGACTGGCGGCATTCCTCATGGACAGGCATATCATAGTACCTAGGGCAGCTCATGAAATCCTGGA
TCACAGTGTCACAGGGGCAAGAGAGTCCATTGCAGGCATGCTAGATACCACAAAAGGCCTGATTCGGGCC
AGCATGAGGAAGGGGGGGTTAACCTCTCGAGTGATAACCAGATTGTCCAATTATGACTATGAACAATTTA
GAGCAGGGATGGTGCTATTGACAGGAAGAAAAAGAAATGTCCTCATTGACAAAGAGTCATGTTCAGTGCA
GCTGGCTAGAGCCCTAAGAAGCCATATGTGGGCAAGGCTAGCTCGAGGACGGCCTATTTACGGCCTTGAG
GTCCCTGATGTACTAGAATCTATGCGAGGCCACCTTATTCGGCGTCATGAGACATGTGTCATCTGCGAGT
GTGGATCAGTCAACTACGGATGGTTTTTTGTCCCCTCGGGTTGTCAACTGGATGATATTGACAAGGAAAC
ATCATCCTTGAGAGTCCCATACATTGGTTCTACCACTGATGAGAGAACAGACATGAAGCTTGCCTTCGTA
AGAGCCCCAAGCCGATCCTTGCGATCTGCTGTTAGAATAGCAACAGTGTACTCATGGGCTTATGGTGATG
ATGATAGCTCTTGGAACGAAGCCTGGTTGTTGGCAAGGCAAAGGGCCAATGTGAGCCTGGAGGAGCTAAG
GGTGATCACTCCCATCTCAACTTCTACTAATTTAGCGCACAGGTTGAGGGATCGTAGCACTCAAGTGAAA
TACTCAGGCACATCTCTTGTCCGAGTGGCAAGGTATACCACAATCTCCAACGACAATCTCTCATTTGTCA
TATCAGATAAGAAGGTTGATACTAACTTTATATACCAACAAGGAATGCTTCTAGGGTTAGGTGTCTTAGA
AACATTGTTTCGACTCGAGAAAGATACCGGATCATCTAACACGGTACTACATCTTCACGTCGAAACAGAT
TGTTGCGTGATCCCGATGATAGATCATCCCAGGATACCCAGCTCCCGCAAGTTAGAGCTGAGGGCAGAGC
TATGTACCAACCCATTGATATATGATAATGCACCTTTAATTGACAGAGACGCAACAAGGCTATACACCCA
GAGCCATAGAAGGCACCTTGTGGAATTTGTTACATGGTCCACACCCCAACTATATCACATTCTAGCTAAG
TCCACAGCACTATCTATGATTGACCTGGTAACAAAATTTGAGAAGGACCATATGAATGAAATTTCAGCTC
TCATAGGGGATGACGATATCAATAGTTTCATAACTGAGTTCCTACTTATAGAGCCAAGATTATTCACTAT
CTACTTAGGCCAGTGTGCAGCCATCAATTGGGCATTTGATGTACATTATCATAGACCATCAGGGAAATAT
CAGATGGGTGAGCTGTTGTCTTCATTCCTTTCTAGAATGAGCAAGGGAGTGTTTAAGGTGCTTGTCAATG
CTCTAAGCCACCCAAAGATCTACAAGAAATTCTGGCATTGTGGCATTATAGAGCCTATCCATGGTCCTTC
GCTTGATGCTCAAAATTTGCACACAACTGTGTGCAACATGGTTTACACATGTTATATGACCTACCTCGAC
CTGTTGTTGAATGAAGAGTTAGAAGAGTTCACATTTCTTTTGTGTGAAAGCGACGAGGATGTAGTACCGG
ACAGATTCGACAATATCCAGGCAAAACACCTGTGTGTTCTAGCAGATTTGTACTGTCAACCAGGGACCTG
CCCACCAATTCGAGGTTTAAGACCGGTAGAGAAATGTGCAGTTCTAACCGATCATATCAAGGCAGAGGCT
AGGTTATCTCCATCAGGGTCTTCGTGGAACATAAATCCAATTGTTGTAGACCATTACTCATGCTCTCTGA
CTTATCTCCGGCGAGGATCGATCAAGCAGATAAGATTGAGAGTTGATCCAGGATTCATTTTTGACGCCCT
CGCTGAGGTAAATGTCAGTCAGCCAAAGATCGGCAGCAACAACTTCCCGAATATGAGCATTAAGGATTTC
AGGCCTCCTCACGATGATGTTGCAAAATTGCTCAAAGATATCAACACAAGCAAACACAATCTTCCCATTT
CAGGGGGTAATCTCGCCAATTATGAAATCCATGCTTTCCGCAGAATCGGGTTAAACTCATCTGCTTGTTA
CAAAGCTGTTGAGATATCAACATTAATTAGGAGATGCCTTGAGCCAGGGGAAGACGGCTTGTTCTTGGGT
GAGGGGTCGGGCTCTATGTTGATCACTTATAAGGAGATACTAAAACTAAACAAGTGCTTCTATAATAGCG
GGGTTTCTGCCAATTCTAGATCAGGTCAAAGGGAATTAGCACCCTATCCCTCCGAAGTTGGCCTTGTCGA
ACACAGAATGGGGGTAGGTAATATTGTCAAGGTGCTCTTTAATGGGAGGCCCGAAGTCACGTGGGTAGGC
AGTATAGATTGCTTCAATTTCATAGTCAGTAATATCCCCACCTCTAGTGTGGGGTTTATCCATTCAGATA
TAGAGACCTTACCTAACAAAGATACTATAGAGAAGCTAGAGGAATTGGCAGCCATCTTATCGATGGCTCT
GCTCCTTGGCAAAATAGGATCAATACTGGTGATTAAGCTTATGCCTTTCAGCGGGGATTTTGTTCAGGGA
TTTATAAGCTATGTAGGGTCTCATTATAGAGAAGTGAACCTTGTCTACCCTAGATACAGCAACTTCATAT
CTACTGAATCTTATTTAGTTATGACAGATCTTAAGGCTAACCGGCTAATGAACCCTGAAAAGATTAAGCA
GCAGATAATTGAATCATCCGTGCGGACTTCACCTGGACTTATAGGTCACATCCTATCCATTAAGCAACTA
AACTGCATACAAGCAATTGTGGGAGACGCAGTTAGTAGAGGTGATATCAACCCTACCCTGAAAAAACTTA
CACCTATAGAGCAGGTGCTGATCAATTGCGGGTTGGCAATTAACGGACCTAAACTGTGCAAAGAATTGAT
CCACCATGATGTTGCCTCAGGGCAAGATGGATTGCTCAACTCTATACTTATCCTCTACAGGGAGTTGGCA
AGATTCAAAGACAACCAAAGAAGTCAACAAGGGATGTTCCACGCTTACCCCGTATTGGTAAGTAGCAGGC
AACGAGAACTTATATCCAGGATCACCCGCAAATTTTGGGGGCATATTCTTCTATACTCTGGGAACAGAAA
GTTGATAAATCGGTTTATCCAAAATCTCAAGTCCGGTTATCTAATACTAGACTTACACCAGAATATCTTC
GTTAAGAATCTATCTAAGTCAGAGAAACAGATTATTATGACGGGGGGTTTAAAACGCGAGTGGGTTTTTA
GGGTAACAGTCAAGGAGACCAAAGAATGGTATAAGTTAGTCGGATACAGTGCCCTGATTAAGGATTAA


>KT732260.1 MVs/London.GBR/20.13/2/[D8]
-----------------------------------------------------------------------------------------------------------ATGGCCACACTTTTAAGGAGCTTAGCATTGTTCAAAAGAAACAAGGACAAACCACCCATTACATCAGGAT
CCGGTGGAGCCATCAGAGGAATCAAACACATCATTATAGTACCAATCCCTGGAGATTCCTCAATTACCAC
TCGATCCAGACTATTGGACCGGTTGGTCAGGTTAATTGGGAACCCAGATGTGAGCGGACCCAAACTAACA
GGGGCACTAATAGGTATATTATCTTTGTTTGTGGAATCTCCAGGTCAATTAATTCAGAGGATCACCGATG
ACCCAGACGTTAGCATCAGGCTGTTGGAGGTTGTCCAGAGTGACCAGTCACAATCTGGCCTTACCTTCGC
ATCAAGAGGTACCAACATGGAGGATGAGGCGGACCAATACTTTTCACATGATGATCCAAGTAGTAGTGAT
CAATCCAGGTCTGGATGGTTCGAGAACAAGGAAATCTCAGATATCGAAGTGCAAGACCCTGAGGGATTTA
ATATGATTCTGGGTACCATTCTAGCCCAAATTTGGGTCTTGCTCGCAAAGGCGGTTACGGCCCCAGACAC
GGCAGCTGATTCGGAGCTAAGAAGGTGGATAAAGTACACCCAACAAAGAAGGGTAGTTGGTGAATTTAGA
TTGGAGAGAAAATGGTTGGATGTGGTGAGGAACAGGATTGCCGAGGACCTCTCCTTACGCCGATTCATGG
TCGCTCTAATCCTGGATATCAAGAGGACACCCGGGAACAAACCTAGGATTGCCGAAATGATATGTGACAT
TGATACATATATCGTAGAGGCAGGATTAGCCAGTTTTATCCTGACTATTAAGTTTGGGATAGAAACTATG
TATCCTGCTCTCGGACTGCATGAATTTGCTGGTGAGTTATCCACACTTGAGTCCTTGATGAATCTTTACC
AGCAAATGGGAGAAACTGCACCCTACATGGTAATCCTGGAGAACTCAATTCAGAACAAGTTCAGTGCAGG
ATCATACCCTCTGCTATGGAGCTATGCCATGGGAGTAGGAGTGGAACTTGAAAACTCTATGGGGGGTTTG
AACTTTGGTCGATCTTACTTTGATCCAGCATATTTTAGATTAGGGCAAGAGATGGTGAGGAGGTCAGCTG
GGAAGGTCAGTTCCACATTGGCATCTGAACTCGGTATCACTGCCGAGGATGCAAGGCTTGTTTCAGAGAT
TGCAATGCATACTACTGAGGACAGGACCAGTAGAGCAGTTGGACCCAGACAAGCTCAAGTGTCGTTTCTA
CACGGTGATCAAAGTGAGAATGAGCTACCAGGATTGGGGGGCAAAGAAGATAGGAGGGTCAGGCAGAGTC
GGGGAGAAGCCAGGGAGAGCAATAGAGAAATCGGGTCCAGCAGATTAAGTGACGCGAGAGCTGCCCATCT
TCCGACCAGCACACCCCTAGACATTGACACTGCATCGGAGTCAGGTCAAGATCCGCAGGACAGTCGAAGG
TCAGCTGACGCCCTGCTCAGGCTGCAAGCTATGGCAGGAATCCTGGAAGAACAAGGCTCAGACACGGACA
CCCCCAGGGTGTACAATGACAGAGATCTTCTAGACTAGGTGCAAGAGGCCGAGGACCAGAACAACATCCG
CCTACCCTCCATCATTGTTATAAAAAACTTAGGAACCAGGTCCACACAGCCGCCAGCCAACCAACCATCC
ACTCCCACGACTGGGGCCGATGGCAGAAGAGCAGGCACGCCATGTCAAAAACGGACTGGAATGTATCCGG
GCTCTCAAGGCCGAGCCCATCGGCTCGCTGGCCGTCGAGGAAGCCATGGCAGCATGGTCAGAAATATCAG
ACAACCCAGGACAGGACCGAGCCACCTGCAAGGAAGAGAAGGCAGGCAGTTCGGGTCTCAGCAAACCATG
CCTCTCAGCAATTGGATCAACTGAAGGCGGTGCACCTCGCATCCGCGGTCAGGGATCTGGAGAGAGCGAT
GACGACGCTGAAACTTTGGGAATCCCCTCAAGAAATCTCCAGGCATCAAGCACTGGGCTACAGTGTTATC
ATGTTTATGATCACAGCGGTGAAGCGGTTAAGGGAATCCAAGATGCTGACTCTATCATGGTTCAATCAGG
CCTTGATGGTGATAGCACCCTCTCAGGAGGAGACGATGAATCTGAAAACAGCGATGTGGATATTGGCGAA
CCTGATACCGAGGGATATGCTATCACTGACCGGGGATCTGCTCCCATCTCTATGGGGTTCAGGGCTTCTG
ATGTTGAAACTGCAGAAGGAGGTGAGATCCACGAGCTCCTGAGACTCCAATCCAGAGGCAACAACTTTCC
GAAGCTTGGGAAAACTCTCAATGTTCCTCCGCCCCCGAACCCCGGTAGGGCCAGCGCTTCCGAGACACCC
ATTAAAAAGGGCACAGACGCGAGATTAGCCTCATTTGGAACGGAGATCGCGTCTTTATTGACAGGTGGTG
CAACCCAATGTGCTCGAAAGTCACCCTCGGAACCATCAGGGCCAGGTGCACCTGTGGGGAATGTCCCCGA
GTGTGTGAGCAATGCCGCACTGATACAGGAGTGGACACCCGAATCTGGTACCACAATCTCCCCGAGATCC
CAGAATAATGAAGAAGGGGGAGACTATTATGATGATGAGCTGTTCTCCGATGTCCAAGACATCAAAACAG
CCTTGGCCAAAATACACGAGGATAATCAGAAGATAATCTCTAAACTAGAATCACTGCTGTTATTGAAGGG
AGAAGTTGAGTCAATTAAGAAGCAGATTAACAGGCAAAATATCAGCATATCCACCTTGGAAGGACACCTC
TCAAGCATCATGATCGCCATTCCTGGACTTGGGAAGGATCCCAACGACCCCACTGCAGATGTCGAACTCA
ATCCCGACTTGAAACCCATCATAGGCAGAGATTCAGGCCGAGCACTGGCCGAAGTTCTCAAGAAACCCGC
TGCCAGCCGACAACTCCAAGGAATGACAAATGGACGGACCAGTTCCAGAGGACAGCTGCTGAAGGAATTT
CAACTAAAGCCGATCGGGAGAAAGGTGAGCTCAGCCGTCGGGTTTGTCCCTGACACCGGGCCTGTGTCAC
GCAGTGTAATCCGCTCCATTATAAAATCCAGTCGGCTAGAGGAAGATCGGAAGCGTTACCTGATGACTCT
CCTTGATGATATCAAAGGAGCCAACGATCTTGCCAAGTTCCACCAGATGCTGATGAAGATAATAATGAAG
TAGCTACAGCTCAACTCACCTGCCAACCTCACGCCAGTCGACCTAATCAGTACAACCTAAATCCATTATA
AAAAACTTAGGAGCAAAGTGATTGGCTCCCAAGTTCCACAATGACAGAGATCTACGACTTCGACAAGTCG
GCATGGGACATCAAAGGGTCGATCGCTCCGATACAACCCACCACCTACAGTGATGGCAGGCTGGTGCCCC
AGGTCAGAGTCATAGATCCTGGTCTAGGCGACAGGAAGGATGAATGCTTTATGTACATGTTTCTGCTGGG
GGTTGTTGAGGACAGCGATCCCCTAGAGCCTCCAATCGGGCGAGCATTTGGGTCTCTGCCCCTAGGTGTT
GGTAGATCCACAGCAAAACCCGAAGAGCTCCTCAAAGAGGCCACTGAGCTTGACATAGTTGTCAGACGTA
CAGCAGGACTCAATGAAAAACTGGTGTTCTACAACAACACCCCACTAACTCTCCTCACACCTTGGAGAAA
GGTCCTAACAACAGGGAGTGTCTTCAACGCAAACCAAGTGTGCAATGCAGTTAATCTGATACCGCTGGAT
ACCCCGCAGAGGTTCCGTGTTGTTTATATGAGCATCACCCGTCTTTCGGATAACGGGTATTACACCGTTC
CTAGAAGAATGCTGGAATTCAGATCGGTCAATGCAGTGGCCTTCAACCTGCTGGTGACCCTTAGGATTGA
CAAGGCGATTGGCCCTGGGAAGATCATCGACAATGCAGAGCAACTTCCTGAGGCAACATTTATGGTCCAC
ATCGGGAACTTCAGGAGAAAGAAGAGTGAAGTCTACTCTGCCGATTATTGCAAGATGAAAATCGAAAAGA
TGGGCCTGGTTTTTGCACTTGGTGGGATAGGAGGCACCAGTCTTCACATTAGAAGCACAGGCAAGATGAG
CAAGACTCTCCATGCACAACTCGGGTTCAAGAAGACCTTATGTTACCCACTGATGGATATCAATGAAGAC
CTTAATCGATTACTCTGGAGGAGCAGATGCAAGATAGTAAGAATCCAGGCAGTTTTGCAGCCATCGGTTC
CCCAAGAATTCCGCATTTACGACGACGTGATCATAAATGATGACCAAGGACTATTCAAAGTTCTGTAGAC
CGCAGTGCCCAGCAATGCCCGAAAACGACCCCCCTCATAATGACAGCCAGAAGGCCCGGACAAGAAAGCC
CCCTCCAAAAGACTCCACAGACCAAGCAAGAGGCCAGCCAACAGCTGATGGCAAGCGCGAACACCAGGCG
GCCCAAGCACAGAACAGCCCCGACACAAGGCCATCACTAGCCATCCCAACCTGAGTCCTCCTCGTGGGAC
CCCCGAGGACCAACCCCCAAGGTCGCCCCCGACCCAGACCACCAACCGCATCCCCATAGCCCCCGGGAAA
GAAACCCCCAGCAACTGGAAGGTCCCTCCCCCTTTCTCTCAATGCAAAAGCCCCACAACCGAATCGCACA
AGCGACCGAGGTGACCCAACCGCAGACATCCGACTCCCTAGACAGATCCTCTCCCCCCGGCAAACTAAAC
AAAACTTAGGGCCAAGGAAAATACACACCCGACAGAACCCAGACCCCGGCCCACGACGCCGCGCCCCCAT
CCCCCGACAACCAGGGGGAGCCCCCAACCAATCCCGCCGGCCCCTCCGGCGCCCACAGGCAGGCACACCA
ACCCCCGAACAGACCCGGCACCCAGCCACCGACAGTCCAAGACGGGGGGCCCCCCCCAAAAAAGGGCCCT
CAGGGGCCGACAGCCAGCACCGCAAGGAAGCCCACCCACCCCACACACGACCACGGCAACCGAACCAGAA
TCCAGACCAACCTGGGCCACCAGCTCCCAGATTCGGCCATCACCCCGCAGAAAGGAAAGGCCACAACCTG
CGCACCCCAGCCCCGATCTGGCGGACAGCCAACCAACCCGAACCAGCACCAAAGAGCGATCCCTGAAGGA
CCCCCGAACCGCAAACGACATCAACATCCCACAGCCTCCCCGAGTCCCCCGATCTCCTCTTCTTCTTGAA
GGGACCAAAAGATCAATCCACCACACCCGACGACACTCAATTCCCCACTCCTAAAGGAGACACCGAGAAT
CCCAGAATTAAGACTCATCCAGTGTCCATCATGGGTCTCAAGGTGAACGTCTCTGTCATATTCATGGCAG
TACTGTTAACTCTTCAAACACCCACCGGTCAAATCCATTGGGGCAATCTCTCTAAGATAGGGGTGGTAGG
GGTAGGAAGTGCAAGCTACAAAGTTATGACTCGTTCCAGCCATCAATCATTAGTCATAAAGTTAATGCCC
AATATAACTCTCCTCAACAATTGCACGAGGGTAGAGATTGCAGAATACAGGAGACTACTGAGAACAGTTC
TGGAACCAATTAGAGATGCACTTAATGCAATGACTCAGAATATAAGACCGGTTCAGAGTGTAGCTTCAAG
TAGGAGACACAAGAGATTTGCGGGAGTTGTCCTGGCAGGTGCGGCCCTAGGCGTTGCCACAGCTGCTCAA
ATAACAGCCGGTATTGCACTTCACCAGTCCATGCTGAACTCTCAAGCCATCGACAATCTGAGAGCGAGCC
TAGAAACTACTAATCAGGCAATTGAGGCAATCAGACAAGCAGGGCAGGAGACGATATTGGCTGTTCAGGG
TGTCCAAGACTACATCAATAATGAGCTGATACCGTCTATGAATCAACTATCTTGTGATTTAATCGGCCAG
AAGCTAGGGCTCAAATTGCTCAGATACTATACAGAAATCCTGTCATTATTTGGCCCCAGCCTACGGGACC
CCATATCTGCGGAGATATCTATCCAGGCTTTAAGCTATGCGCTTGGAGGAGATATCAATAAGGTGTTGGA
AAAGCTCGGATACAGTGGAGGTGATCTACTGGGCATCTTAGAGAGCAGAGGAATAAAGGCCCGGATAACT
CACGTCGACACAGAGTCCTACTTCATTGTACTCAGTATAGCCTATCCGACGCTGTCCGAGATTAAGGGGG
TGATTGTCCACCGGCTAGAGGGGGTCTCGTACAACATAGGCTCTCAAGAGTGGTATACCACTGTGCCCAA
GTATGTTGCAACCCAAGGGTACCTTATCTCGAATTTTGATGAGTCATCGTGCACTTTCATGCCAGAGGGG
ACTGTGTGCAGCCAGAATGCCTTGTACCCGATGAGTCCTCTGCTCCAAGAATGCCTCCGGGGGTCCACTA
AGTCCTGTGCTCGTACACTCGTATCCGGGTCTTTCGGGAACCGATTCATTTTATCACAGGGGAACCTAAT
AGCCAATTGTGCATCAATCCTTTGCAAGTGTTACACAACAGGAACGATCATTAATCAAGACCCTGACAAG
ATCCTAACATACATTGCTGCCGATCACTGCCCGGTGGTCGAGGTGAATGGCGTGACCATCCAAGTCGGGA
GCAGGAGGTATCCGGACGCTGTGTACTTGCACAGGATTGACCTCGGTCCTCCCATATCATTGGAAAGGTT
GGACGTAGGGACAAATCTGGGGAATGCAATTGCTAAGTTGGAGGATGCCAAGGAATTGTTGGAGTCATCG
GACCAGATATTGAGGAGTATGAAAGGTTTATCGAGCACTAGTATAGTTTACATCCTGATTGCAGTATGTC
TTGGAGGATTGATAGGGATCCCCGCTTTAATATGTTGCTGCAGGGGGCGTTGTAACAAGAAGGGAGAACA
AGTTGGTATGTCAAGACCAGGCCTAAAGCCTGATCTTACAGGAACATCAAAATCCTATGTAAGGTCACTC
TGATCCTCTACAACTCTTGGAACACAAATGTCCAACAAGTCTCCTCTTCGTCATCAAGCAACCACCGGAG
CCAGCATCAAGCCCATCTGAAATTGTCTCCGGCTTCCCTCTGGCCGAACAATATTGGTAGTTAATTAAAA
CTTAGGGTGCAAGATCATCCACAATGTCACCACAACGAGACCGGATAAATGCCTTCTACAAAGACAACCC
CCATCCTAAGGGAAGTAGGATAGTTATTAACAGAGAACATCTTATGATTGATAGACCTTATGTTTTGCTG
GCTGTTCTATTCGTCATGTTTCTGAGCTTGATCGGGTTGCTAGCCATTGCAGGCATTAGACTTCATCGGG
CAGCCATCTACACCGCAGAGATCCATAAAAGCCTCAGCACCAATCTAGATGTAACTAACTCAATCGAGCA
TCAGGTTAAGGACGTGCTGACACCACTCTTCAAGATCATCGGTGATGAAGTGGGCTTGAGGACACCTCAG
AGATTCACTGACCTAGTGAAGTTCATCTCTGACAAGATTAAATTCCTTAATCCGGACAGGGAATACGACT
TCAGAGATCTCACTTGGTGTATCAACCCGCCAGAGAGAATCAAATTGGATTATGATCAATACTGTGCAGA
TGTGGCTGCTGAAGAACTCATGAATGCATTGGTGAACTCAACTCTACTGGAGACCAGGGCAACCAATCAG
TTCCTAGCTGTCTCAAAGGGAAACTGCTCAGGGCCCACTACAATCAGAGGCCAATTCTCAAACATGTCGC
TGTCCCTGTTGGACTTGTATTTAAGTCGAGGTTACAATGTGTCATCTATAGTCACTATGACATCCCAGGG
AATGTACGGGGGAACTTACCTAGTGGAAAAGCCTAATCTGAGCAGCAAAGGGTCAGAGTTGTCACAACTG
AGCATGCACCGAGTGTTTGAAGTAGGTGTTATCAGAAATCCGGGTTTGGGGGCTCCGGTATTCCATATGA
CAAACTATCTTGAGCAACCAGTCAGTAATGATTTCAGCAACTGCATGGTGGCTTTGGGGGAGCTCAAGTT
CGCAGCCCTCTGTCACAGGGAAGATTCTATCACAATTCCCTATCAGGGATCAGGGAAAGGTGTCAGCTTC
CAGCTTGTCAAGCTAGGTGTCTGGAAATCCCCAACCGACATGCAATCCTGGGTCCCCCTATCAACGGATG
ATCCAGTGATAGACAGGCTTTACCTCTCATCTCACAGAGGCGTTATCGCTGACAATCAAGCAAAATGGGC
TGTCCCGACAACACGGACAGATGACAAGTTGCGAATGGAGACATGCTTCCAGCAGGCGTGTAAGGGTAAA
ATCCAAGCACTTTGCGAGAATCCCGAGTGGACACCGTTGAAGGATAACAGGATTCCTTCATACGGGGTCT
TGTCTGTTGATCTGAGTCTGACAGTTGAGCTTAAAATCAAAATTGTTTCAGGATTCGGGCCATTGATCAC
ACACGGTTCAGGGATGGACCTATACAAATCCAACCACAACAATATGTATTGGCTGACTATCCCGCCAATG
AAGAACCTGGCCTTAGGTGTAATCAACACATTGGAGTGGATACCGAGATTCAAGGTTAGTCCCAACCTCT
TCACTGTTCCAATTAAGGAAGCAGGCGAGGACTGCCATGCCCCAACATACCTACCTGCGGAGGTGGATGG
TGATGTCAAACTCAGTTCCAATCTGGTGATTCTACCTGGTCAAGATCTCCAATATGTTCTGGCAACCTAC
GATACTTCCAGAGTTGAACATGCTGTAGTTTATTACGTTTACAGCCCAAGCCGCTCATTTTCTTACTTTT
ATCCTTTTAGGTTGCCTGTAAGGGGGGTCCCCATTGAATTACAAGTGGAATGCTTCACATGGGACCAAAA
ACTCTGGTGCCGTCACTTCTGTGTGCTTGCGGACTCAGAATCTGGTGGACATATCACTCACTCTGGGATG
GTGGGCATGGGAGTCAGCTGCACAGCCACTCGGGAAGATGGAACCAACCGCAGATAGGGCTGCCAGTGAA
CCAATCACATGATGTCACCCAGACATCAGGCATCCCCACTAGTGTGAAATAGACATCAGAATTAAGAAAA
ACGTAGGGTCCAAGTGGTTCCTCGTTATGGACTCGCTATCTGTCAACCAGATCTTATACCCTGAAGTTCA
CCTAGATAGCCCGATAGTCACCAATAAGATAGTAGCTATCCTGGAGTATGCTCGAGTCCCTCACGCTTAC
AGCCTGGAGGACCCTACACTGTGTCAGAACATCAAGCACCGCCTAAAAAACGGATTTTCCAACCAAATGA
TTATAAACAATGTGGAAGTTGGGAATGTCATCAAGTCCAAGCTTAGGAGTTATCCGACCCACTCTCATAT
TCCATATCCAAATTGTAATCAGGATTTATTTAACATAGAAGACAAAGAGTCAACAAGGAAGATCCGTGAG
CTTCTAAAAAAGGGAAATTCGCTGTACTCCAAAGTCAGTGATAAGGTTTTCAAATGCCTGAGGGATACTA
ACTCACGGCTTGGCCTAGGCTCCGAACTGAGAGAGGACATCAAGGAGAAAATTATTAACTTGGGAGTTTA
CATGCATAGCTCCCAATGGTTTGAGCCCTTCCTGTTTTGGTTTACAGTCAAGACTGAGATGAGGTCAGTG
ATCAAATCACAAACCCACACTTGCCATAGGAGGAGACACACACCTGTATTCTTCACTGGTAGTTCAGTTG
AGTTGCTAATCTCTCGTGACCTTGTTGCTATAATCAGTAAAGAGTCTCAACATGTATATTACTTGACGTT
TGAACTGGTTTTGATGTATTGTGATGTCATAGAGGGGAGGTTAATGACAGAGACCGCTATGACCATTGAT
GCTAGGTATACAGAGCTTCTAGGAAGAGTCAGATACATGTGGAAACTGATAGATGGTTTCTTCCCTGCAC
TCGGGAATCCAACTTATCAAATTGTAGCTATGCTGGAGCCACTTTCACTTGCTTACCTGCAGCTGAGGGA
CATAACAGTAGAACTCAGAGGTGCTTTCCTTAACCACTGCTTTACCGAAATACATGATGTTCTTAACCAA
AACGGGTGTTCTGATGAAGGTACTTATCATGATTTAATCGAAGCCCTAGATTACATTTTCATAACTGATG
ACATACATCTGACAGGGGAGATTTTCTCATTTTTCAGAAGTTTCGGCCACCCCAGACTTGAAGCGGTAAC
GGCTGCTGAAAATGTTAGAAAATACATGAATCAGCCTAAAGTAATTGTGTATGAGACTCTGATGAAAGGT
CATGCCATATTTTGTGGAATCATAATCAACGGCTATCGTGACAGGCACGGAGGCAGTTGGCCACCCCTGA
CCCTCCCCCTGCATGCTGCAGACACAATCCGGAATGCTCAAGCTTCAGGTGAGGGGTTAACACATGAGCA
GTGCGTTGACAACTGGAAATCTTTTGCTGGAGTGAGATTTGGCTGCTTTATGCCTCTTAGCCTGGACAGT
GATCTGACAATGTACCTAAAGGACAAGGCACTTGCTGCTCTCCAAAGGGAATGGGATTCAGTTTACCCGA
AAGAGTTCCTGCGTTACGACCCTCCCAAGGGAACCGGGTCACGGAGGCTTGTAGATGTTTTCCTTAATGA
TTCAAGCTTTGACCCATATGATATGATAATGTATGTTGTAAGTGGAGCTTACCTCCATGACCCCGAGTTC
AACCTGTCTTACAGCCTGAAAGAAAAGGAGATCAAGGAAACAGGTAGACTTTTTGCTAAAATGACTTACA
AAATGAGGGCATGCCAAGTGATTGCTGAAAATCTAATCTCAAACGGGATTGGCAAATATTTTAAGGACAA
TGGGATGGCCAAGGACGAGCACGATTTGACTAAGGCACTCCACACTCTAGCTGTCTCAGGAGTCCCCAAA
GATCTCAAAGAAAGTCACAGGGGGGGGCCGGTCTCAAAAACCCACTCCCGAAGCCCAGTCCACGCAAGCA
CCAAGAACGTGAAAGCAGCAAAAGGGTTTATAGGATTCCCTCATGTAATTCGGCAGGACCAAGACACTGA
TCACCCTGAGAATATGGAAGCTTATGAGACAGTCAGTGCATTTATCACGACTGATCTCAAGAAGTACTGC
CTTAATTGGAGATATGAGACCATCAGCTTATTTGCCCAGAGGCTAAATGAGATTTACGGATTACCCTCAT
TTTTCCAGTGGCTGCATAAGAGGCTTGAAACCTCTGTCCTCTATGTAAGTGACCCTCATTGCCCCCCTGA
CCTTGGCGCCCATGTCCCGTTATGCAAAGTCCCCAATGACCAAATCTTCATTAAGTACCCTATGGGAGGT
ATAGAAGGGTATTGTCAGAAGCTATGGACCATCAGCACCATTCCCTATTTATACCTGGCTGCTTATGAGA
GCGGAGTAAGGATTGCTTCGTTAGTGCAAGGGGACAATCAGACCATAGCCGTAACAAAAAGGGTACCCAG
CACATGGCCTTACAACCTTAAGAAACGGGAATCTGCTAGAGTAACTAGAGATTATTTTGTAATTCTTAGG
CAAAGGCTACACGACATTGGCCATCACCTCAAGGCAAATGAGACAATTGTTTCGTCACATTTTTTCGTCT
ATTCAAAAGGAATATATTATGATGGGCTACTTGTGTCCCAATCACTCAAGAGCATCGCAAGATGTGTATT
CTGGTCAGAGACTATAGTTGATGAAACAAGGGCAGCATGCAGTAACATTGCTACAACAATGGCTAAAAGC
ATCGAGAGAGGTTATGACCGTTACCTAGCATATTCCCTGAATGTCCTAAAAGTGATACAGCAAATTCTGA
TCTCTCTTGGCTTCACAATCAATTCTACCATGACTCGGGATGTAGTCATACCCCTCCTCACAAACAACGA
TCTCTTAATCAGGATGGCACTGTTGCCCGCTCCTATTGGGGGGATGAATTATCTGAATATGAGCAGGCTG
TTTGTCAGAAACATCGGTGATCCAGTAACATCATCAATTGCTGATCTCAAGAGAATGATTCTCGCATCAC
TAATGCCTGAAGAGACCCTCCACCAAGTAATGACACAACAACCGGGGGACTCTTCATTCCTAGACTGGGC
TAGCGACCCTTACTCAGCAAATCTTGTATGCGTTCAGAGCATCACTAGACTCCTCAAGAACATAACTGCA
AGGTTTGTCCTGATCCATAGTCCAAATCCAATGTTAAAAGGGTTATTCCATGATGGCAGTAAAGAAGAGG
ATGAGGGACTGGCGGCATTCCTCATGGACAGGCATATCATAGTACCTAGGGCAGCTCATGAAATCCTGGA
TCACAGTGTCACAGGGGCAAGAGAGTCCATTGCAGGCATGCTAGATACCACAAAAGGCCTGATTCGGGCC
AGCATGAGGAAGGGGGGGTTAACCTCTCGAGTGATAACCAGATTGTCCAATTATGACTATGAACAATTTA
GAGCAGGGATGGTGCTATTGACAGGAAGAAAAAGAAATGTCCTCATTGACAAAGAGTCATGTTCAGTGCA
GCTGGCTAGAGCCCTAAGAAGCCATATGTGGGCAAGGCTAGCTCGAGGACGGCCTATTTACGGCCTTGAG
GTCCCTGATGTACTAGAATCTATGCGAGGCCACCTTATTCGGCGTCATGAGACATGTGTCATCTGCGAGT
GTGGATCAGTCAACTACGGATGGTTTTTTGTCCCCTCGGGTTGTCAACTGGATGATATTGACAAGGAAAC
ATCATCCTTGAGAGTCCCATACATTGGTTCTACCACTGATGAGAGAACAGACATGAAGCTTGCCTTCGTA
AGAGCCCCAAGCCGATCCTTGCGATCTGCTGTTAGAATAGCAACAGTGTACTCATGGGCTTATGGTGATG
ATGATAGCTCTTGGAACGAAGCCTGGTTGTTGGCAAGGCAAAGGGCCAATGTGAGCCTGGAGGAGCTAAG
GGTGATCACTCCCATCTCAACTTCTACTAATTTAGCGCACAGGTTGAGGGATCGTAGCACTCAAGTGAAA
TACTCAGGCACATCTCTTGTCCGAGTGGCAAGGTATACCACAATCTCCAACGACAATCTCTCATTTGTCA
TATCAGATAAGAAGGTTGATACTAACTTTATATACCAACAAGGAATGCTTCTAGGGTTAGGTGTCTTAGA
AACATTGTTTCGACTCGAGAAAGATACCGGATCATCTAACACGGTACTACATCTTCACGTCGAAACAGAT
TGTTGCGTGATCCCGATGATAGATCATCCCAGGATACCCAGCTCCCGCAAGTTAGAGCTGAGGGCAGAGC
TATGTACCAACCCATTGATATATGATAATGCACCTTTAATTGACAGAGACGCAACAAGGCTATACACCCA
GAGCCATAGAAGGCACCTTGTGGAATTTGTTACATGGTCCACACCCCAACTATATCACATTCTAGCTAAG
TCCACAGCACTATCTATGATTGACCTGGTAACAAAATTTGAGAAGGACCATATGAATGAAATTTCAGCTC
TCATAGGGGATGACGATATCAATAGTTTCATAACTGAGTTCCTACTTATAGAGCCAAGATTATTCACTAT
CTACTTAGGCCAGTGTGCAGCCATCAATTGGGCATTTGATGTACATTATCATAGACCATCAGGGAAATAC
CAGATGGGTGAGCTGTTGTCTTCATTCCTTTCTAGAATGAGCAAGGGAGTGTTTAAGGTGCTTGTCAATG
CTCTAAGCCACCCAAAGATCTACAAGAAATTCTGGCATTGTGGCATTATAGAGCCTATCCATGGTCCTTC
GCTTGATGCTCAAAATTTGCACACAACTGTGTGCAACATGGTTTACACATGTTATATGACCTACCTCGAC
CTGTTGTTGAATGAAGAGTTAGAAGAGTTCACATTTCTTTTGTGTGAAAGCGACGAGGATGTAGTACCGG
ACAGATTCGACAATATCCAGGCAAAACACCTGTGTGTTCTAGCAGATTTGTACTGTCAACCAGGGACCTG
CCCACCAATTCGAGGTTTAAGACCGGTAGAGAAATGTGCAGTTCTAACCGATCATATCAAGGCAGAGGCT
AGGTTATCTCCATCAGGGTCTTCGTGGAACATAAATCCAATTGTTGTAGACCATTACTCATGCTCTCTGA
CTTATCTCCGGCGAGGATCGATCAAGCAGATAAGATTGAGAGTTGATCCAGGATTCATTTTTGACGCCCT
CGCTGAGGTAAATGTCAGTCAGCCAAAGATCGGCAGCAACAACTTCCCGAATATGAGCATTAAGGATTTC
AGGCCTCCTCACGATGATGTTGCAAAATTGCTCAAAGATATCAACACAAGCAAACACAATCTTCCCATTT
CAGGGGGTAATCTCGCCAATTATGAAATCCATGCTTTCCGCAGAATCGGGTTAAACTCATCTGCTTGTTA
CAAAGCTGTTGAGATATCAACATTAATTAGGAGATGCCTTGAGCCAGGGGAAGACGGCTTGTTCTTGGGT
GAGGGGTCGGGCTCTATGTTGATCACTTATAAGGAGATACTAAAACTAAACAAGTGCTTCTATAATAGCG
GGGTTTCTGCCAATTCTAGATCAGGTCAAAGGGAATTAGCACCCTATCCCTCCGAAGTTGGCCTTGTCGA
ACACAGAATGGGGGTAGGTAATATTGTCAAGGTGCTCTTTAATGGGAGGCCCGAAGTCACGTGGGTAGGC
AGTATAGATTGCTTCAATTTCATAGTCAGTAATATCCCCACCTCTAGTGTGGGGTTTATCCATTCAGATA
TAGAGACCTTACCTAACAAAGATACTATAGAGAAGCTAGAGGAATTGGCAGCCATCTTATCGATGGCTCT
GCTCCTTGGCAAAATAGGATCAATACTGGTGATTAAGCTTATGCCTTTCAGCGGGGATTTTGTTCAGGGA
TTTATAAGCTATGTAGGGTCTCATTATAGAGAAGTGAACCTTGTCTACCCTAGATACAGCAACTTCATAT
CTACTGAATCTTATTTAGTTATGACAGATCTTAAGGCTAACCGGCTAATGAACCCTGAAAAGATTAAGCA
GCAGATAATTGAATCATCCGTGCGGACTTCACCTGGACTTATAGGTCACATCCTATCCATTAAGCAACTA
AACTGCATACAAGCAATTGTGGGAGACGCAGTTAGTAGAGGTGATATCAACCCTACCCTGAAAAAACTTA
CACCTATAGAGCAGGTGCTGATCAATTGCGGGTTGGCAATTAACGGACCTAAACTGTGCAAAGAATTGAT
CCACCATGATGTTGCCTCAGGGCAAGATGGATTGCTCAACTCTATACTTATCCTCTACAGGGAGTTGGCA
AGATTCAAAGACAACCAAAGAAGTCAACAAGGGATGTTCCACGCTTACCCCGTATTGGTAAGTAGCAGGC
AACGAGAACTTATATCCAGGATCACCCGCAAATTTTGGGGGCATATTCTTCTATACTCTGGGAACAGAAA
GTTGATAAATCGGTTTATCCAAAATCTCAAGTCCGGTTATCTAATACTAGACTTACACCAGAATATCTTC
GTTAAGAATCTATCTAAGTCAGAGAAACAGATTATTATGACGGGGGGTTTAAAACGCGAGTGGGTTTTTA
GGGTAACAGTCAAGGAGACCAAAGAATGGTATAAGTTAGTCGGATACAGTGCCCTGATTAAGGATTAA


>KT732259.1 MVs/London.GBR/21.13/[D8]
-----------------------------------------------------------------------------------------------------------ATGGCCACACTTTTAAGGAGCTTAGCATTGTTCAAAAGAAACAAGGACAAACCACCCATTACATCAGGAT
CCGGTGGAGCCATCAGAGGAATCAAACACATCATTATAGTACCAATCCCTGGAGATTCCTCAATTACCAC
TCGATCCAGACTATTGGACCGGTTGGTCAGGTTAATTGGGAACCCAGATGTGAGCGGACCCAAACTAACA
GGGGCACTAATAGGTATATTATCTTTGTTTGTGGAATCTCCAGGTCAATTAATTCAGAGGATCACCGATG
ACCCAGACGTTAGCATCAGGCTGTTGGAGGTTGTCCAGAGTGACCAGTCACAATCTGGCCTTACCTTCGC
ATCAAGAGGTACCAACATGGAGGATGAGGCGGACCAATACTTTTCACATGATGATCCAAGTAGTAGTGAT
CAATCCAGGTCTGGATGGTTCGAGAACAAGGAAATCTCAGATATCGAAGTGCAAGACCCTGAGGGATTTA
ATATGATTCTGGGTACCATTCTAGCCCAAATTTGGGTCTTGCTCGCAAAGGCGGTTACGGCCCCAGACAC
GGCAGCTGATTCGGAGCTAAGAAGGTGGATAAAGTACACCCAACAAAGAAGGGTAGTTGGTGAATTTAGA
TTGGAGAGAAAATGGTTGGATGTGGTGAGGAACAGGATTGCCGAGGACCTCTCCTTACGCCGATTCATGG
TCGCTCTAATCCTGGATATCAAGAGGACACCCGGGAACAAACCTAGGATTGCCGAAATGATATGTGACAT
TGATACATATATCGTAGAGGCAGGATTAGCCAGTTTTATCCTGACTATTAAGTTTGGGATAGAAACTATG
TATCCTGCTCTCGGACTGCATGAATTTGCTGGTGAGTTATCCACACTTGAGTCCTTGATGAATCTTTACC
AGCAAATGGGAGAAACTGCACCCTACATGGTAATCCTGGAGAACTCAATTCAGAACAAGTTCAGTGCAGG
ATCATACCCTCTGCTATGGAGCTATGCCATGGGAGTAGGAGTGGAACTTGAAAACTCTATGGGGGGTTTG
AACTTTGGTCGATCTTACTTTGATCCAGCATATTTTAGATTAGGGCAAGAGATGGTGAGGAGGTCAGCTG
GGAAGGTCAGTTCCACATTGGCATCTGAACTCGGTATCACTGCCGAGGATGCAAGGCTTGTTTCAGAGAT
TGCAATGCATACTACTGAGGACAGGACCAGTAGAGCAGTTGGACCCAGACAAGCTCAAGTGTCGTTTCTA
CACGGTGATCAAAGTGAGAATGAGCTACCAGGATTGGGGGGCAAAGAAGATAGGAGGGTCAGGCAGAGTC
GGGGAGAAGCCAGGGAGAGCAATAGAGAAATCGGGTCCAGCAGATTAAGTGACGCGAGAGCTGCCCATCT
TCCGACCAGCACACCCCTAGACATTGACACTGCATCGGAGTCAGGTCAAGATCCGCAGGACAGTCGAAGG
TCAGCTGACGCCCTGCTCAGGCTGCAAGCTATGGCAGGAATCCTGGAAGAACAAGGCTCAGACACGGACA
CCCCCAGGGTGTACAATGACAGAGATCTTCTAGACTAGGTGCAAGAGGCCGAGGACCAGAACAACATCCG
CCTACCCTCCATCATTGTTATAAAAAACTTAGGAACCAGGTCCACACAGCCGCCAGCCAACCAACCATCC
ACTCCCACGACTGGGGCCGATGGCAGAAGAGCAGGCACGCCATGTCAAAAACGGACTGGAATGTATCCGG
GCTCTCAAGGCCGAGCCCATCGGCTCGCTGGCCGTCGAGGAAGCCATGGCAGCATGGTCAGAAATATCAG
ACAACCCAGGACAGGACCGAGCCACCTGCAAGGAAGAGAAGGCAGGCAGTTCGGGTCTCAGCAAACCATG
CCTCTCAGCAATTGGATCAACTGAAGGCGGTGCACCTCGCATCCGCGGTCAGGGATCTGGAGAGAGCGAT
GACGACGCTGAAACTTTGGGAATCCCCTCAAGAAATCTCCAGGCATCAAGCACTGGGCTACAGTGTTATC
ATGTTTATGATCACAGCGGTGAAGCGGTTAAGGGAATCCAAGATGCTGACTCTATCATGGTTCAATCAGG
CCTTGATGGTGATAGCACCCTCTCAGGAGGAGACGATGAATCTGAAAACAGCGATGTGGATATTGGCGAA
CCTGATACCGAGGGATATGCTATCACTGACCGGGGATCTGCTCCCATCTCTATGGGGTTCAGGGCTTCTG
ATGTTGAAACTGCAGAAGGAGGTGAGATCCACGAGCTCCTGAGACTCCAATCCAGAGGCAACAACTTTCC
GAAGCTTGGGAAAACTCTCAATGTTCCTCCGCCCCCGAACCCCGGTAGGGCCAGCGCTTCCGAGACACCC
ATTAAAAAGGGCACAGACGCGAGATTAGCCTCATTTGGAACGGAGATCGCGTCTTTATTGACAGGTGGTG
CAACCCAATGTGCTCGAAAGTCACCCTCGGAACCATCAGGGCCAGGTGCACCTGTGGGGAATGTCCCCGA
GTGTGTGAGCAATGCCGCACTGATACAGGAGTGGACACCCGAATCTGGTACCACAATCTCCCCGAGATCC
CAGAATAATGAAGAAGGGGGAGACTATTATGATGATGAGCTGTTCTCCGATGTCCAAGACATCAAAACAG
CCTTGGCCAAAATACACGAGGATAATCAGAAGATAATCTCTAAACTAGAATCACTGCTGTTATTGAAGGG
AGAAGTTGAGTCAATTAAGAAGCAGATTAACAGGCAAAATATCAGCATATCCACCTTGGAAGGACACCTC
TCAAGCATCATGATCGCCATTCCTGGACTTGGGAAGGATCCCAACGACCCCACTGCAGATGTCGAACTCA
ATCCCGACTTGAAACCCATCATAGGCAGAGATTCAGGCCGAGCACTGGCCGAAGTTCTCAAGAAACCCGC
TGCCAGCCGACAACTCCAAGGAATGACAAATGGACGGACCAGTTCCAGAGGACAGCTGCTGAAGGAATTT
CAACTAAAGCCGATCGGGAAAAAGGTGAGCTCAGCCGTCGGGTTTGTCCCTGACACCGGGCCTGTGTCAC
GCAGTGTAATCCGCTCCATTATAAAATCCAGTCGGCTAGAGGAAGATCGGAAGCGTTACCTGATGACTCT
CCTTGATGATATCAAAGGAGCCAACGATCTTGCCAAGTTCCACCAGATGCTGATGAAGATAATAATGAAG
TAGCTACAGCTCAACTCACCTGCCAACCTCACGCCAGTCGACCTAATCAGTACAACCTAAATCCATTATA
AAAAACTTAGGAGCAAAGTGATTGGCTCCCAAGTTCCACAATGACAGAGATCTACGACTTCGACAAGTCG
GCATGGGACATCAAAGGGTCGATCGCTCCGATACAACCCACCACCTACAGTGATGGCAGGCTGGTGCCCC
AGGTCAGAGTCATAGATCCTGGTCTAGGCGACAGGAAGGATGAATGCTTTATGTACATGTTTCTGCTGGG
GGTTGTTGAGGACAGCGATCCCCTAGAGCCTCCAATCGGGCGAGCATTTGGGTCTCTGCCCCTAGGTGTT
GGTAGATCCACAGCAAAACCCGAAGAGCTCCTCAAAGAGGCCACTGAGCTTGACATAGTTGTCAGACGTA
CAGCAGGACTCAATGAAAAACTGGTGTTCTACAACAACACCCCACTAACTCTCCTCACACCTTGGAGAAA
GGTCCTAACAACAGGGAGTGTCTTCAACGCAAACCAAGTGTGCAATGCAGTTAATCTGATACCGCTGGAT
ACCCCGCAGAGGTTCCGTGTTGTTTATATGAGCATCACCCGTCTTTCGGATAACGGGTATTACACCGTTC
CTAGAAGAATGCTGGAATTCAGATCGGTCAATGCAGTGGCCTTCAACCTGCTGGTGACCCTTAGGATTGA
CAAGGCGATTGGCCCTGGGAAGATCATCGACAATGCAGAGCAACTTCCTGAGGCAACATTTATGGTCCAC
ATCGGGAACTTCAGGAGAAAGAAGAGTGAAGTCTACTCTGCCGATTATTGCAAGATGAAAATCGAAAAGA
TGGGCCTGGTTTTTGCACTTGGTGGGATAGGAGGCACCAGTCTTCACATTAGAAGCACAGGCAAGATGAG
CAAGACTCTCCATGCACAACTCGGGTTCAAGAAGACCTTATGTTACCCACTGATGGATATCAATGAAGAC
CTTAATCGATTACTCTGGAGGAGCAGATGCAAGATAGTAAGAATCCAGGCAGTTTTGCAGCCATCGGTTC
CCCAAGAATTCCGCATTTACGACGACGTGATCATAAATGATGACCAAGGACTATTCAAAGTTCTGTAGAC
CGCAGTGCCCAGCAATGCCCGAAAACGACCCCCCTCATAATGACAGCCAGAAGGCCCGGACAAGAAAGCC
CCCTCCAAAAGACTCCACAGACCAAGCAAGAGGCCAGCCAACAGCTGATGGCAAGCGCGAACACCAGGCG
GCCCAAGCACAGAACAGCCCCGACACAAGGCCATCACTAGCCATCCCAACCTGAGTCCTCCTCGTGGGAC
CCCCGAGGACCAACCCCCAAGGTCGCCCCCGACCCAGACCACCAACCGCATCCCCATAGCCCCCGGGAAA
GAAACCCCCAGCAACTGGAAGGTCCCTCCCCCTTTCTCTCAATGCAAAAGCCCCACAACCGAATCGCACA
AGCGACCGAGGTGACCCAACCGCAGACATCCGACTCCCTAGACAGATCCTCTCCCCCCGGCAAACTAAAC
AAAACTTAGGGCCAAGGAAAATACACACCCGACAGAACCCAGACCCCGGCCCACGACGCCGCGCCCCCAT
CCCCCGACAACCAGGGGGAGCCCCCAACCAATCCCGCCGGCCCCTCCGGCGCCCACAGGCAGGCACACCA
ACCCCCGAACAGACCCGGCACCCAGTCACCGACAGTCCAAGACGGGGGGCCCCCCCCAAAAAAGGGCCCT
CAGGGGCCGACAGCCAGCACCGCAAGGAAGCCCACCCACCCCACACACGACCACGGCAACCGAACCAGAA
TCCAGACCAACCTGGGCCACCAGCTCCCAGATTCGGCCATCACCCCGCAGAAAGGAAAGGCCACAACCTG
CGCACCCCAGCCCCGATCTGGCGGACAGCCAACCAACCCGAACCAGCACCAAAGAGCGATCCCTGAAGGA
CCCCCGAACCGCAAACGACATCAACATCCCACAGCCTCCCCGAGTCCCCCGATCTCCTCTTCTTCTTGAA
GGGACCAAAAGATCAATCCACCACACCCGACGACACTCAATTCCCCACTCCTAAAGGAGACACCGAGAAT
CCCAGAATTAAGACTCATCCAGTGTCCATCATGGGTCTCAAGGTGAACGTCTCTGTCATATTCATGGCAG
TACTGTTAACTCTTCAAACACCCACCGGTCAAATCCATTGGGGCAATCTCTCTAAGATAGGGGTGGTAGG
GGTAGGAAGTGCAAGCTACAAAGTTATGACTCGTTCCAGCCATCAATCATTAGTCATAAAGTTAATGCCC
AATATAACTCTCCTCAACAATTGCACGAGGGTAGAGATTGCAGAATACAGGAGACTACTGAGAACAGTTC
TGGAACCAATTAGAGATGCACTTAATGCAATGACTCAGAATATAAGACCGGTTCAGAGTGTAGCTTCAAG
TAGGAGACACAAGAGATTTGCGGGAGTTGTCCTGGCAGGTGCGGCCCTAGGCGTTGCCACAGCTGCTCAA
ATAACAGCCGGTATTGCACTTCACCAGTCCATGCTGAACTCTCAAGCCATCGACAATCTGAGAGCGAGCC
TAGAAACTACTAATCAGGCAATTGAGGCAATCAGACAAGCAGGGCAGGAGACGATATTGGCTGTTCAGGG
TGTCCAAGACTACATCAATAATGAGCTGATACCGTCTATGAATCAACTATCTTGTGATTTAATCGGCCAG
AAGCTAGGGCTCAAATTGCTCAGATACTATACAGAAATCCTGTCATTATTTGGCCCCAGCCTACGGGACC
CCATATCTGCGGAGATATCTATCCAGGCTTTAAGCTATGCGCTTGGAGGAGATATCAATAAGGTGTTGGA
AAAGCTCGGATACAGTGGAGGTGATCTACTGGGCATCTTAGAGAGCAGAGGAATAAAGGCCCGGATAACT
CACGTCGACACAGAGTCCTACTTCATTGTACTCAGTATAGCCTATCCGACGCTGTCCGAGATTAAGGGGG
TGATTGTCCACCGGCTAGAGGGGGTCTCGTACAACATAGGCTCTCAAGAGTGGTATACCACTGTGCCCAA
GTATGTTGCAACCCAAGGGTACCTTATCTCGAATTTTGATGAGTCATCGTGCACTTTCATGCCAGAGGGG
ACTGTGTGCAGCCAGAATGCCTTGTACCCGATGAGTCCTCTGCTCCAAGAATGCCTCCGGGGGTCCACTA
AGTCCTGTGCTCGTACACTCGTATCCGGGTCTTTCGGGAACCGATTCATTTTATCACAGGGGAACCTAAT
AGCCAATTGTGCATCAATCCTTTGCAAGTGTTACACAACAGGAACGATCATTAATCAAGACCCTGACAAG
ATCCTAACATACATTGCTGCCGATCACTGCCCGGTGGTCGAGGTGAATGGCGTGACCATCCAAGTCGGGA
GCAGGAGGTATCCGGACGCTGTGTACTTGCACAGGATTGACCTCGGTCCTCCCATATCATTGGAAAGGTT
GGACGTAGGGACAAATCTGGGGAATGCAATTGCTAAGTTGGAGGATGCCAAGGAATTGTTGGAGTCATCG
GACCAGATATTGAGGAGTATGAAAGGTTTATCGAGCACTAGTATAGTTTACATCCTGATTGCAGTATGTC
TTGGAGGATTGATAGGGATCCCCGCTTTAATATGTTGCTGCAGGGGGCGTTGTAACAAGAAGGGAGAACA
AGTTGGTATGTCAAGACCAGGCCTAAAGCCTGATCTTACAGGAACATCAAAATCCTATGTAAGGTCACTC
TGATCCTCTACAACTCTTGGAACACAAATGTCCAACAAGTCTCCTCTTCGTCATCAAGCAACCACCGGAG
CCAGCATCAAGCCCATCTGAAATTGTCTCCGGCTTCCCTCTGGCCGAACAATATTGGTAGTTAATTAAAA
CTTAGGGTGCAAGATCATCCACAATGTCACCACAACGAGACCGGATAAATGCCTTCTACAAAGACAACCC
CCATCCTAAGGGAAGTAGGATAGTTATTAACAGAGAACATCTTATGATTGATAGACCTTATGTTTTGCTG
GCTGTTCTATTCGTCATGTTTCTGAGCTTGATCGGGTTGCTAGCCATTGCAGGCATTAGACTTCATCGGG
CAGCCATCTACACCGCAGAGATCCATAAAAGCCTCAGCACCAATCTAGATGTAACTAACTCAATCGAGCA
TCAGGTTAAGGACGTGCTGACACCACTCTTCAAGATCATCGGTGATGAAGTGGGCTTGAGGACACCTCAG
AGATTCACTGACCTAGTGAAGTTCATCTCTGACAAGATTAAATTCCTTAATCCGGACAGGGAATACGACT
TCAGAGATCTCACTTGGTGTATCAACCCGCCAGAGAGAATCAAATTGGATTATGATCAATACTGTGCAGA
TGTGGCTGCTGAAGAACTCATGAATGCATTGGTGAACTCAACTCTACTGGAGACCAGGGCAACCAATCAG
TTCCTAGCTGTCTCAAAGGGAAACTGCTCAGGGCCCACTACAATCAGAGGCCAATTCTCAAACATGTCGC
TGTCCCTGTTGGACTTGTATTTAAGTCGAGGTTACAATGTGTCATCTATAGTCACTATGACATCCCAGGG
AATGTACGGGGGAACTTACCTAGTGGAAAAGCCTAATCTGAGCAGCAAAGGGTCAGAGTTGTCACAACTG
AGCATGCACCGAGTGTTTGAAGTAGGTGTTATCAGAAATCCGGGTTTGGGGGCTCCGGTATTCCATATGA
CAAACTATCTTGAGCAACCAGTCAGTAATGATTTCAGCAACTGCATGGTGGCTTTGGGGGAGCTCAAGTT
CGCAGCCCTCTGTCACAGGGAAGATTCTATCACAATTCCCTATCAGGGATCAGGGAAAGGTGTCAGCTTC
CAGCTTGTCAAGCTAGGTGTCTGGAAATCCCCAACCGACATGCAATCCTGGGTCCCCCTATCAACGGATG
ATCCAGTGATAGACAGGCTTTACCTCTCATCTCACAGAGGCGTTATCGCTGACAATCAAGCAAAATGGGC
TGTCCCGACAACACGGACAGATGACAAGTTGCGAATGGAGACATGCTTCCAGCAGGCGTGTAAGGGTAAA
ATCCAAGCACTTTGCGAGAATCCCGAGTGGACACCGTTGAAGGATAACAGGATTCCTTCATACGGGGTCT
TGTCTGTTGATCTGAGTCTGACAGTTGAGCTTAAAATCAAAATTGTTTCAGGATTCGGGCCATTGATCAC
ACACGGTTCAGGGATGGACCTATACAAATCCAACCACAACAATATGTATTGGCTGACTATCCCGCCAATG
AAGAACCTGGCCTTAGGTGTAATCAACACATTGGAGTGGATACCGAGATTCAAGGTTAGTCCCAACCTCT
TCACTGTTCCAATTAAGGAAGCAGGCGAGGACTGCCATGCCCCAACATACCTACCTGCGGAGGTGGATGG
TGATGTCAAACTCAGTTCCAATCTGGTGATTCTACCTGGTCAAGATCTCCAATATGTTCTGGCAACCTAC
GATACTTCCAGAGTTGAACATGCTGTAGTTTATTACGTTTACAGCCCAAGCCGCTCATTTTCTTACTTTT
ATCCTTTTAGGTTGCCTGTAAGGGGGGTCCCCATTGAATTACAAGTGGAATGCTTCACATGGGACCAAAA
ACTCTGGTGCCGTCACTTCTGTGTGCTTGCGGACTCAGAATCTGGTGGACATATCACTCACTCTGGGATG
GTGGGCATGGGAGTCAGCTGCACAGCCACTCGGGAAGATGGAACCAACCGCAGATAGGGCTGCCAGTGAA
CCAATCACATGATGTCACCCAGACATCAGGCATCCCCACTAGTGTGAAATAGACATCAGAATTAAGAAAA
ACGTAGGGTCCAAGTGGTTCCTCGTTATGGACTCGCTATCTGTCAACCAGATCTTATACCCTGAAGTTCA
CCTAGATAGCCCGATAGTCACCAATAAGATAGTAGCTATCCTGGAGTATGCTCGAGTCCCTCACGCTTAC
AGCCTGGAGGACCCTACACTGTGTCAGAACATCAAGCACCGCCTAAAAAACGGATTTTCCAACCAAATGA
TTATAAACAATGTGGAAGTTGGGAATGTCATCAAGTCCAAGCTTAGGAGTTATCCGACCCACTCTCATAT
TCCATATCCAAATTGTAATCAGGATTTATTTAACATAGAAGACAAAGAGTCAACAAGGAAGATCCGTGAG
CTTCTAAAAAAGGGAAATTCGCTGTACTCCAAAGTCAGTGATAAGGTTTTCAAATGCCTGAGGGATACTA
ACTCACGGCTTGGCCTAGGCTCCGAACTGAGAGAGGACATCAAGGAGAAAATTATTAACTTGGGAGTTTA
CATGCATAGCTCCCAATGGTTTGAGCCCTTCCTGTTTTGGTTTACAGTCAAGACTGAGATGAGGTCAGTG
ATCAAATCACAAACCCACACTTGCCATAGGAGGAGACACACACCTGTATTCTTCACTGGTAGTTCAGTTG
AGTTGCTAATCTCTCGTGACCTTGTTGCTATAATCAGTAAAGAGTCTCAACATGTATATTACTTGACGTT
TGAACTGGTTTTGATGTATTGTGATGTCATAGAGGGGAGGTTAATGACAGAGACCGCTATGACCATTGAT
GCTAGGTATACAGAGCTTCTAGGAAGAGTCAGATACATGTGGAAACTGATAGATGGTTTCTTCCCTGCAC
TCGGGAATCCAACTTATCAAATTGTAGCTATGCTGGAGCCACTTTCACTTGCTTACCTGCAGCTGAGGGA
CATAACAGTAGAACTCAGAGGTGCTTTCCTTAACCACTGCTTTACCGAAATACATGATGTTCTTAACCAA
AACGGGTGTTCTGATGAAGGTACTTATCATGATTTAATCGAAGCCCTAGATTACATTTTCATAACTGATG
ACATACATCTGACAGGGGAGATTTTCTCATTTTTCAGAAGTTTCGGCCACCCCAGACTTGAAGCGGTAAC
GGCTGCTGAAAATGTTAGAAAATACATGAATCAGCCTAAAGTAATTGTGTATGAGACTCTGATGAAAGGT
CATGCCATATTTTGTGGAATCATAATCAACGGCTATCGTGACAGGCACGGAGGCAGTTGGCCACCCCTGA
CCCTCCCCCTGCATGCTGCAGACACAATCCGGAATGCTCAAGCTTCAGGTGAGGGGTTAACACATGAGCA
GTGCGTTGACAACTGGAAATCTTTTGCTGGAGTGAGATTTGGCTGCTTTATGCCTCTTAGCCTGGACAGT
GATCTGACAATGTACCTAAAGGACAAGGCACTTGCTGCTCTCCAAAGGGAATGGGATTCAGTTTACCCGA
AAGAGTTCCTGCGTTACGACCCTCCCAAGGGAACCGGGTCACGGAGGCTTGTAGATGTTTTCCTTAATGA
TTCAAGCTTTGACCCATATGATATGATAATGTATGTTGTAAGTGGAGCTTACCTCCATGACCCCGAGTTC
AACCTGTCTTACAGCCTGAAAGAAAAGGAGATCAAGGAAACAGGTAGACTTTTTGCTAAAATGACTTACA
AAATGAGGGCATGCCAAGTGATTGCTGAAAATCTAATCTCAAACGGGATTGGCAAATATTTTAAGGACAA
TGGGATGGCCAAGGACGAGCACGATTTGACTAAGGCACTCCACACTCTAGCTGTCTCAGGAGTCCCCAAA
GATCTCAAAGAAAGTCACAGGGGGGGGCCGGTCTCAAAAACCCACTCCCGAAGCCCAGTCCACGCAAGCA
CCAAGAACGTGAAAGCAGCAAAAGGGTTTATAGGATTCCCTCATGTAATTCGGCAGGACCAAGACACTGA
TCACCCTGAGAATATGGAAGCTTATGAGACAGTCAGTGCATTTATCACGACTGATCTCAAGAAGTACTGC
CTTAATTGGAGATATGAGACCATCAGCTTATTTGCCCAGAGGCTAAATGAGATTTACGGATTACCCTCAT
TTTTCCAGTGGCTGCATAAGAGGCTTGAAACCTCTGTCCTCTATGTAAGTGACCCTCATTGCCCCCCTGA
CCTTGGCGCCCATGTCCCGTTATGCAAAGTCCCCAATGACCAAATCTTCATTAAGTACCCTATGGGAGGT
ATAGAAGGGTATTGTCAGAAGCTATGGACCATCAGCACCATTCCCTATTTATACCTGGCTGCTTATGAGA
GCGGAGTAAGGATTGCTTCGTTAGTGCAAGGGGACAATCAGACCATAGCCGTAACAAAAAGGGTACCCAG
CACATGGCCTTACAACCTTAAGAAACGGGAATCTGCTAGAGTAACTAGAGATTATTTTGTAATTCTTAGG
CAAAGGCTACACGACATTGGCCATCACCTCAAGGCAAATGAGACAATTGTTTCGTCACATTTTTTCGTCT
ATTCAAAAGGAATATATTATGATGGGCTACTTGTGTCCCAATCACTCAAGAGCATCGCAAGATGTGTATT
CTGGTCAGAGACTATAGTTGATGAAACAAGGGCAGCATGCAGTAACATTGCTACAACAATGGCTAAAAGC
ATCGAGAGAGGTTATGACCGTTACCTAGCATATTCCCTGAATGTCCTAAAAGTGATACAGCAAATTCTGA
TCTCTCTTGGCTTCACAATCAATTCTACCATGACTCGGGATGTAGTCATACCCCTCCTCACAAACAACGA
TCTCTTAATCAGGATGGCACTGTTGCCCGCTCCTATTGGGGGGATGAATTATCTGAATATGAGCAGGCTG
TTTGTCAGAAACATCGGTGATCCAGTAACATCATCAATTGCTGATCTCAAGAGAATGATTCTCGCATCAC
TAATGCCTGAAGAGACCCTCCACCAAGTAATGACACAACAACCGGGGGACTCTTCATTCCTAGACTGGGC
TAGCGACCCTTACTCAGCAAATCTTGTATGCGTTCAGAGCATCACTAGACTCCTCAAGAACATAACTGCA
AGGTTTGTCCTGATCCATAGTCCAAATCCAATGTTAAAAGGGTTATTCCATGATGGCAGTAAAGAAGAGG
ATGAGGGACTGGCGGCATTCCTCATGGACAGGCATATCATAGTACCTAGGGCAGCTCATGAAATCCTGGA
TCACAGTGTCACAGGGGCAAGAGAGTCCATTGCAGGCATGCTAGATACCACAAAAGGCCTGATTCGGGCC
AGCATGAGGAAGGGGGGGTTAACCTCTCGAGTGATAACCAGATTGTCCAATTATGACTATGAACAATTTA
GAGCAGGGATGGTGCTATTGACAGGAAGAAAAAGAAATGTCCTCATTGACAAAGAGTCATGTTCAGTGCA
GCTGGCTAGAGCCCTAAGAAGCCATATGTGGGCAAGGCTAGCTCGAGGACGGCCTATTTACGGCCTTGAG
GTCCCTGATGTACTAGAATCTATGCGAGGCCACCTTATTCGGCGTCATGAGACATGTGTCATCTGCGAGT
GTGGATCAGTCAACTACGGATGGTTTTTTGTCCCCTCGGGTTGTCAACTGGATGATATTGACAAGGAAAC
ATCATCCTTGAGAGTCCCATACATTGGTTCTACCACTGATGAGAGAACAGACATGAAGCTTGCCTTCGTA
AGAGCCCCAAGCCGATCCTTGCGATCTGCTGTTAGAATAGCAACAGTGTACTCATGGGCTTATGGTGATG
ATGATAGCTCTTGGAACGAAGCCTGGTTGTTGGCAAGGCAAAGGGCCAATGTGAGCCTGGAGGAGCTAAG
GGTGATCACTCCCATCTCAACTTCTACTAATTTAGCGCACAGGTTGAGGGATCGTAGCACTCAAGTGAAA
TACTCAGGCACATCTCTTGTCCGAGTGGCAAGGTATACCACAATCTCCAACGACAATCTCTCATTTGTCA
TATCAGATAAGAAGGTTGATACTAACTTTATATACCAACAAGGAATGCTTCTAGGGTTAGGTGTCTTAGA
AACATTGTTTCGACTCGAGAAAGATACCGGATCATCTAACACGGTACTACATCTTCACGTCGAAACAGAT
TGTTGCGTGATCCCGATGATAGATCATCCCAGGATACCCAGCTCCCGCAAGTTAGAGCTGAGGGCAGAGC
TATGTACCAACCCATTGATATATGATAATGCACCTTTAATTGACAGAGACGCAACAAGGCTATACACCCA
GAGCCATAGAAGGCACCTTGTGGAATTTGTTACATGGTCCACACCCCAACTATATCACATTCTAGCTAAG
TCCACAGCACTATCTATGATTGACCTGGTAACAAAATTTGAGAAGGACCATATGAATGAAATTTCAGCTC
TCATAGGGGATGACGATATCAATAGTTTCATAACTGAGTTCCTACTTATAGAGCCAAGATTATTCACTAT
CTACTTAGGCCAGTGTGCAGCCATCAATTGGGCATTTGATGTACATTATCATAGACCATCAGGGAAATAC
CAGATGGGTGAGCTGTTGTCTTCATTCCTTTCTAGAATGAGCAAGGGAGTGTTTAAGGTGCTTGTCAATG
CTCTAAGCCACCCAAAGATCTACAAGAAATTCTGGCATTGTGGCATTATAGAGCCTATCCATGGTCCTTC
GCTTGATGCTCAAAATTTGCACACAACTGTGTGCAACATGGTTTACACATGTTATATGACCTACCTCGAC
CTGTTGTTGAATGAAGAGTTAGAAGAGTTCACATTTCTTTTGTGTGAAAGCGACGAGGATGTAGTACCGG
ACAGATTCGACAATATCCAGGCAAAACACCTGTGTGTTCTAGCAGATTTGTACTGTCAACCAGGGACCTG
CCCACCAATTCGAGGTTTAAGACCGGTAGAGAAATGTGCAGTTCTAACCGATCATATCAAGGCAGAGGCT
AGGTTATCTCCATCAGGGTCTTCGTGGAACATAAATCCAATTGTTGTAGACCATTACTCATGCTCTCTGA
CTTATCTCCGGCGAGGATCGATCAAGCAGATAAGATTGAGAGTTGATCCAGGATTCATTTTTGACGCCCT
CGCTGAGGTAAATGTCAGTCAGCCAAAGATCGGCAGCAACAACTTCCCGAATATGAGCATTAAGGATTTC
AGGCCTCCTCACGATGATGTTGCAAAATTGCTCAAAGATATCAACACAAGCAAACACAATCTTCCCATTT
CAGGGGGTAATCTCGCCAATTATGAAATCCATGCTTTCCGCAGAATCGGGTTAAACTCATCTGCTTGTTA
CAAAGCTGTTGAGATATCAACATTAATTAGGAGATGCCTTGAGCCAGGGGAAGACGGCTTGTTCTTGGGT
GAGGGGTCGGGCTCTATGTTGATCACTTATAAGGAGATACTAAAACTAAACAAGTGCTTCTATAATAGCG
GGGTTTCTGCCAATTCTAGATCAGGTCAAAGGGAATTAGCACCCTATCCCTCCGAAGTTGGCCTTGTCGA
ACACAGAATGGGGGTAGGTAATATTGTCAAGGTGCTCTTTAATGGGAGGCCCGAAGTCACGTGGGTAGGC
AGTATAGATTGCTTCAATTTCATAGTCAGTAATATCCCCACCTCTAGTGTGGGGTTTATCCATTCAGATA
TAGAGACCTTACCTAACAAAGATACTATAGAGAAGCTAGAGGAATTGGCAGCCATCTTATCGATGGCTCT
GCTCCTTGGCAAAATAGGATCAATACTGGTGATTAAGCTTATGCCTTTCAGCGGGGATTTTGTTCAGGGA
TTTATAAGCTATGTAGGGTCTCATTATAGAGAAGTGAACCTTGTCTACCCTAGATACAGCAACTTCATAT
CTACTGAATCTTATTTAGTTATGACAGATCTTAAGGCTAACCGGCTAATGAACCCTGAAAAGATTAAGCA
GCAGATAATTGAATCATCCGTGCGGACTTCACCTGGACTTATAGGTCACATCCTATCCATTAAGCAACTA
AACTGCATACAAGCAATTGTGGGAGACGCAGTTAGTAGAGGTGATATCAACCCTACCCTGAAAAAACTTA
CACCTATAGAGCAGGTGCTGATCAATTGCGGGTTGGCAATTAACGGACCTAAACTGTGCAAAGAATTGAT
CCACCATGATGTTGCCTCAGGGCAAGATGGATTGCTCAACTCTATACTTATCCTCTACAGGGAGTTGGCA
AGATTCAAAGACAACCAAAGAAGTCAACAAGGGATGTTCCACGCTTACCCCGTATTGGTAAGTAGCAGGC
AACGAGAACTTATATCCAGGATCACCCGCAAATTTTGGGGGCATATTCTTCTATACTCTGGGAACAGAAA
GTTGATAAATCGGTTTATCCAAAATCTCAAGTCCGGTTATCTAATACTAGACTTACACCAGAATATCTTC
GTTAAGAATCTATCTAAGTCAGAGAAACAGATTATTATGACGGGGGGTTTAAAACGCGAGTGGGTTTTTA
GGGTAACAGTCAAGGAGACCAAAGAATGGTATAAGTTAGTCGGATACAGTGCCCTGATTAAGGATTAA


>KT732258.1 MVs/Teeside.GBR/18.13/2/[D8]
-----------------------------------------------------------------------------------------------------------ATGGCCACACTTTTAAGGAGCTTAGCATTGTTCAAAAGAAACAAGGACAAACCACCCATTACATCAGGAT
CCGGTGGAGCCATCAGAGGAATCAAACACATCATTATAGTACCAATCCCTGGAGATTCCTCAATTACCAC
TCGATCCAGACTATTGGACCGGTTGGTCAGGTTAATTGGGAACCCAGATGTGAGCGGACCCAAACTAACA
GGGGCACTAATAGGTATATTATCTTTGTTTGTGGAATCTCCAGGTCAATTAATTCAGAGGATCACCGATG
ACCCTGACGTTAGCATCAGGCTGTTGGAGGTTGTCCAGAGTGACCAGTCACAATCTGGCCTTACCTTCGC
ATCAAGAGGTACCAACATGGAGGATGAGGCGGACCAATACTTTTCACATGATGATCCAAGTAGTAGTGAT
CAATCCAGGTCTGGATGGTTCGAGAACAAGGAAATCTCAGATATCGAAGTGCAAGACCCTGAGGGATTTA
ATATGATTCTGGGTACCATTCTAGCCCAAATTTGGGTCTTGCTCGCAAAGGCGGTTACGGCCCCAGACAC
GGCAGCTGATTCGGAGCTAAGAAGGTGGATAAAGTACACCCAACAAAGAAGGGTAGTTGGTGAATTTAGA
TTGGAGAGAAAATGGTTGGATGTGGTGAGGAACAGGATTGCCGAGGACCTCTCCTTACGCCGATTCATGG
TCGCTCTAATCCTGGATATCAAGAGGACACCCGGGAACAAACCTAGGATTGCCGAAATGATATGTGACAT
TGATACATATATCGTAGAGGCAGGATTAGCCAGTTTTATCCTGACTATTAAGTTTGGGATAGAAACTATG
TATCCTGCTCTCGGACTGCATGAATTTGCTGGTGAGTTATCCACACTTGAGTCCTTGATGAATCTTTACC
AGCAAATGGGAGAAACTGCACCCTACATGGTAATCCTGGAGAACTCAATTCAGAACAAGTTCAGTGCAGG
ATCATACCCTCTGCTATGGAGCTATGCCATGGGAGTAGGAGTGGAACTTGAAAACTCTATGGGGGGTTTG
AACTTTGGTCGATCTTACTTTGATCCAGCATATTTTAGATTAGGGCAAGAGATGGTGAGGAGGTCAGCTG
GGAAGGTCAGTTCCACATTGGCATCTGAACTCGGTATCACTGCCGAGGATGCAAGGCTTGTTTCAGAGAT
TGCAATGCATACTACTGAGGACAGGACCAGTAGAGCAGTTGGACCCAGACAAGCTCAAGTGTCGTTTCTA
CACGGTGATCAAAGTGAGAATGAGCTACCAGGATTGGGGGGCAAAGAAGATAGGAGGGTCAGGCAGAGTC
GGGGAGAAGCCAGGGAGAGCAATAGAGAAATCGGGTCCAGCAGATTAAGTGACGCGAGAGCTGCCCATCT
TCCGACCAGCACACCCCTAGACATTGACACTGCATCGGAGTCAGGTCAAGATCCGCAGGACAGTCGAAGG
TCAGCTGACGCCCTGCTCAGGCTGCAAGCTATGGCAGGAATCCTGGAAGAACAAGGCTCAGACACGGACA
CCCCCAGGGTGTACAATGACAGAGATCTTCTAGACTAGGTGCAAGAGGCCGAGGACCAGAACAACATCCG
CCTACCCTCCATCATTGTTATAAAAAACTTAGGAACCAGGTCCACACAGCCGCCAGCCAACCAACCATCC
ACTCCCACGACTGGGGCCGATGGCAGAAGAGCAGGCACGCCATGTCAAAAACGGACTGGAATGTATCCGG
GCTCTCAAGGCCGAGCCCATCGGCTCGCTGGCCGTCGAGGAAGCCATGGCAGCATGGTCAGAAATATCAG
ACAACCCAGGACAGGACCGAGCCACCTGCAAGGAAGAGAAGGCAGGCAGTTCGGGTCTCAGCAAACCATG
CCTCTCAGCAATTGGATCAACTGAAGGCGGTGCACCTCGCATCCGCGGTCAGGGATCTGGAGAGAGCGAT
GACGACGCTGAAACTTTGGGAATCCCCTCAAGAAATCTCCAGGCATCAAGCACTGGGCTACAGTGTTATC
ATGTTTATGATCACAGCGGTGAAGCGGTTAAGGGAATCCAAGATGCTGACTCTATCATGGTTCAATCAGG
CCTTGATGGTGATAGCACCCTCTCAGGAGGAGACGATGAATCTGAAAACAGCGATGTGGATATTGGCGAA
CCTGATACCGAGGGATATGCTATCACTGACCGGGGATCTGCTCCCATCTCTATGGGGTTCAGGGCTTCTG
ATGTTGAAACTGCAGAAGGAGGTGAGATCCACGAGCTCCTGAGACTCCAATCCAGAGGCAACAACTTTCC
GAAGCTTGGGAAAACTCTCAATGTTCCTCCGCCCCCGAACCCCGGTAGGGCCAGCGCTTCCGAGACACCC
ATTAAAAAGGGCACAGACGCGAGATTAGCCTCATTTGGAACGGAGATCGCGTCTTTATTGACAGGTGGTG
CAACCCAATGTGCTCGAAAGTCACCCTCGGAACCATCAGGGCCAGGTGCACCTGTGGGGAATGTCCCCGA
GTGTGTGAGCAATGCCGCACTGATACAGGAGTGGACACCCGAATCTGGTACCACAATCTCCCCGAGATCC
CAGAATAATGAAGAAGGGGGAGACTATTATGATGATGAGCTGTTCTCCGATGTCCAAGACATCAAAACAG
CCTTGGCCAAAATACACGAGGATAATCAGAAGATAATCTCTAAACTAGAATCACTGCTGTTATTGAAGGG
AGAAGTTGAGTCAATTAAGAAGCAGATTAACAGGCAAAATATCAGCATATCCACCTTGGAAGGACACCTC
TCAAGCATCATGATCGCCATTCCTGGACTTGGGAAGGATCCCAACGACCCCACTGCAGATGTCGAACTCA
ATCCCGACTTGAAACCCATCATAGGCAGAGATTCAGGCCGAGCACTGGCCGAAGTTCTCAAGAAACCCGC
TGCCAGCCGACAACTCCAAGGAATGACAAATGGACGGACCAGTTCCAGAGGACAGCTGCTGAAGGAATTT
CAACTAAAGCCGATCGGGAAAAAGGTGAGCTCAGCCGTCGGGTTTGTCCCTGACACCGGGCCTGTGTCAC
GCAGTGTAATCCGCTCCATTATAAAATCCAGTCGGCTAGAGGAAGATCGGAAGCGTTACCTGATGACTCT
CCTTGATGATATCAAAGGAGCCAACGATCTTGCCAAGTTCCACCAGATGCTGATGAAGATAATAATGAAG
TAGCTACAGCTCAACTCACCTGCCAACCTCACGCCAGTCGACCTAATCAGTACAACCTAAATCCATTATA
AAAAACTTAGGAGCAAAGTGATTGGCTCCCAAGTTCCACAATGACAGAGATCTACGACTTCGACAAGTCG
GCATGGGACATCAAAGGGTCGATCGCTCCGATACAACCCACCACCTACAGTGATGGCAGGCTGGTGCCCC
AGGTCAGAGTCATAGATCCTGGTCTAGGCGACAGGAAGGATGAATGCTTTATGTACATGTTTCTGCTGGG
GGTTGTTGAGGACAGCGATCCCCTAGAGCCTCCAATCGGGCGAGCATTTGGGTCTCTGCCCCTAGGTGTT
GGTAGATCCACAGCAAAACCCGAAGAGCTCCTCAAAGAGGCCACTGAGCTTGACATAGTTGTCAGACGTA
CAGCAGGACTCAATGAAAAACTGGTGTTCTACAACAACACCCCACTAACTCTCCTCACACCTTGGAGAAA
GGTCCTAACAACAGGGAGTGTCTTCAACGCAAACCAAGTGTGCAATGCAGTTAATCTGATACCGCTGGAT
ACCCCGCAGAGGTTCCGTGTTGTTTATATGAGCATCACCCGTCTTTCGGATAACGGGTATTACACCGTTC
CTAGAAGAATGCTGGAATTCAGATCGGTCAATGCAGTGGCCTTCAACCTGCTGGTGACCCTTAGGATTGA
CAAGGCGATTGGCCCTGGGAAGATCATCGACAATGCAGAGCAACTTCCTGAGGCAACATTTATGGTCCAC
ATCGGGAACTTCAGGAGAAAGAAGAGTGAAGTCTACTCTGCCGATTATTGCAAGATGAAAATCGAAAAGA
TGGGCCTGGTTTTTGCACTTGGTGGGATAGGAGGCACCAGTCTTCACATTAGAAGCACAGGCAAGATGAG
CAAGACTCTCCATGCACAACTCGGGTTCAAGAAGACCTTATGTTACCCACTGATGGATATCAATGAAGAC
CTTAATCGATTACTCTGGAGGAGCAGATGCAAGATAGTAAGAATCCAGGCAGTTTTGCAGCCATCGGTTC
CCCAAGAATTCCGCATTTACGACGACGTGATCATAAATGATGACCAAGGACTATTCAAAGTTCTGTAGAC
CGCAGTGCCCAGCAATGCCCGAAAACGACCCCCCTCATAATGACAGCCAGAAGGCCCGGACAAGAAAGCC
CCCTCCAAAAGACTCCACAGACCAAGCAAGAGGCCAGCCAACAGCTGATGGCAAGCGCGAACACCAGGCG
GCCCAAGCACAGAACAGCCCCGACACAAGGCCATCACTAGCCATCCCAACCTGAGTCCTCCTCGTGGGAC
CCCCGAGGACCAACCCCCAAGGTCGCCCCCGACCCAGACCACCAACCGCATCCCCACAGCCCCCGGGAAA
GAAACCCCCAGCAACTGGAAGGTCCCTCCCCCTTTCTCTCAATGCAAAAGCCCCACAACCGAATCGCACA
AGCGACCGAGGTGACCCAACCGCAGACATCCGACTCCCTAGACAGATCCTCTCCCCCCGGCAAACTAAAC
AAAACTTAGGGCCAAGGAAAATACACACCCGACAGAACCCAGACCCCGGCCCACGACGCCGCGCCCCCAT
CCCCCGACAACCAGAGGGAGCCCCCAACCAATCCCGCCGGCCCCCCCGGCGCCCACAGGCAGGCACACCA
ACCCCCGAACAGACCCGGCACCCAGTCACCGACAGTCCAAGACGGGGGGCCCCCCCCAAAAAAGGGCCCT
CAGGGGCCGACAGCCAGCACCGCAAGGAAGCCCACCCACCCCACACACGACCACGGCAACCGAACCAGAA
TCCAGACCAACCTGGGCCACCAGCTCCCAGATTCGGCCATCACCCCGCAGAAAGGAAAGGCCACAACCTG
CGCACCCCAGCCCCGATCTGGCGGACAGCCAACCAACCCGAACCAGCACCCAAGAGCGATCCCTGAAGGA
CCCCCGAACCGCAAACGACATCAACATCCCACAGCCTCCCCGAGTCCCCCGATCTCCTCTTCTTCTTGAA
GGGACCAAAAGATCAATCCACCACTCCCGACGACACTCAATTCCCCACCCCTAAAGGAGACACCGAGAAT
CCCAGAATTAAGACTCATCCAGTGTCCATCATGGGTCTCAAGGTGAACGTCTCTGTCATATTCATGGCAG
TACTGTTAACTCTTCAAACACCCACCGGTCAAATCCATTGGGGCAATCTCTCTAAGATAGGGGTGGTAGG
GGTAGGAAGTGCAAGCTACAAAGTTATGACTCGTTCCAGCCATCAATCATTAGTCATAAAGTTAATGCCC
AATATAACTCTCCTCAACAATTGCACGAGGGTAGAGATTGCAGAATACAGGAGACTACTGAGAACAGTTC
TGGAACCAATTAGAGATGCACTTAATGCAATGACTCAGAATATAAGACCGGTTCAGAGTGTAGCTTCAAG
TAGGAGACACAAGAGATTTGCGGGAGTTGTCCTGGCAGGTGCGGCCCTAGGCGTTGCCACAGCTGCTCAA
ATAACAGCCGGTATTGCACTTCACCAGTCCATGCTGAACTCTCAAGCCATCGACAATCTGAGAGCGAGCC
TAGAAACTACTAATCAGGCAATTGAGGCAATCAGACAAGCAGGGCAGGAGACGATATTGGCTGTTCAGGG
TGTCCAAGACTACATCAATAATGAGCTGATACCGTCTATGAATCAACTATCTTGTGATTTAATCGGCCAG
AAGCTAGGGCTCAAATTGCTCAGATACTATACAGAAATCCTGTCATTATTTGGCCCCAGCCTACGGGACC
CCATATCTGCGGAGATATCTATCCAGGCTTTAAGCTATGCGCTTGGAGGAGATATCAATAAGGTGTTGGA
AAAGCTCGGATACAGTGGAGGTGATCTACTGGGCATCTTAGAGAGCAGAGGAATAAAGGCCCGGATAACT
CACGTCGACACAGAGTCCTACTTCATTGTACTCAGTATAGCCTATCCGACGCTGTCCGAGATTAAGGGGG
TGATTGTCCACCGGCTAGAGGGGGTCTCGTACAACATAGGCTCTCAAGAGTGGTATACCACTGTGCCCAA
GTATGTTGCAACCCAAGGGTACCTTATCTCGAATTTTGATGAGTCATCGTGCACTTTCATGCCAGAGGGG
ACTGTGTGCAGCCAGAATGCCTTGTACCCGATGAGTCCTCTGCTCCAAGAATGCCTCCGGGGGTCCACTA
AGTCCTGTGCTCGTACACTCGTATCCGGGTCTTTCGGGAACCGATTCATTTTATCACAGGGGAACCTAAT
AGCCAATTGTGCATCAATCCTTTGCAAGTGTTACACAACAGGAACGATCATTAATCAAGACCCTGACAAG
ATCCTAACATACATTGCTGCCGATCACTGCCCGGTGGTCGAGGTGAATGGCGTGACCATCCAAGTCGGGA
GCAGGAGGTATCCGGACGCTGTGTACTTGCACAGGATTGACCTCGGTCCTCCCATATCATTGGAAAGGTT
GGACGTAGGGACAAATCTGGGGAATGCAATTGCTAAGTTGGAGGATGCCAAGGAATTGTTGGAGTCATCG
GACCAGATATTGAGGAGTATGAAAGGTTTATCGAGCACTAGTATAGTTTACATCCTGATTGCAGTATGTC
TTGGAGGATTGATAGGGATCCCCGCTTTAATATGTTGCTGCAGGGGGCGTTGTAACAAGAAGGGAGAACA
AGTTGGTATGTCAAGACCAGGCCTAAAGCCTGATCTTACAGGAACATCAAAATCCTATGTAAGGTCACTC
TGATCCTCTACAACTCTTGGAACACAAATGTCCAACAAGTCTCCTCTTCGTCATCAAGCAACCACCGGAG
CCAGCATCAAGCCCATCTGAAATTGTCTCCGGCTTCCCTCTGGCCGAACAATATTGGTAGTTAATTAAAA
CTTAGGGTGCAAGATCATCCACAATGTCACCACAACGAGACCGGATAAATGCCTTCTACAAAGACAACCC
CCATCCTAAGGGAAGTAGGATAGTTATTAACAGAGAACATCTTATGATTGATAGACCTTATGTTTTGCTG
GCTGTTCTATTCGTCATGTTTCTGAGCTTGATCGGGTTGCTAGCCATTGCAGGCATTAGACTTCATCGGG
CAGCCATCTACACCGCAGAGATCCATAAAAGCCTCAGCACCAATCTAGATGTAACTAACTCAATCGAGCA
TCAGGTTAAGGACGTGCTGACACCACTCTTCAAGATCATCGGTGATGAAGTGGGCTTGAGGACACCTCAG
AGATTCACTGACCTAGTGAAGTTCATCTCTGACAAGATTAAATTCCTTAATCCGGACAGGGAATACGACT
TCAGAGATCTCACTTGGTGTATCAACCCGCCAGAGAGAATCAAATTGGATTATGATCAATACTGTGCAGA
TGTGGCTGCTGAAGAACTCATGAATGCATTGGTGAACTCAACTCTACTGGAGACCAGGGCAACCAATCAG
TTCCTAGCTGTCTCAAAGGGAAACTGCTCAGGGCCCACTACAATCAGAGGCCAATTCTCAAACATGTCGC
TGTCCCTGTTGGACTTGTATTTAAGTCGAGGTTACAATGTGTCATCTATAGTCACTATGACATCCCAGGG
AATGTACGGGGGAACTTACCTAGTGGAAAAGCCTAATCTGAGCAGCAAAGGGTCAGAGTTGTCACAACTG
AGCATGCACCGAGTGTTTGAAGTAGGTGTTATCAGAAATCCGGGTTTGGGGGCTCCGGTATTCCATATGA
CAAACTATCTTGAGCAACCAGTCAGTAATGATTTCAGCAACTGCATGGTGGCTTTGGGGGAGCTCAAGTT
CGCAGCCCTCTGTCACAGGGAAGATTCTATCACAATTCCCTATCAGGGATCAGGGAAAGGTGTCAGCTTC
CAGCTTGTCAAGCTAGGTGTCTGGAAATCCCCAACCGACATGCAATCCTGGGTCCCCCTATCAACGGATG
ATCCAGTGATAGACAGGCTTTACCTCTCATCTCACAGAGGCGTTATCGCTGACAATCAAGCAAAATGGGC
TGTCCCGACAACACGGACAGATGACAAGTTGCGAATGGAGACATGCTTCCAGCAGGCGTGTAAGGGTAAA
ATCCAAGCACTTTGCGAGAATCCCGAGTGGACACCGTTGAAGGATAACAGGATTCCTTCATACGGGGTCT
TGTCTGTTGATCTGAGTCTGACAGTTGAGCTTAAAATCAAAATTGTTTCAGGATTCGGGCCATTGATCAC
ACACGGTTCAGGGATGGACCTATACAAATCCAACCACAACAATATGTATTGGCTGACTATCCCGCCAATG
AAGAACCTGGCCTTAGGTGTAATCAACACATTGGAGTGGATACCGAGATTCAAGGTTAGTCCCAACCTCT
TCACTGTTCCAATTAAGGAAGCAGGCGAGGACTGCCATGCCCCAACATACCTACCTGCGGAGGTGGATGG
TGATGTCAAACTCAGTTCCAATCTGGTGATTCTACCTGGTCAAGATCTCCAATATGTTCTGGCAACCTAC
GATACTTCCAGAGTTGAACATGCTGTAGTTTATTACGTTTACAGCCCAAGCCGCTCATTTTCTTACTTTT
ATCCTTTTAGGTTGCCTGTAAGGGGGGTCCCCATTGAATTACAAGTGGAATGCTTCACATGGGACCAAAA
ACTCTGGTGCCGTCACTTCTGTGTGCTTGCGGACTCAGAATCTGGTGGACATATCACTCACTCTGGGATG
GTGGGCATGGGAGTCAGCTGCACAGCCACTCGGGAAGATGGAACCAACCGCAGATAGGGCTGCCAGTGAA
CCAATCACATGATGTCACCCAGACATCAGGCATCCCCACTAGTGTGAAATAGACATCAGAATTAAGAAAA
ACGTAGGGTCCAAGTGGTTCCTCGTTATGGACTCGCTATCTGTCAACCAGATCTTATACCCTGAAGTTCA
CCTAGATAGCCCGATAGTCACCAATAAGATAGTAGCTATCCTGGAGTATGCTCGAGTCCCTCACGCTTAC
AGCCTGGAGGACCCTACACTGTGTCAGAACATCAAGCACCGCCTAAAAAACGGATTTTCCAACCAAATGA
TTATAAACAATGTGGAAGTTGGGAATGTCATCAAGTCCAAGCTTAGGAGTTATCCGACCCACTCTCATAT
TCCATATCCAAATTGTAATCAGGATTTATTTAACATAGAAGACAAAGAGTCAACAAGGAAGATCCGTGAG
CTTCTAAAAAAGGGAAATTCGCTGTACTCCAAAGTCAGTGATAAGGTTTTCAAATGCCTGAGGGATACTA
ACTCACGGCTTGGCCTAGGCTCCGAACTGAGAGAGGACATCAAGGAGAAAATTATTAACTTGGGAGTTTA
CATGCATAGCTCCCAATGGTTTGAGCCCTTCCTGTTTTGGTTTACAGTCAAGACTGAGATGAGGTCAGTG
ATCAAATCACAAACCCACACTTGCCATAGGAGGAGACACACACCTGTATTCTTCACTGGTAGTTCAGTTG
AGTTGCTAATCTCTCGTGACCTTGTTGCTATAATCAGTAAAGAGTCTCAACATGTATATTACTTGACGTT
TGAACTGGTTTTGATGTATTGTGATGTCATAGAGGGGAGGTTAATGACAGAGACCGCTATGACCATTGAT
GCTAGGTATACAGAGCTTCTAGGAAGAGTCAGATACATGTGGAAACTGATAGATGGTTTCTTCCCTGCAC
TCGGGAATCCAACTTATCAAATTGTAGCTATGCTGGAGCCACTTTCACTTGCTTACCTGCAGCTGAGGGA
CATAACAGTAGAACTCAGAGGTGCTTTCCTTAACCACTGCTTTACCGAAATACATGATGTTCTTAACCAA
AACGGGTGTTCTGATGAAGGTACTTATCATGATTTAATCGAAGCCCTAGATTACATTTTCATAACTGATG
ACATACATCTGACAGGGGAGATTTTCTCATTTTTCAGAAGTTTCGGCCACCCCAGACTTGAAGCGGTAAC
GGCTGCTGAAAATGTTAGAAAATACATGAATCAGCCTAAAGTAATTGTGTATGAGACTCTGATGAAAGGT
CATGCCATATTTTGTGGAATCATAATCAACGGCTATCGTGACAGGCACGGAGGCAGTTGGCCACCCCTGA
CCCTCCCCCTGCATGCTGCAGACACAATCCGGAATGCTCAAGCTTCAGGTGAGGGGTTAACACATGAGCA
GTGCGTTGACAACTGGAAATCTTTTGCTGGAGTGAGATTTGGCTGCTTTATGCCTCTTAGCCTGGACAGT
GATCTGACAATGTACCTAAAGGACAAGGCACTTGCTGCTCTCCAAAGGGAATGGGATTCAGTTTACCCGA
AAGAGTTCCTGCGTTACGACCCTCCCAAGGGAACCGGGTCACGGAGGCTTGTAGATGTTTTCCTTAATGA
TTCAAGCTTTGACCCATATGATATGATAATGTATGTTGTAAGTGGAGCTTACCTCCATGACCCCGAGTTC
AACCTGTCTTACAGCCTGAAAGAAAAGGAGATCAAGGAAACAGGTAGACTTTTTGCTAAAATGACTTACA
AAATGAGGGCATGCCAAGTGATTGCTGAAAATCTAATCTCAAACGGGATTGGCAAATATTTTAAGGACAA
TGGGATGGCCAAGGACGAGCACGATTTGACTAAGGCACTCCACACTCTAGCTGTCTCAGGAGTCCCCAAA
GATCTCAAAGAAAGTCACAGGGGGGGGCCGGTCTCAAAAACCCACTCCCGAAGCCCAGTCCACGCAAGCA
CCAAGAACGTGAAAGCAGCAAAAGGGTTTATAGGATTCCCTCATGTAATTCGGCAGGACCAAGACACTGA
TCACCCTGAGAATATGGAAGCTTATGAGACAGTCAGTGCATTTATCACGACTGATCTCAAGAAGTACTGC
CTTAATTGGAGATATGAGACCATCAGCTTATTTGCCCAGAGGCTAAATGAGATTTACGGATTACCCTCAT
TTTTCCAGTGGCTGCATAAGAGGCTTGAAACCTCTGTCCTCTATGTAAGTGACCCTCATTGCCCCCCTGA
CCTTGACGCCCATGTCCCGTTATGCAAAGTCCCCAATGACCAAATCTTCATTAAGTACCCTATGGGAGGT
ATAGAAGGGTATTGTCAGAAGCTGTGGACCATCAGCACCATTCCCTATTTATACCTGGCTGCTTATGAGA
GCGGAGTAAGGATTGCTTCGTTAGTGCAAGGGGACAATCAGACCATAGCCGTAACAAAAAGGGTACCCAG
CACATGGCCTTACAACCTTAAGAAACGGGAAGCTGCTAGAGTAACTAGAGATTATTTTGTAATTCTTAGG
CAAAGGCTACACGACATTGGCCATCACCTCAAGGCAAATGAGACAATTGTTTCGTCACATTTTTTCGTCT
ATTCAAAAGGAATATATTATGATGGGCTACTTGTGTCCCAATCACTCAAGAGCATCGCAAGATGTGTATT
CTGGTCAGAGACTATAGTTGATGAAACAAGGGCAGCATGCAGTAACATTGCTACAACAATGGCTAAAAGC
ATCGAGAGAGGTTATGACCGTTACCTAGCATATTCCCTGAATGTCCTAAAAGTGATACAGCAAATTCTGA
TCTCTCTTGGCTTCACAATCAATTCTACCATGACTCGGGATGTAGTCATACCCCTCCTCACAAACAACGA
TCTCTTAATCAGGATGGCACTGTTGCCCGCTCCTATTGGGGGGATGAATTATCTGAATATGAGCAGGCTG
TTTGTCAGAAACATCGGTGATCCAGTAACATCATCAATTGCTGATCTCAAGAGAATGATTCTCGCATCAC
TAATGCCTGAAGAGACCCTCCACCAAGTAATGACACAACAACCGGGGGACTCTTCATTCCTAGACTGGGC
TAGCGACCCTTACTCAGCAAATCTTGTATGCGTTCAGAGCATCACTAGACTCCTCAAGAACATAACTGCA
AGGTTTGTCCTGATCCATAGTCCAAATCCAATGTTAAAAGGGTTATTCCATGATGGCAGTAAAGAAGAGG
ATGAGGGACTGGCGGCATTCCTCATGGACAGGCATATCATAGTACCTAGGGCAGCTCATGAAATCCTGGA
TCACAGTGTCACAGGGGCAAGAGAGTCCATTGCAGGCATGCTAGATACCACAAAAGGCCTGATTCGGGCC
AGCATGAGGAAGGGGGGGTTAACCTCTCGAGTGATAACCAGATTGTCCAATTATGACTATGAACAATTTA
GAGCAGGGATGGTGCTATTGACAGGAAGAAAAAGAAATGTCCTCATTGACAAAGAGTCATGTTCAGTGCA
GCTGGCTAGAGCCCTAAGAAGCCATATGTGGGCAAGGCTAGCTCGAGGACGGCCTATTTACGGCCTTGAG
GTCCCTGATGTACTAGAATCTATGCGAGGCCACCTTATTCGGCGTCATGAGACATGTGTCATCTGCGAGT
GTGGATCAGTCAACTACGGATGGTTTTTTGTCCCCTCGGGTTGTCAACTGGATGATATTGACAAGGAAAC
ATCATCCTTGAGAGTCCCATACATTGGTTCTACCACTGATGAGAGAACAGACATGAAGCTTGCCTTCGTA
AGAGCCCCAAGCCGATCCTTGCGATCTGCTGTTAGAATAGCAACAGTGTACTCATGGGCTTATGGTGATG
ATGATAGCTCTTGGAACGAAGCCTGGTTGTTGGCAAGGCAAAGGGCCAATGTGAGCCTGGAGGAGCTAAG
GGTGATCACTCCCATCTCAACTTCTACTAATTTAGCGCACAGGTTGAGGGATCGTAGCACTCAAGTGAAA
TACTCAGGCACATCTCTTGTCCGAGTGGCAAGGTATACCACAATCTCCAACGACAATCTCTCATTTGTCA
TATCAGATAAGAAGGTTGATACTAACTTTATATACCAACAAGGAATGCTTCTAGGGTTAGGTGTCTTAGA
AACATTGTTTCGACTCGAGAAAGATACCGGATCATCTAACACGGTACTACATCTTCACGTCGAAACAGAT
TGTTGCGTGATCCCGATGATAGATCATCCCAGGATACCCAGCTCCCGCAAGTTAGAGCTGAGGGCAGAGC
TATGTACCAACCCATTGATATATGATAATGCACCTTTAATTGACAGAGACGCAACAAGGCTATACACCCA
GAGCCATAGAAGGCACCTTGTGGAATTTGTTACATGGTCCACACCCCAACTATATCACATTCTAGCTAAG
TCCACAGCACTATCTATGATTGACCTGGTAACAAAATTTGAGAAGGACCATATGAATGAAATTTCAGCTC
TCATAGGGGATGACGATATCAATAGTTTCATAACTGAGTTCCTACTTATAGAGCCAAGATTATTCACTAT
CTACTTAGGCCAGTGTGCAGCCATCAATTGGGCATTTGATGTACATTATCATAGACCATCAGGGAAATAT
CAGATGGGTGAGCTGTTGTCTTCATTCCTTTCTAGAATGAGCAAGGGAGTGTTTAAGGTGCTTGTCAATG
CTCTAAGCCACCCAAAGATCTACAAGAAATTCTGGCATTGTGGCATTATAGAGCCTATCCATGGTCCTTC
GCTTGATGCTCAAAATTTGCACACAACTGTGTGCAACATGGTTTACACATGTTATATGACCTACCTCGAC
CTGTTGTTGAATGAAGAGTTAGAAGAGTTCACATTTCTTTTGTGTGAAAGCGACGAGGATGTAGTACCGG
ACAGATTCGACAATATCCAGGCAAAACACCTGTGTGTTCTAGCAGATTTGTACTGTCAACCAGGGACCTG
CCCACCAATTCGAGGTTTAAGACCGGTAGAGAAATGTGCAGTTCTAACCGATCATATCAAGGCAGAGGCT
AGGTTATCTCCATCAGGGTCTTCGTGGAACATAAATCCAATTGTTGTAGACCATTACTCATGCTCTCTGA
CTTATCTCCGGCGAGGATCGATCAAGCAGATAAGATTGAGAGTTGATCCAGGATTCATTTTTGACGCCCT
CGCTGAGGTAAATGTCAGTCAGCCAAAGATCGGCAGCAACAACTTCCCGAATATGAGCATTAAGGATTTC
AGGCCTCCTCACGATGATGTTGCAAAATTGCTCAAAGATATCAACACAAGCAAACACAATCTTCCCATTT
CAGGGGGTAATCTCGCCAATTATGAAATCCATGCTTTCCGCAGAATCGGGTTAAACTCATCTGCTTGTTA
CAAAGCTGTTGAGATATCAACATTAATTAGGAGATGCCTTGAGCCAGGGGAAGACGGCTTGTTCTTGGGT
GAGGGGTCGGGCTCTATGTTGATCACTTATAAGGAGATACTAAAACTAAACAAGTGCTTCTATAATAGCG
GGGTTTCTGCCAATTCTAGATCAGGTCAAAGGGAATTAGCACCCTATCCCTCCGAAGTTGGCCTTGTCGA
ACACAGAATGGGGGTAGGTAATATTGTCAAGGTGCTCTTTAATGGGAGGCCCGAAGTCACGTGGGTAGGC
AGTATAGATTGCTTCAATTTCATAGTCAGTAATATCCCCACCTCTAGTGTGGGGTTTATCCATTCAGATA
TAGAGACCTTACCTAACAAAGATACTATAGAGAAGCTAGAGGAATTGGCAGCCATCTTATCGATGGCTCT
GCTCCTTGGCAAAATAGGATCAATACTGGTGATTAAGCTTATGCCTTTCAGCGGGGATTTTGTTCAGGGA
TTTATAAGCTATGTAGGGTCTCATTATAGAGAAGTGAACCTTGTCTACCCTAGATACAGCAACTTCATAT
CTACTGAATCTTATTTAGTTATGACAGATCTTAAGGCTAACCGGCTAATGAACCCTGAAAAGATTAAGCA
GCAGATAATTGAATCATCCGTGCGGACTTCACCTGGACTTATAGGTCACATCCTATCCATTAAGCAACTA
AACTGCATACAAGCAATTGTGGGAGACGCAGTTAGTAGAGGTGATATCAACCCTACCCTGAAAAAACTTA
CACCTATAGAGCAGGTGCTGATCAATTGCGGGTTGGCAATTAACGGACCTAAACTGTGCAAAGAATTGAT
CCACCATGATGTTGCCTCAGGGCAAGATGGATTGCTCAACTCTATACTTATCCTCTACAGGGAGTTGGCA
AGATTCAAAGACAACCAAAGAAGTCAACAAGGGATGTTCCACGCTTACCCCGTATTGGTAAGTAGCAGGC
AACGAGAACTTATATCCAGGATCACCCGCAAATTTTGGGGGCATATTCTTCTATACTCTGGGAACAGAAA
GTTGATAAATCGGTTTATCCAAAATCTCAAGTCCGGTTATCTAATACTAGACTTACACCAGAATATCTTC
GTTAAGAATCTATCTAAGTCAGAGAAACAGATTATTATGACGGGGGGTTTAAAACGCGAGTGGGTTTTTA
GGGTAACAGTCAAGGAGACCAAAGAATGGTATAAGTTAGTCGGATACAGTGCCCTGATTAAGGATTAA


>KT732257.1 MVs/Swansea.GBR/17.13/9/[D8]
-----------------------------------------------------------------------------------------------------------ATGGCCACACTTTTAAGGAGCTTAGCATTGTTCAAAAGAAACAAGGACAAACCACCCATTACATCAGGAT
CCGGTGGAGCCATCAGAGGAATCAAACACATCATTATAGTACCAATCCCTGGAGATTCCTCAATTACCAC
TCGATCCAGACTATTGGACCGGTTGGTCAGGTTAATTGGGAACCCAGATGTGAGCGGACCCAAACTAACA
GGGGCACTAATAGGTATATTATCTTTGTTTGTGGAATCTCCAGGTCAATTAATTCAGAGGATCACCGATG
ACCCAGACGTTAGCATCAGGCTGTTGGAGGTTGTCCAGAGTGACCAGTCACAATCTGGCCTTACCTTCGC
ATCAAGAGGTACCAACATGGAGGATGAGGCGGACCAATACTTTTCACATGATGATCCAAGTAGTAGTGAT
CAATCCAGGTCTGGATGGTTCGAGAACAAGGAAATCTCAGATATCGAAGTGCAAGACCCTGAGGGATTTA
ATATGATTCTGGGTACCATTCTAGCCCAAATTTGGGTCTTGCTCGCAAAGGCGGTTACGGCCCCAGACAC
GGCAGCTGATTCGGAGCTAAGAAGGTGGATAAAGTACACCCAACAAAGAAGGGTAGTTGGTGAATTTAGA
TTGGAGAGAAAATGGTTGGATGTGGTGAGGAACAGGATTGCCGAGGACCTCTCCTTACGCCGATTCATGG
TCGCTCTAATCCTGGATATCAAGAGGACACCCGGGAACAAACCTAGGATTGCCGAAATGATATGTGACAT
TGATACATATATCGTAGAGGCAGGATTAGCCAGTTTTATCCTGACTATTAAGTTTGGGATAGAAACTATG
TATCCTGCTCTCGGACTGCATGAATTTGCTGGTGAGTTATCCACACTTGAGTCCTTGATGAATCTTTACC
AGCAAATGGGAGAAACTGCACCCTACATGGTAATCCTGGAGAACTCAATTCAGAACAAGTTCAGTGCAGG
ATCATACCCTCTGCTATGGAGCTATGCCATGGGAGTAGGAGTGGAACTTGAAAACTCTATGGGGGGTTTG
AACTTTGGTCGATCTTACTTTGATCCAGCATATTTTAGATTAGGGCAAGAGATGGTGAGGAGGTCAGCTG
GGAAGGTCAGTTCCACATTGGCATCTGAACTCGGTATCACTGCCGAGGATGCAAGGCTTGTTTCAGAGAT
TGCAATGCATACTACTGAGGACAGAACCAGTAGAGCAGTTGGACCCAGACAAGCTCAAGTGTCGTTTCTA
CACGGTGATCAAAGTGAGAATGAGCTACCAGGATTGGGGGGCAAAGAAGATAGGAGGGTCAGGCAGAGTC
GGGGAGAAGCCAGGGAGAGCAATAGAGAAATCGGGTCCAGCAGATTAAGTGACGCGAGAGCTGCCCATCT
TCCGACCAGCACACCCCTAGACATTGACACTGCATCGGAGTCAGGTCAAGATCCGCAGGACAGTCGAAGG
TCAGCTGACGCCCTGCTCAGGCTGCAAGCTATGGCAGGAATCCTGGAAGAACAAGGCTCAGACACGGACA
CCCCCAGGGTGTACAATGACAGAGATCTTCTAGACTAGGTGCAAGAGGCCGAGGACCAGAACAACATCCG
CCTACCCTCCATCATTGTTATAAAAAACTTAGGAACCAGGTCCACACAGCCGCCAGCCAACCAACCATCC
ACTCCCACGACTGGGGCCGATGGCAGAAGAGCAGGCACGCCATGTCAAAAACGGACTGGAATGTATCCGG
GCTCTCAAGGCCGAGCCCATCGGCTCGCTGGCCGTCGAGGAAGCCATGGCAGCATGGTCAGAAATATCAG
ACAACCCAGGACAGGACCGAGCCACCTGCAAGGAAGAGAAGGCAGGCAGTTCGGGTCTCAGCAAACCATG
CCTCTCAGCAATTGGATCAACTGAAGGCGGTGCACCTCGCATCCGCGGTCAGGGATCTGGAGAGAGCGAT
GACGACGCTGAAACTTTGGGAATCCCCTCAAGAAATCTCCAGGCATCAAGCACTGGGCTACAGTGTTATC
ATGTTTATGATCACAGCGGTGAAGCGGTTAAGGGAATCCAAGATGCTGACTCTATCATGGTTCAATCAGG
CCTTGATGGTGATAGCACCCTCTCAGGAGGAGACGATGAATCTGAAAACAGCGATGTGGATATTGGCGAA
CCTGATACCGAGGGATATGCTATCACTGACCGGGGATCTGCTCCCATCTCTATGGGGTTCAGGGCTTCTG
ATGTTGAAACTGCAGAAGGAGGTGAGATCCACGAGCTCCTGAGACTCCAATCCAGAGGCAACAACTTTCC
GAAGCTTGGGAAAACTCTCAATGTTCCTCCGCCCCCGAACCCCGGTAGGGCCAGCGCTTCCGAGACACCC
ATTAAAAAGGGCACAGACGCGAGATTAGCCTCATTTGGAACGGAGATCGCGTCTTTATTGACAGGTGGTG
CAACCCAATGTGCTCGAAAGTCACCCTCGGAACCATCAGGGCCAGGTGCACCTGTGGGGAATGTCCCCGA
GTGTGTGAGCAATGCCGCACTGATACAGGAGTGGACACCCGAATCTGGTACCACAATCTCCCCGAGATCC
CAGAATAATGAAGAAGGGGGAGACTATTATGATGATGAGCTGTTCTCCGATGTCCAAGACATCAAAACAG
CCTTGGCCAAAATACACGAGGATAATCAGAAGATAATCTCTAAACTAGAATCACTGCTGTTATTGAAGGG
AGAAGTTGAGTCAATTAAGAAGCAGATTAACAGGCAAAATATCAGCATATCCACCTTGGAAGGACACCTC
TCAAGCATCATGATCGCCATTCCTGGACTTGGGAAGGATCCCAACGACCCCACTGCAGATGTCGAACTCA
ATCCCGACTTGAAACCCATCATAGGCAGAGATTCAGGCCGAGCACTGGCCGAAGTTCTCAAGAAACCCGC
TGCCAGCCGACAACTCCAAGGAATGACAAATGGACGGACCAGTTCCAGAGGACAGCTGCTGAAGGAATTT
CAACTAAAGCCGATCGGGAAAAAGGTGAGCTCAGCCGTCGGGTTTGTCCCTGACACCGGGCCTGTGTCAC
GCAGTGTAATCCGCTCCATTATAAAATCCAGTCGGCTAGAGGAAGATCGGAAGCGTTACCTGATGACTCT
CCTTGATGATATCAAAGGAGCCAACGATCTTGCCAAGTTCCACCAGATGCTGATGAAGATAATAATGAAG
TAGCTACAGCTCAACTCACCTGCCAACCTCACGCCAGTCGACCTAATCAGTACAACCTAAATCCATTATA
AAAAACTTAGGAGCAAAGTGATTGGCTCCCAAGTTCCACAATGACAGAGATCTACGACTTCGACAAGTCG
GCATGGGACATCAAAGGGTCGATCGCTCCGATACAACCCACCACCTACAGTGATGGCAGGCTGGTGCCCC
AGGTCAGAGTCATAGATCCTGGTCTAGGCGACAGGAAGGATGAATGCTTTATGTACATGTTTCTGCTGGG
GGTTGTTGAGGACAGCGATCCCCTAGAGCCTCCAATCGGGCGAGCATTTGGGTCTCTGCCCCTAGGTGTT
GGTAGATCCACAGCAAAACCCGAAGAGCTCCTCAAAGAGGCCACTGAGCTTGACATAGTTGTCAGACGTA
CAGCAGGACTCAATGAAAAACTGGTGTTCTACAACAACACCCCACTAACTCTCCTCACACCTTGGAGAAA
GGTCCTAACAACAGGGAGTGTCTTCAACGCAAACCAAGTGTGCAATGCAGTTAATCTGATACCGCTGGAT
ACCCCGCAGAGGTTCCGTGTTGTTTATATGAGCATCACCCGTCTTTCGGATAACGGGTATTACACCGTTC
CTAGAAGAATGCTGGAATTCAGATCGGTCAATGCAGTGGCCTTCAACCTGCTGGTGACCCTTAGGATTGA
CAAGGCGATTGGCCCTGGGAAGATCATCGACAATGCAGAGCAACTTCCTGAGGCAACATTTATGGTCCAC
ATCGGGAACTTCAGGAGAAAGAAGAGTGAAGTCTACTCTGCCGATTATTGCAAGATGAAAATCGAAAAGA
TGGGCCTGGTTTTTGCACTTGGTGGGATAGGAGGCACCAGTCTTCACATTAGAAGCACAGGCAAGATGAG
CAAGACTCTCCATGCACAACTCGGGTTCAAGAAGACCTTATGTTACCCACTGATGGATATCAATGAAGAC
CTTAATCGATTACTCTGGAGGAGCAGATGCAAGATAGTAAGAATCCAGGCAGTTTTGCAGCCATCGGTTC
CCCAAGAATTCCGCATTTACGACGACGTGATCATAAATGATGACCAAGGACTATTCAAAGTTCTGTAGAC
CGCAGTGCCCAGCAATGCCCGAAAACGACCCCCCTCATAATGACAGCCAGAAGGCCCGGACAAGAAAGCC
CCCTCCAAAAGACTCCACAGACCAAGCAAGAGGCCAGCCAACAGCTGATGGCAAGCGCGAACACCAGGCG
GCCCAAGCACAGAACAGCCCCGACACAAGGCCATCACTAACCATCCCAACCTGAGTCCTCCTCGTGGGAC
CCCCGAGGACCAACCCCCAAGGTCGCCCCCGACCCAGACCACCAACCGCATCCCCATAGCCCCCGGGAAA
GAAACCCCCAGCAACTGGAAGGTCCCTCCCCCTTTCTCTCAATGCAAAAGCCCCACAACCGAATCGCACA
AGCGACCGAGGTGACCCAACCGCAGACATCCGACTCCCTAGACAGATCCTCTCCCCCCGGCAAACTAAAC
AAAACTTAGGGCCAAGGAAAATACACACCCGACAGAACCCAGACCCCGGCCCACGACGCCGCGCCCCCAT
CCCCCGACAACCAGAGGGAGCCCCCAACCAATCCCGCCGGCCCCTCCGGCGCCCACAGGCAGGCACACCA
ACCCCCGAACAGACCCGGCACCCAGTCACCGACAGTCCAAGACGGGGGGCCCCCCCCAAAAAAGGGCCCT
CAGGGGCCGACAGCCAGCACCGCAAGGAAGCCCACCCACCCCACACACGACCACGGCAACCGAACCAGAA
TCCAGACCAACCTGGGCCACCAGCTCCCAGATTCGGCCATCACCCCGCAGAAAGGAAAGGCCACAACCTG
CGCACCCCAGCCCCGATCTGGCGGACAGCCAACCAACCCGAACCAGCACCCAAGAGCGATCCCTGAAGGA
CCCCCGAACCGCAAACGACATCAACATCCCACAGCCTCCCCGAGTCCCCCGATCTCCTCTTCTTCTTGAA
GGGACCAAAAGATCAATCCACCACACCCGACGACACTCAATTCCCCACCCCTAAAGGAGACACCGAGAAT
CCCAGAATTAAGACTCATCCAGTGTCCATCATGGGTCTCAAGGTGAACGTCTCTGTCATATTCATGGCAG
TACTGTTAACTCTTCAAACACCCACCGGTCAAATCCATTGGGGCAATCTCTCTAAGATAGGGGTGGTAGG
GGTAGGAAGTGCAAGCTACAAAGTTATGACTCGTTCCAGCCATCAATCATTAGTCATAAAGTTAATGCCC
AATATAACTCTCCTCAACAATTGCACGAGGGTAGAGATTGCAGAATACAGGAGACTACTGAGAACAGTTC
TGGAACCAATTAGAGATGCACTTAATGCAATGACTCAGAATATAAGACCGGTTCAGAGTGTAGCTTCAAG
TAGGAGACACAAGAGATTTGCGGGAGTTGTCCTGGCAGGTGCGGCCCTAGGCGTTGCCACAGCTGCTCAA
ATAACAGCCGGTATTGCACTTCACCAGTCCATGCTGAACTCTCAAGCCATCGACAATCTGAGAGCGAGCC
TAGAAACTACTAATCAGGCAATTGAGGCAATCAGACAAGCAGGGCAGGAGACGATATTGGCTGTTCAGGG
TGTCCAAGACTACATCAATAATGAGCTGATACCGTCTATGAATCAACTATCTTGTGATTTAATCGGCCAG
AAGCTAGGGCTCAAATTGCTCAGATACTATACAGAAATCCTGTCATTATTTGGCCCCAGCCTACGGGACC
CCATATCTGCGGAGATATCTATCCAGGCTTTAAGCTATGCGCTTGGAGGAGATATCAATAAGGTGTTGGA
AAAGCTCGGATACAGTGGAGGTGATCTACTGGGCATCTTAGAGAGCAGAGGAATAAAGGCCCGGATAACT
CACGTCGACACAGAGTCCTACTTCATTGTACTCAGTATAGCCTATCCGACGCTGTCCGAGATTAAGGGGG
TGATTGTCCACCGGCTAGAGGGGGTCTCGTACAACATAGGCTCTCAAGAGTGGTATACCACTGTGCCCAA
GTATGTTGCAACCCAAGGGTACCTTATCTCGAATTTTGATGAGTCATCGTGCACTTTCATGCCAGAGGGG
ACTGTGTGCAGCCAGAATGCCTTGTACCCGATGAGTCCTCTGCTCCAAGAATGCCTCCGGGGGTCCACTA
AGTCCTGTGCTCGTACACTCGTATCCGGGTCTTTCGGGAACCGATTCATTTTATCACAGGGGAACCTAAT
AGCCAATTGTGCATCAATCCTTTGCAAGTGTTACACAACAGGAACGATCATTAATCAAGACCCTGACAAG
ATCCTAACATACATTGCTGCCGATCACTGCCCGGTGGTCGAGGTGAATGGCGTGACCATCCAAGTCGGGA
GCAGGAGGTATCCGGACGCTGTGTACTTGCACAGGATTGACCTCGGTCCTCCCATATCATTGGAAAGGTT
GGACGTAGGGACAAATCTGGGGAATGCAATTGCTAAGTTGGAGGATGCCAAGGAATTGTTGGAGTCATCG
GACCAGATATTGAGGAGTATGAAAGGTTTATCGAGCACTAGTATAGTTTACATCCTGATTGCAGTATGTC
TTGGAGGATTGATAGGGATCCCCGCTTTAATATGTTGCTGCAGGGGGCGTTGTAACAAGAAGGGAGAACA
AGTTGGTATGTCAAGACCAGGCCTAAAGCCTGATCTTACAGGAACATCAAAATCCTATGTAAGGTCACTC
TGATCCTCTACAACTCTTGGAACACAAATGTCCAACAAGTCTCCTCTTCGTCATCAAGCAACCACCGGAG
CCAGCATCAAGCCCATCTGAAATTGTCTCCGGCTTCCCTCTGGCCGAACAATATTGGTAGTTAATTAAAA
CTTAGGGTGCAAGATCATCCACAATGTCACCACAACGAGACCGGATAAATGCCTTCTACAAAGACAACCC
CCATCCTAAGGGAAGTAGGATAGTTATTAACAGAGAACATCTTATGATTGATAGACCTTATGTTTTGCTG
GCTGTTCTATTCGTCATGTTTCTGAGCTTGATCGGGTTGCTAGCCATTGCAGGCATTAGACTTCATCGGG
CAGCCATCTACACCGCAGAGATCCATAAAAGCCTCAGCACCAATCTAGATGTAACTAACTCAATCGAGCA
TCAGGTTAAGGACGTGCTGACACCACTCTTCAAGATCATCGGTGATGAAGTGGGCTTGAGGACACCTCAG
AGATTCACTGACCTAGTGAAGTTCATCTCTGACAAGATTAAATTCCTTAATCCGGACAGGGAATACGACT
TCAGAGATCTCACTTGGTGTATCAACCCGCCAGAGAGAATCAAATTGGATTATGATCAATACTGTGCAGA
TGTGGCTGCTGAAGAACTCATGAATGCATTGGTGAACTCAACTCTACTGGAGACCAGGGCAACCAATCAG
TTCCTAGCTGTCTCAAAGGGAAACTGCTCAGGGCCCACTACAATCAGAGGCCAATTCTCAAACATGTCGC
TGTCCCTGTTGGACTTGTATTTAAGTCGAGGTTACAATGTGTCATCTATAGTCACTATGACATCCCAGGG
AATGTACGGGGGAACTTACCTAGTGGAAAAGCCTAATCTGAGCAGCAAAGGGTCAGAGTTGTCACAACTG
AGCATGCACCGAGTGTTTGAAGTAGGTGTTATCAGAAATCCGGGTTTGGGGGCTCCGGTATTCCATATGA
CAAACTATCTTGAGCAACCAGTCAGTAATGATTTCAGCAACTGCATGGTGGCTTTGGGGGAGCTCAAGTT
CGCAGCCCTCTGTCACAGGGAAGATTCTATCACAATTCCCTATCAGGGATCAGGGAAAGGTGTCAGCTTC
CAGCTTGTCAAGCTAGGTGTCTGGAAATCCCCAACCGACATGCAATCCTGGGTCCCCCTATCAACGGATG
ATCCAGTGATAGACAGGCTTTACCTCTCATCTCACAGAGGCGTTATCGCTGACAATCAAGCAAAATGGGC
TGTCCCGACAACACGGACAGATGACAAGTTGCGAATGGAGACATGCTTCCAGCAGGCGTGTAAGGGTAAA
ATCCAAGCACTTTGCGAGAATCCCGAGTGGACACCGTTGAAGGATAACAGGATTCCTTCATACGGGGTCT
TGTCTGTTGATCTGAGTCTGACAGTTGAGCTTAAAATCAAAATTGTTTCAGGATTCGGGCCATTGATCAC
ACACGGTTCAGGGATGGACCTATACAAATCCAACCACAACAATATGTATTGGCTGACTATCCCGCCAATG
AAGAACCTGGCCTTAGGTGTAATCAACACATTGGAGTGGATACCGAGATTCAAGGTTAGTCCCAACCTCT
TCACTGTTCCAATTAAGGAAGCAGGCGAGGACTGCCATGCCCCAACATACCTACCTGCGGAGGTGGATGG
TGATGTCAAACTCAGTTCCAATCTGGTGATTCTACCTGGTCAAGATCTCCAATATGTTCTGGCAACCTAC
GATACTTCCAGAGTTGAACATGCTGTAGTTTATTACGTTTACAGCCCAAGCCGCTCATTTTCTTACTTTT
ATCCTTTTAGGTTGCCTGTAAGGGGGGTCCCCATTGAATTACAAGTGGAATGCTTCACATGGGACCAAAA
ACTCTGGTGCCGTCACTTCTGTGTGCTTGCGGACTCAGAATCTGGTGGACATATCACTCACTCTGGGATG
GTGGGCATGGGAGTCAGCTGCACAGCCACTCGGGAAGATGGAACCAACCGCAGATAGGGCTGCCAGTGAA
CCAATCACATGATGTCACCCAGACATCAGGCATCCCCACTAGTGTGAAATAGACATCAGAATTAAGAAAA
ACGTAGGGTCCAAGTGGTTCCTCGTTATGGACTCGCTATCTGTCAACCAGATCTTATACCCTGAAGTTCA
CCTAGATAGCCCGATAGTCACCAATAAGATAGTAGCTATCCTGGAGTATGCTCGAGTCCCTCACGCTTAC
AGCCTGGAGGACCCTACACTGTGTCAGAACATCAAGCACCGCCTAAAAAACGGATTTTCCAACCAAATGA
TTATAAACAATGTGGAAGTTGGGAATGTCATCAAGTCCAAGCTTAGGAGTTATCCGACCCACTCTCATAT
TCCATATCCAAATTGTAATCAGGATTTATTTAACATAGAAGACAAAGAGTCAACAAGGAAGATCCGTGAG
CTTCTAAAAAAGGGAAATTCGCTGTACTCCAAAGTCAGTGATAAGGTTTTCAAATGCCTGAGGGATACTA
ACTCACGGCTTGGCCTAGGCTCCGAACTGAGAGAGGACATCAAGGAGAAAATTATTAACTTGGGAGTTTA
CATGCATAGCTCCCAATGGTTTGAGCCCTTCCTGTTTTGGTTTACAGTCAAGACTGAGATGAGGTCAGTG
ATCAAATCACAAACCCACACTTGCCATAGGAGGAGACACACACCTGTATTCTTCACTGGTAGTTCAGTTG
AGTTGCTAATCTCTCGTGACCTTGTTGCTATAATCAGTAAAGAGTCTCAACATGTATATTACTTGACGTT
TGAACTGGTTTTGATGTATTGTGATGTCATAGAGGGGAGGTTAATGACAGAGACCGCTATGACCATTGAT
GCTAGGTATACAGAGCTTCTAGGAAGAGTCAGATACATGTGGAAACTGATAGATGGTTTCTTCCCTGCAC
TCGGGAATCCAACTTATCAAATTGTAGCTATGCTGGAGCCACTTTCACTTGCTTACCTGCAGCTGAGGGA
CATAACAGTAGAACTCAGAGGTGCTTTCCTTAACCACTGCTTTACCGAAATACATGATGTTCTTAACCAA
AACGGGTGTTCTGATGAAGGTACTTATCATGATTTAATCGAAGCCCTAGATTACATTTTCATAACTGATG
ACATACATCTGACAGGGGAGATTTTCTCATTTTTCAGAAGTTTCGGCCACCCCAGACTTGAAGCGGTAAC
GGCTGCTGAAAATGTTAGAAAATACATGAATCAGCCTAAAGTAATTGTGTATGAGACTCTGATGAAAGGT
CATGCCATATTTTGTGGAATCATAATCAACGGCTATCGTGACAGGCACGGAGGCAGTTGGCCACCCCTGA
CCCTCCCCCTGCATGCTGCAGACACAATCCGGAATGCTCAAGCTTCAGGTGAGGGGTTAACACATGAGCA
GTGCGTTGACAACTGGAAATCTTTTGCTGGAGTGAGATTTGGCTGCTTTATGCCTCTTAGCCTGGACAGT
GATCTGACAATGTACCTAAAGGACAAGGCACTTGCTGCTCTCCAAAGGGAATGGGATTCAGTTTACCCGA
AAGAGTTCCTGCGTTACGACCCTCCCAAGGGAACCGGGTCACGGAGGCTTGTAGATGTTTTCCTTAATGA
TTCAAGCTTTGACCCATATGATATGATAATGTATGTTGTAAGTGGAGCTTACCTCCATGACCCCGAGTTC
AACCTGTCTTACAGCCTGAAAGAAAAGGAGATCAAGGAAACAGGTAGACTTTTTGCTAAAATGACTTACA
AAATGAGGGCATGCCAAGTGATTGCTGAAAATCTAATCTCAAACGGGATTGGCAAATATTTTAAGGACAA
TGGGATGGCCAAGGACGAGCACGATTTGACTAAGGCACTCCACACTCTAGCTGTCTCAGGAGTCCCCAAA
GATCTCAAAGAAAGTCACAGGGGGGGGCCGGTCTCAAAAACCCACTCCCGAAGCCCAGTCCACGCAAGCA
CCAAGAACGTGAAAGCAGCAAAAGGGTTTATAGGATTCCCTCATGTAATTCGGCAGGACCAAGACACTGA
TCACCCTGAGAATATGGAAGCTTATGAGACAGTCAGTGCATTTATCACGACTGATCTCAAGAAGTACTGC
CTTAATTGGAGATATGAGACCATCAGCTTATTTGCCCAGAGGCTAAATGAGATTTACGGATTACCCTCAT
TTTTCCAGTGGCTGCATAAGAGGCTTGAAACCTCTGTCCTCTATGTAAGTGACCCTCATTGCCCCCCTGA
CCTTGACGCCCATGTCCCGTTATGCAAAGTCCCCAATGACCAAATCTTCATTAAGTACCCTATGGGAGGT
ATAGAAGGGTATTGTCAGAAGCTATGGACCATCAGCACCATTCCCTATTTATACCTGGCTGCTTATGAGA
GCGGAGTAAGGATTGCTTCGTTAGTGCAAGGGGACAATCAGACCATAGCCGTAACAAAAAGGGTACCCAG
CACATGGCCTTACAACCTTAAGAAACGGGAAGCTGCTAGAGTAACTAGAGATTATTTTGTAATTCTTAGG
CAAAGGCTACACGACATTGGCCATCACCTCAAGGCAAATGAGACAATTGTTTCGTCACATTTTTTCGTCT
ATTCAAAAGGAATATATTATGATGGGCTACTTGTGTCCCAATCACTCAAGAGCATCGCAAGATGTGTATT
CTGGTCAGAGACTATAGTTGATGAAACAAGGGCAGCATGCAGTAACATTGCTACAACAATGGCTAAAAGC
ATCGAGAGAGGTTATGACCGTTACCTAGCATATTCCCTGAATGTCCTAAAAGTGATACAGCAAATTCTGA
TCTCTCTTGGCTTCACAATCAATTCTACCATGACTCGGGATGTAGTCATACCCCTCCTCACAAACAACGA
TCTCTTAATCAGGATGGCACTGTTGCCCGCTCCTATTGGGGGGATGAATTATCTGAATATGAGCAGGCTG
TTTGTCAGAAACATCGGTGATCCAGTAACATCATCAATTGCTGATCTCAAGAGAATGATTCTCGCATCAC
TAATGCCTGAAGAGACCCTCCACCAAGTAATGACACAACAACCGGGGGACTCTTCATTCCTAGACTGGGC
TAGCGACCCTTACTCAGCAAATCTTGTATGCGTTCAGAGCATCACTAGACTCCTCAAGAACATAACTGCA
AGGTTTGTCCTGATCCATAGTCCAAATCCAATGTTAAAAGGGTTATTCCATGATGGCAGTAAAGAAGAGG
ATGAGGGACTGGCGGCATTCCTCATGGACAGGCATATCATAGTACCTAGGGCAGCTCATGAAATCCTGGA
TCACAGTGTCACAGGGGCAAGAGAGTCCATTGCAGGCATGCTAGATACCACAAAAGGCCTGATTCGGGCC
AGCATGAGGAAGGGGGGGTTAACCTCTCGAGTGATAACCAGATTGTCCAATTATGACTATGAACAATTTA
GAGCAGGGATGGTGCTATTGACAGGAAGAAAAAGAAATGTCCTCATTGACAAAGAGTCATGTTCAGTGCA
GCTGGCTAGAGCCCTAAGAAGCCATATGTGGGCAAGGCTAGCTCGAGGACGGCCTATTTACGGCCTTGAG
GTCCCTGATGTACTAGAATCTATGCGAGGCCACCTTATTCGGCGTCATGAGACATGTGTCATCTGCGAGT
GTGGATCAGTCAACTACGGATGGTTTTTTGTCCCCTCGGGTTGTCAACTGGATGATATTGACAAGGAAAC
ATCATCCTTGAGAGTCCCATACATTGGTTCTACCACTGATGAGAGAACAGACATGAAGCTTGCCTTCGTA
AGAGCCCCAAGCCGATCCTTGCGATCTGCTGTTAGAATAGCAACAGTGTACTCATGGGCTTATGGTGATG
ATGATAGCTCTTGGAACGAAGCCTGGTTGTTGGCAAGGCAAAGGGCCAATGTGAGCCTGGAGGAGCTAAG
GGTGATCACTCCCATCTCAACTTCTACTAATTTAGCGCACAGGTTGAGGGATCGTAGCACTCAAGTGAAA
TACTCAGGCACATCTCTTGTCCGAGTGGCAAGGTATACCACAATCTCCAACGACAATCTCTCATTTGTCA
TATCAGATAAGAAGGTTGATACTAACTTTATATACCAACAAGGAATGCTTCTAGGGTTAGGTGTCTTAGA
AACATTGTTTCGACTCGAGAAAGATACCGGATCATCTAACACGGTACTACATCTTCACGTCGAAACAGAT
TGTTGCGTGATCCCGATGATAGATCATCCCAGGATACCCAGCTCCCGCAAGTTAGAGCTGAGGGCAGAGC
TATGTACCAACCCATTGATATATGATAATGCACCTTTAATTGACAGAGACGCAACAAGGCTATACACCCA
GAGCCATAGAAGGCACCTTGTGGAATTTGTTACATGGTCCACACCCCAACTATATCACATTCTAGCTAAG
TCCACAGCACTATCTATGATTGACCTGGTAACAAAATTTGAGAAGGACCATATGAATGAAATTTCAGCTC
TCATAGGGGATGACGATATCAATAGTTTCATAACTGAGTTCCTACTTATAGAGCCAAGATTATTCACTAT
CTACTTAGGCCAGTGTGCAGCCATCAATTGGGCATTTGATGTACATTATCATAGACCATCAGGGAAATAT
CAGATGGGTGAGCTGTTGTCTTCATTCCTTTCTAGAATGAGCAAGGGAGTGTTTAAGGTGCTTGTCAATG
CTCTAAGCCACCCAAAGATCTACAAGAAATTCTGGCATTGTGGCATTATAGAGCCTATCCATGGTCCTTC
GCTTGATGCTCAAAATTTGCACACAACTGTGTGCAACATGGTTTACACATGTTATATGACCTACCTCGAC
CTGTTGTTGAATGAAGAGTTAGAAGAGTTCACATTTCTTTTGTGTGAAAGCGACGAGGATGTAGTACCGG
ACAGATTCGACAATATCCAGGCAAAACACCTGTGTGTTCTAGCAGATTTGTACTGTCAACCAGGGACCTG
CCCACCAATTCGAGGTTTAAGACCGGTAGAGAAATGTGCAGTTCTAACCGATCATATCAAGGCAGAGGCT
AGGTTATCTCCATCAGGGTCTTCGTGGAACATAAATCCAATTGTTGTAGACCATTACTCATGCTCTCTGA
CTTATCTCCGGCGAGGATCGATCAAGCAGATAAGATTGAGAGTTGATCCAGGATTCATTTTTGACGCCCT
CGCTGAGGTAAATGTCAGTCAGCCAAAGATCGGCAGCAACAACTTCCCGAATATGAGCATTAAGGATTTC
AGGCCTCCTCACGATGATGTTGCAAAATTGCTCAAAGATATCAACACAAGCAAACACAATCTTCCCATTT
CAGGGGGTAATCTCGCCAATTATGAAATCCATGCTTTCCGCAGAATCGGGTTAAACTCATCTGCTTGTTA
CAAAGCTGTTGAGATATCAACATTAATTAGGAGATGCCTTGAGCCAGGGGAAGACGGCTTGTTCTTGGGT
GAGGGGTCGGGCTCTATGTTGATCACTTATAAGGAGATACTAAAACTAAACAAGTGCTTCTATAATAGCG
GGGTTTCTGCCAATTCTAGATCAGGTCAAAGGGAATTAGCACCCTATCCCTCCGAAGTTGGCCTTGTCGA
ACACAGAATGGGGGTAGGTAATATTGTCAAGGTGCTCTTTAATGGGAGGCCCGAAGTCACGTGGGTAGGC
AGTATAGATTGCTTCAATTTCATAGTCAGTAATATCCCCACCTCTAGTGTGGGGTTTATCCATTCAGATA
TAGAGACCTTACCTAACAAAGATACTATAGAGAAGCTAGAGGAATTGGCAGCCATCTTATCGATGGCTCT
GCTCCTTGGCAAAATAGGATCAATACTGGTGATTAAGCTTATGCCTTTCAGCGGGGATTTTGTTCAGGGA
TTTATAAGCTATGTAGGGTCTCATTATAGAGAAGTGAACCTTGTCTACCCTAGATACAGCAACTTCATAT
CTACTGAATCTTATTTAGTTATGACAGATCTTAAGGCTAACCGGCTAATGAACCCTGAAAAGATTAAGCA
GCAGATAATTGAATCATCCGTGCGGACTTCACCTGGACTTATAGGTCACATCCTATCCATTAAGCAACTA
AACTGCATACAAGCAATTGTGGGAGACGCAGTTAGTAGAGGTGATATCAACCCTACCCTGAAAAAACTTA
CACCTATAGAGCAGGTGCTGATCAATTGCGGGTTGGCAATTAACGGACCTAAACTGTGCAAAGAATTGAT
CCACCATGATGTTGCCTCAGGGCAAGATGGATTGCTCAACTCTATACTTATCCTCTACAGGGAGTTGGCA
AGATTCAAAGACAACCAAAGAAGTCAACAAGGGATGTTCCACGCTTACCCCGTATTGGTAAGTAGCAGGC
AACGAGAACTTATATCCAGGATCACCCGCAAATTTTGGGGGCATATTCTTCTATACTCTGGGAACAGAAA
GTTGATAAATCGGTTTATCCAAAATCTCAAGTCCGGTTATCTAATACTAGACTTACACCAGAATATCTTC
GTTAAGAATCTATCTAAGTCAGAGAAACAGATTATTATGACGGGGGGTTTAAAACGCGAGTGGGTTTTTA
GGGTAACAGTCAAGGAGACCAAAGAATGGTATAAGTTAGTCGGATACAGTGCCCTGATTAAGGATTAA


>KT732256.1 MVs/Lincoln.GBR/15.13/[D8]
-----------------------------------------------------------------------------------------------------------ATGGCCACACTTTTAAGGAGCTTAGCATTGTTCAAAAGAAACAAGGACAAACCACCCATTACATCAGGAT
CCGGTGGAGCCATCAGAGGAATCAAACACATCATTATAGTACCAATCCCTGGAGATTCCTCAATTACCAC
TCGATCCAGACTATTGGACCGGTTGGTCAGGTTAATTGGGAACCCAGATGTGAGCGGACCCAAACTAACA
GGGGCACTAATAGGTATATTATCTTTGTTTGTGGAATCTCCAGGTCAATTAATTCAGAGGATCACCGATG
ACCCTGACGTTAGCATCAGGCTGTTGGAGGTTGTCCAGAGTGACCAGTCACAATCTGGCCTTACCTTCGC
ATCAAGAGGTACCAACATGGAGGATGAGGCGGACCAATACTTTTCACATGATGATCCAAGTAGTAGTGAT
CAATCCAGGTCTGGATGGTTCGAGAACAAGGAAATCTCAGATATCGAAGTGCAAGACCCTGAGGGATTTA
ATATGATTCTGGGTACCATTCTAGCCCAAATTTGGGTCTTGCTCGCAAAGGCGGTTACGGCCCCAGACAC
GGCAGCTGATTCGGAGCTAAGAAGGTGGATAAAGTACACCCAACAAAGAAGGGTAGTTGGTGAATTTAGA
TTGGAGAGAAAATGGTTGGATGTGGTGAGGAACAGGATTGCCGAGGACCTCTCCTTACGCCGATTCATGG
TCGCTCTAATCCTGGATATCAAGAGGACACCCGGGAACAAACCTAGGATTGCCGAAATGATATGTGACAT
TGATACATATATCGTAGAGGCAGGATTAGCCAGTTTTATCCTGACTATTAAGTTTGGGATAGAAACTATG
TATCCTGCTCTCGGACTGCATGAATTTGCTGGTGAGTTATCCACACTTGAGTCCTTGATGAATCTTTACC
AGCAAATGGGAGAAACTGCACCCTACATGGTAATCCTGGAGAACTCAATTCAGAACAAGTTCAGTGCAGG
ATCATACCCTCTGCTATGGAGCTATGCCATGGGAGTAGGAGTGGAACTTGAAAACTCTATGGGGGGTTTG
AACTTTGGTCGATCTTACTTTGATCCAGCATATTTTAGATTAGGGCAAGAGATGGTGAGGAGGTCAGCTG
GGAAGGTCAGTTCCACATTGGCATCTGAACTCGGTATCACTGCCGAGGATGCAAGGCTTGTTTCAGAGAT
TGCAATGCATACTACTGAGGACAGGACCAGTAGAGCAGTTGGACCCAGACAAGCTCAAGTGTCGTTTCTA
CACGGTGATCAAAGTGAGAATGAGCTACCAGGATTGGGGGGCAAAGAAGATAGGAGGGTCAGGCAGAGTC
GGGGAGAAGCCAGGGAGAGCAATAGAGAAATCGGGTCCAGCAGATTAAGTGACGCGAGAGCTGCCCATCT
TCCGACCAGCACACCCCTAGACATTGACACTGCATCGGAGTCAGGTCAAGATCCGCAGGACAGTCGAAGG
TCAGCTGACGCCCTGCTCAGGCTGCAAGCTATGGCAGGAATCCTGGAAGAACAAGGCTCAGACACGGACA
CCCCCAGGGTGTACAATGACAGAGATCTTCTAGACTAGGTGCAAGAGGCCGAGGACCAGAACAACATCCG
CCTACCCTCCATCATTGTTATAAAAAACTTAGGAACCAGGTCCACACAGCCGCCAGCCAACCAACCATCC
ACTCCCACGACTGGGGCCGATGGCAGAAGAGCAGGCACGCCATGTCAAAAACGGACTGGAATGTATCCGG
GCTCTCAAGGCCGAGCCCATCGGCTCGCTGGCCGTCGAGGAAGCCATGGCAGCATGGTCAGAAATATCAG
ACAACCCAGGACAGGACCGAGCCACCTGCAAGGAAGAGAAGGCAGGCAGTTCGGGTCTCAGCAAACCATG
CCTCTCAGCAATTGGATCAACTGAAGGCGGTGCACCTCGCATCCGCGGTCAGGGATCTGGAGAGAGCGAT
GACGACGCTGAAACTTTGGGAATCCCCTCAAGAAATCTCCAGGCATCAAGCACTGGGCTACAGTGTTATC
ATGTTTATGATCACAGCGGTGAAGCGGTTAAGGGAATCCAAGATGCTGACTCTATCATGGTTCAATCAGG
CCTTGATGGTGATAGCACCCTCTCAGGAGGAGACGATGAATCTGAAAACAGCGATGTGGATATTGGCGAA
CCTGATACCGAGGGATATGCTATCACTGACCGGGGATCTGCTCCCATCTCTATGGGGTTCAGGGCTTCTG
ATGTTGAAACTGCAGAAGGAGGTGAGATCCACGAGCTCCTGAGACTCCAATCCAGAGGCAACAACTTTCC
GAAGCTTGGGAAAACTCTCAATGTTCCTCCGCCCCCGAACCCCGGTAGGGCCAGCGCTTCCGAGACACCC
ATTAAAAAGGGCACAGACGCGAGATTAGCCTCATTTGGAACGGAGATCGCGTCTTTATTGACAGGTGGTG
CAACCCAATGTGCTCGAAAGTCACCCTCGGAACCATCAGGGCCAGGTGCACCTGTGGGGAATGTCCCCGA
GTGTGTGAGCAATGCCGCACTGATACAGGAGTGGACACCCGAATCTGGTACCACAATCTCCCCGAGATCC
CAGAATAATGAAGAAGGGGGAGACTATTATGATGATGAGCTGTTCTCCGATGTCCAAGACATCAAAACAG
CCTTGGCCAAAATACACGAGGATAATCAGAAGATAATCTCTAAACTAGAATCACTGCTGTTATTGAAGGG
AGAAGTTGAGTCAATTAAGAAGCAGATTAACAGGCAAAATATCAGCATATCCACCTTGGAAGGACACCTC
TCAAGCATCATGATCGCCATTCCTGGACTTGGGAAGGATCCCAACGACCCCACTGCAGATGTCGAACTCA
ATCCCGACTTGAAACCCATCATAGGCAGAGATTCAGGCCGAGCACTGGCCGAAGTTCTCAAGAAACCCGC
TGCCAGCCGACAACTCCAAGGAATGACAAATGGACGGACCAGTTCCAGAGGACAGCTGCTGAAGGAATTT
CAACTAAAGCCGATCGGGAAAAAGGTGAGCTCAGCCGTCGGGTTTGTCCCTGACACCGGGCCTGTGTCAC
GCAGTGTAATCCGCTCCATTATAAAATCCAGTCGGCTAGAGGAAGATCGGAAGCGTTACCTGATGACTCT
CCTTGATGATATCAAAGGAGCCAACGATCTTGCCAAGTTCCACCAGATGCTGATGAAGATAATAATGAAG
TAGCTACAGCTCAACTCACCTGCCAACCTCACGCCAGTCGACCTAATCAGTACAACCTAAATCCATTATA
AAAAACTTAGGAGCAAAGTGATTGGCTCCCAAGTTCCACAATGACAGAGATCTACGACTTCGACAAGTCG
GCATGGGACATCAAAGGGTCGATCGCTCCGATACAACCCACCACCTACAGTGATGGCAGGCTGGTGCCCC
AGGTCAGAGTCATAGATCCTGGTCTAGGCGACAGGAAGGATGAATGCTTTATGTACATGTTTCTGCTGGG
GGTTGTTGAGGACAGCGATCCCCTAGAGCCTCCAATCGGGCGAGCATTTGGGTCTCTGCCCCTAGGTGTT
GGTAGATCCACAGCAAAACCCGAAGAGCTCCTCAAAGAGGCCACTGAGCTTGACATAGTTGTCAGACGTA
CAGCAGGACTCAATGAAAAACTGGTGTTCTACAACAACACCCCACTAACTCTCCTCACACCTTGGAGAAA
GGTCCTAACAACAGGGAGTGTCTTCAACGCAAACCAAGTGTGCAATGCAGTTAATCTGATACCGCTGGAT
ACCCCGCAGAGGTTCCGTGTTGTTTATATGAGCATCACCCGTCTTTCGGATAACGGGTATTACACCGTTC
CTAGAAGAATGCTGGAATTCAGATCGGTCAATGCAGTGGCCTTCAACCTGCTGGTGACCCTTAGGATTGA
CAAGGCGATTGGCCCTGGGAAGATCATCGACAATGCAGAGCAACTTCCTGAGGCAACATTTATGGTCCAC
ATCGGGAACTTCAGGAGAAAGAAGAGTGAAGTCTACTCTGCCGATTATTGCAAGATGAAAATCGAAAAGA
TGGGCCTGGTTTTTGCACTTGGTGGGATAGGAGGCACCAGTCTTCACATTAGAAGCACAGGCAAGATGAG
CAAGACTCTCCATGCACAACTCGGGTTCAAGAAGACCTTATGTTACCCACTGATGGATATCAATGAAGAC
CTTAATCGATTACTCTGGAGGAGCAGATGCAAGATAGTAAGAATCCAGGCAGTTTTGCAGCCATCGGTTC
CCCAAGAATTCCGCATTTACGACGACGTGATCATAAATGATGACCAAGGACTATTCAAAGTTCTGTAGAC
CGCAGTGCCCAGCAATGCCCGAAAACGACCCCCCTCATAATGACAGCCAGAAGGCCCGGACAAGAAAGCC
CCCTCCAAAAGACTCCACAGACCAAGCAAGAGGCCAGCCAACAGCTGATGGCAAGCGCGAACACCAGGCG
GCCCAAGCACAGAACAGCCCCGACACAAGGCCATCACTAGCCATCCCAACCTGAGTCCTCCTCGTGGGAC
CCCCGAGGACCAACCCCCAAGGTCGCCCCCGACCCAGACCACCAACCGCATCCCCATAGCCCCCGGGAAA
GAAACCCCCAGCAACTGGAAGGTCCCTCCCCCTTTCTCTCAATGCAAAAGCCCCACAACCGAATCGCACA
AGCGACCGAGGTGACCCAACCGCAGACATCCGACTCCCTAGACAGATCCTCTCCCCCCGGCAAACTAAAC
AAAACTTAGGGCCAAGGAAAATACACACCCGACAGAACCCAGACCCCGGCCCACGACGCCGCGCCCCCAT
CCCCCGACAACCAGAGGGAGCCCCCAACCAATCCCGCCGGCCCCCCCGGCGCCCACAGGCAGGCACACCA
ACCCCCGAACAGACCCGGCACCCAGTCACCGACAGTCCAAGACGGGGGGCCCCCCCCAAAAAAGGGCCCT
CAGGGGCCGACAGCCAGCACCGCAAGGAAGCCCACCCACCCCACACACGACCACGGCAACCGAACCAGAA
TCCAGACCAACCTGGGCCACCAGCTCCCAGATTCGGCCATCACCCCGCAGAAAGGAAAGGCCACAACCTG
CGCACCCCAGCCCCGATCTGGCGGACAGCCAACCAACCCGAACCAGCACCCAAGAGCGATCCCTGAAGGA
CCCCCGAACCGCAAACGACATCAACATCCCACAGCCTCCCCGAGTCCCCCGATCTCCTCTTCTTCTTGAA
GGGACCAAAAGATCAATCCACCACTCCCGACGACACTCAATTCCCCACCCCTAAAGGAGACACCGAGAAT
CCCAGAATTAAGACTCATCCAGTGTCCATCATGGGTCTCAAGGTGAACGTCTCTGTCATATTCATGGCAG
TACTGTTAACTCTTCAAACACCCACCGGTCAAATCCATTGGGGCAATCTCTCTAAGATAGGGGTGGTAGG
GGTAGGAAGTGCAAGCTACAAAGTTATGACTCGTTCCAGCCATCAATCATTAGTCATAAAGTTAATGCCC
AATATAACTCTCCTCAACAATTGCACGAGGGTAGAGATTGCAGAATACAGGAGACTACTGAGAACAGTTC
TGGAACCAATTAGAGATGCACTTAATGCAATGACTCAGAATATAAGACCGGTTCAGAGTGTAGCTTCAAG
TAGGAGACACAAGAGATTTGCGGGAGTTGTCCTGGCAGGTGCGGCCCTAGGCGTTGCCACAGCTGCTCAA
ATAACAGCCGGTATTGCACTTCACCAGTCCATGCTGAACTCTCAAGCCATCGACAATCTGAGAGCGAGCC
TAGAAACTACTAATCAGGCAATTGAGGCAATCAGACAAGCAGGGCAGGAGACGATATTGGCTGTTCAGGG
TGTCCAAGACTACATCAATAATGAGCTGATACCGTCTATGAATCAACTATCTTGTGATTTAATCGGCCAG
AAGCTAGGGCTCAAATTGCTCAGATACTATACAGAAATCCTGTCATTATTTGGCCCCAGCCTACGGGACC
CCATATCTGCGGAGATATCTATCCAGGCTTTAAGCTATGCGCTTGGAGGAGATATCAATAAGGTGTTGGA
AAAGCTCGGATACAGTGGAGGTGATCTACTGGGCATCTTAGAGAGCAGAGGAATAAAGGCCCGGATAACT
CACGTCGACACAGAGTCCTACTTCATTGTACTCAGTATAGCCTATCCGACGCTGTCCGAGATTAAGGGGG
TGATTGTCCACCGGCTAGAGGGGGTCTCGTACAACATAGGCTCTCAAGAGTGGTATACCACTGTGCCCAA
GTATGTTGCAACCCAAGGGTACCTTATCTCGAATTTTGATGAGTCATCGTGCACTTTCATGCCAGAGGGG
ACTGTGTGCAGCCAGAATGCCTTGTACCCGATGAGTCCTCTGCTCCAAGAATGCCTCCGGGGGTCCACTA
AGTCCTGTGCTCGTACACTCGTATCCGGGTCTTTCGGGAACCGATTCATTTTATCACAGGGGAACCTAAT
AGCCAATTGTGCATCAATCCTTTGCAAGTGTTACACAACAGGAACGATCATTAATCAAGACCCTGACAAG
ATCCTAACATACATTGCTGCCGATCACTGCCCGGTGGTCGAGGTGAATGGCGTGACCATCCAAGTCGGGA
GCAGGAGGTATCCGGACGCTGTGTACTTGCACAGGATTGACCTCGGTCCTCCCATATCATTGGAAAGGTT
GGACGTAGGGACAAATCTGGGGAATGCAATTGCTAAGTTGGAGGATGCCAAGGAATTGTTGGAGTCATCG
GACCAGATATTGAGGAGTATGAAAGGTTTATCGAGCACTAGTATAGTTTACATCCTGATTGCAGTATGTC
TTGGAGGATTGATAGGGATCCCCGCTTTAATATGTTGCTGCAGGGGGCGTTGTAACAAGAAGGGAGAACA
AGTTGGTATGTCAAGACCAGGCCTAAAGCCTGATCTTACAGGAACATCAAAATCCTATGTAAGGTCACTC
TGATCCTCTACAACTCTTGGAACACAAATGTCCAACAAGTCTCCTCTTCGTCATCAAGCAACCACCGGAG
CCAGCATCAAGCCCATCTGAAATTGTCTCCGGCTTCCCTCTGGCCGAACAATATTGGTAGTTAATTAAAA
CTTAGGGTGCAAGATCATCCACAATGTCACCACAACGAGACCGGATAAATGCCTTCTACAAAGACAACCC
CCATCCTAAGGGAAGTAGGATAGTTATTAACAGAGAACATCTTATGATTGATAGACCTTATGTTTTGCTG
GCTGTTCTATTCGTCATGTTTCTGAGCTTGATCGGGTTGCTAGCCATTGCAGGCATTAGACTTCATCGGG
CAGCCATCTACACCGCAGAGATCCATAAAAGCCTCAGCACCAATCTAGATGTAACTAACTCAATCGAGCA
TCAGGTTAAGGACGTGCTGACACCACTCTTCAAGATCATCGGTGATGAAGTGGGCTTGAGGACACCTCAG
AGATTCACTGACCTAGTGAAGTTCATCTCTGACAAGATTAAATTCCTTAATCCGGACAGGGAATACGACT
TCAGAGATCTCACTTGGTGTATCAACCCGCCAGAGAGAATCAAATTGGATTATGATCAATACTGTGCAGA
TGTGGCTGCTGAAGAACTCATGAATGCATTGGTGAACTCAACTCTACTGGAGACCAGGGCAACCAATCAG
TTCCTAGCTGTCTCAAAGGGAAACTGCTCAGGGCCCACTACAATCAGAGGCCAATTCTCAAACATGTCGC
TGTCCCTGTTGGACTTGTATTTAAGTCGAGGTTACAATGTGTCATCTATAGTCACTATGACATCCCAGGG
AATGTACGGGGGAACTTACCTAGTGGAAAAGCCTAATCTGAGCAGCAAAGGGTCAGAGTTGTCACAACTG
AGCATGCACCGAGTGTTTGAAGTAGGTGTTATCAGAAATCCGGGTTTGGGGGCTCCGGTATTCCATATGA
CAAACTATCTTGAGCAACCAGTCAGTAATGATTTCAGCAACTGCATGGTGGCTTTGGGGGAGCTCAAGTT
CGCAGCCCTCTGTCACAGGGAAGATTCTATCACAATTCCCTATCAGGGATCAGGGAAAGGTGTCAGCTTC
CAGCTTGTCAAGCTAGGTGTCTGGAAATCCCCAACCGACATGCAATCCTGGGTCCCCCTATCAACGGATG
ATCCAGTGATAGACAGGCTTTACCTCTCATCTCACAGAGGCGTTATCGCTGACAATCAAGCAAAATGGGC
TGTCCCGACAACACGGACAGATGACAAGTTGCGAATGGAGACATGCTTCCAGCAGGCGTGTAAGGGTAAA
ATCCAAGCACTTTGCGAGAATCCCGAGTGGACACCGTTGAAGGATAACAGGATTCCTTCATACGGGGTCT
TGTCTGTTGATCTGAGTCTGACAGTTGAGCTTAAAATCAAAATTGTTTCAGGATTCGGGCCATTGATCAC
ACACGGTTCAGGGATGGACCTATACAAATCCAACCACAACAATATGTATTGGCTGACTATCCCGCCAATG
AAGAACCTGGCCTTAGGTGTAATCAACACATTGGAGTGGATACCGAGATTCAAGGTTAGTCCCAACCTCT
TCACTGTTCCAATTAAGGAAGCAGGCGAGGACTGCCATGCCCCAACATACCTACCTGCGGAGGTGGATGG
TGATGTCAAACTCAGTTCCAATCTGGTGATTCTACCTGGTCAAGATCTCCAATATGTTCTGGCAACCTAC
GATACTTCCAGAGTTGAACATGCTGTAGTTTATTACGTTTACAGCCCAAGCCGCTCATTTTCTTACTTTT
ATCCTTTTAGGTTGCCTGTAAGGGGGGTCCCCATTGAATTACAAGTGGAATGCTTCACATGGGACCAAAA
ACTCTGGTGCCGTCACTTCTGTGTGCTTGCGGACTCAGAATCTGGTGGACATATCACTCACTCTGGGATG
GTGGGCATGGGAGTCAGCTGCACAGCCACTCGGGAAGATGGAACCAACCGCAGATAGGGCTGCCAGTGAA
CCAATCACATGATGTCACCCAGACATCAGGCATCCCCACTAGTGTGAAATAGACATCAGAATTAAGAAAA
ACGTAGGGTCCAAGTGGTTCCTCGTTATGGACTCGCTATCTGTCAACCAGATCTTATACCCTGAAGTTCA
CCTAGATAGCCCGATAGTCACCAATAAGATAGTAGCTATCCTGGAGTATGCTCGAGTCCCTCACGCTTAC
AGCCTGGAGGACCCTACACTGTGTCAGAACATCAAGCACCGCCTAAAAAACGGATTTTCCAACCAAATGA
TTATAAACAATGTGGAAGTTGGGAATGTCATCAAGTCCAAGCTTAGGAGTTATCCGACCCACTCTCATAT
TCCATATCCAAATTGTAATCAGGATTTATTTAACATAGAAGACAAAGAGTCAACAAGGAAGATCCGTGAG
CTTCTAAAAAAGGGAAATTCGCTGTACTCCAAAGTCAGTGATAAGGTTTTCAAATGCCTGAGGGATACTA
ACTCACGGCTTGGCCTAGGCTCCGAACTGAGAGAGGACATCAAGGAGAAAATTATTAACTTGGGAGTTTA
CATGCATAGCTCCCAATGGTTTGAGCCCTTCCTGTTTTGGTTTACAGTCAAGACTGAGATGAGGTCAGTG
ATCAAATCACAAACCCACACTTGCCATAGGAGGAGACACACACCTGTATTCTTCACTGGTAGTTCAGTTG
AGTTGCTAATCTCTCGTGACCTTGTTGCTATAATCAGTAAAGAGTCTCAACATGTATATTACTTGACGTT
TGAACTGGTTTTGATGTATTGTGATGTCATAGAGGGGAGGTTAATGACAGAGACCGCTATGACCATTGAT
GCTAGGTATACAGAGCTTCTAGGAAGAGTCAGATACATGTGGAAACTGATAGATGGTTTCTTCCCTGCAC
TCGGGAATCCAACTTATCAAATTGTAGCTATGCTGGAGCCACTTTCACTTGCTTACCTGCAGCTGAGGGA
CATAACAGTAGAACTCAGAGGTGCTTTCCTTAACCACTGCTTTACCGAAATACATGATGTTCTTAACCAA
AACGGGTGTTCTGATGAAGGTACTTATCATGATTTAATCGAAGCCCTAGATTACATTTTCATAACTGATG
ACATACATCTGACAGGGGAGATTTTCTCATTTTTCAGAAGTTTCGGCCACCCCAGACTTGAAGCGGTAAC
GGCTGCTGAAAATGTTAGAAAATACATGAATCAGCCTAAAGTAATTGTGTATGAGACTCTGATGAAAGGT
CATGCCATATTTTGTGGAATCATAATCAACGGCTATCGTGACAGGCACGGAGGCAGTTGGCCACCCCTGA
CCCTCCCCCTGCATGCTGCAGACACAATCCGGAATGCTCAAGCTTCAGGTGAGGGGTTAACACATGAGCA
GTGCGTTGACAACTGGAAATCTTTTGCTGGAGTGAGATTTGGCTGCTTTATGCCTCTTAGCCTGGACAGT
GATCTGACAATGTACCTAAAGGACAAGGCACTTGCTGCTCTCCAAAGGGAATGGGATTCAGTTTACCCGA
AAGAGTTCCTGCGTTACGACCCTCCCAAGGGAACCGGGTCACGGAGGCTTGTAGATGTTTTCCTTAATGA
TTCAAGCTTTGACCCATATGATATGATAATGTATGTTGTAAGTGGAGCTTACCTCCATGACCCCGAGTTC
AACCTGTCTTACAGCCTGAAAGAAAAGGAGATCAAGGAAACAGGTAGACTTTTTGCTAAAATGACTTACA
AAATGAGGGCATGCCAAGTGATTGCTGAAAATCTAATCTCAAACGGGATTGGCAAATATTTTAAGGACAA
TGGGATGGCCAAGGACGAGCACGATTTGACTAAGGCACTCCACACTCTAGCTGTCTCAGGAGTCCCCAAA
GATCTCAAAGAAAGTCACAGGGGGGGGCCGGTCTCAAAAACCCACTCCCGAAGCCCAGTCCACGCAAGCA
CCAAGAACGTGAAAGCAGCAAAAGGGTTTATAGGATTCCCTCATGTAATTCGGCAGGGCCAAGACACTGA
TCACCCTGAGAATATGGAAGCTTATGAGACAGTCAGTGCATTTATCACGACTGATCTCAAGAAGTACTGC
CTTAATTGGAGATATGAGACCATCAGCTTATTTGCCCAGAGGCTAAATGAGATTTACGGATTACCCTCAT
TTTTCCAGTGGCTGCATAAGAGGCTTGAAACCTCTGTCCTCTATGTAAGTGACCCTCATTGCCCCCCTGA
CCTTGACGCCCATGTCCCGTTATGCAAAGTCCCCAATGACCAAATCTTCATTAAGTACCCTATGGGAGGT
ATAGAAGGGTATTGTCAGAAGCTGTGGACCATCAGCACCATTCCCTATTTATACCTGGCTGCTTATGAGA
GCGGAGTAAGGATTGCTTCGTTAGTGCAAGGGGACAATCAGACCATAGCCGTAACAAAAAGGGTACCCAG
CACATGGCCTTACAACCTTAAGAAACGGGAAGCTGCTAGAGTAACTAGAGATTATTTTGTAATTCTTAGG
CAAAGGCTACACGACATTGGCCATCACCTCAAGGCAAATGAGACAATTGTTTCGTCACATTTTTTCGTCT
ATTCAAAAGGAATATATTATGATGGGCTACTTGTGTCCCAATCACTCAAGAGCATCGCAAGATGTGTATT
CTGGTCAGAGACTATAGTTGATGAAACAAGGGCAGCATGCAGTAACATTGCTACAACAATGGCTAAAAGC
ATCGAGAGAGGTTATGACCGTTACCTAGCATATTCCCTGAATGTCCTAAAAGTGATACAGCAAATTCTGA
TCTCTCTTGGCTTCACAATCAATTCTACCATGACTCGGGATGTAGTCATACCCCTCCTCACAAACAACGA
TCTCTTAATCAGGATGGCACTGTTGCCCGCTCCTATTGGGGGGATGAATTATCTGAATATGAGCAGGCTG
TTTGTCAGAAACATCGGTGATCCAGTAACATCATCAATTGCTGATCTCAAGAGAATGATTCTCGCATCAC
TAATGCCTGAAGAGACCCTCCACCAAGTAATGACACAACAACCGGGGGACTCTTCATTCCTAGACTGGGC
TAGCGACCCTTACTCAGCAAATCTTGTATGCGTTCAGAGCATCACTAGACTCCTCAAGAACATAACTGCA
AGGTTTGTCCTGATCCATAGTCCAAATCCAATGTTAAAAGGGTTATTCCATGATGGCAGTAAAGAAGAGG
ATGAGGGACTGGCGGCATTCCTCATGGACAGGCATATCATAGTACCTAGGGCAGCTCATGAAATCCTGGA
TCACAGTGTCACAGGGGCAAGAGAGTCCATTGCAGGCATGCTAGATACCACAAAAGGCCTGATTCGGGCC
AGCATGAGGAAGGGGGGGTTAACCTCTCGAGTGATAACCAGATTGTCCAATTATGACTATGAACAATTTA
GAGCAGGGATGGTGCTATTGACAGGAAGAAAAAGAAATGTCCTCATTGACAAAGAGTCATGTTCAGTGCA
GCTGGCTAGAGCCCTAAGAAGCCATATGTGGGCAAGGCTAGCTCGAGGACGGCCTATTTACGGCCTTGAG
GTCCCTGATGTACTAGAATCTATGCGAGGCCACCTTATTCGGCGTCATGAGACATGTGTCATCTGCGAGT
GTGGATCAGTCAACTACGGATGGTTTTTTGTCCCCTCGGGTTGTCAACTGGATGATATTGACAAGGAAAC
ATCATCCTTGAGAGTCCCATACATTGGTTCTACCACTGATGAGAGAACAGACATGAAGCTTGCCTTCGTA
AGAGCCCCAAGCCGATCCTTGCGATCTGCTGTTAGAATAGCAACAGTGTACTCATGGGCTTATGGTGATG
ATGATAGCTCTTGGAACGAAGCCTGGTTGTTGGCAAGGCAAAGGGCCAATGTGAGCCTGGAGGAGCTAAG
GGTGATCACTCCCATCTCAACTTCTACTAATTTAGCGCACAGGTTGAGGGATCGTAGCACTCAAGTGAAA
TACTCAGGCACATCTCTTGTCCGAGTGGCAAGGTATACCACAATCTCCAACGACAATCTCTCATTTGTCA
TATCAGATAAGAAGGTTGATACTAACTTTATATACCAACAAGGAATGCTTCTAGGGTTAGGTGTCTTAGA
AACATTGTTTCGACTCGAGAAAGATACCGGATCATCTAACACGGTACTACATCTTCACGTCGAAACAGAT
TGTTGCGTGATCCCGATGATAGATCATCCCAGGATACCCAGCTCCCGCAAGTTAGAGCTGAGGGCAGAGC
TATGTACCAACCCATTGATATATGATAATGCACCTTTAATTGACAGAGACGCAACAAGGCTATACACCCA
GAGCCATAGAAGGCACCTTGTGGAATTTGTTACATGGTCCACACCCCAACTATATCACATTCTAGCTAAG
TCCACAGCACTATCTATGATTGACCTGGTAACAAAATTTGAGAAGGACCATATGAATGAAATTTCAGCTC
TCATAGGGGATGACGATATCAATAGTTTCATAACTGAGTTCCTACTTATAGAGCCAAGATTATTCACTAT
CTACTTAGGCCAGTGTGCAGCCATCAATTGGGCATTTGATGTACATTATCATAGACCATCAGGGAAATAT
CAGATGGGTGAGCTGTTGTCTTCATTCCTTTCTAGAATGAGCAAGGGAGTGTTTAAGGTGCTTGTCAATG
CTCTAAGCCACCCAAAGATCTACAAGAAATTCTGGCATTGTGGCATTATAGAGCCTATCCATGGTCCTTC
GCTTGATGCTCAAAATTTGCACACAACTGTGTGCAACATGGTTTACACATGTTATATGACCTACCTCGAC
CTGTTGTTGAATGAAGAGTTAGAAGAGTTCACATTTCTTTTGTGTGAAAGCGACGAGGATGTAGTACCGG
ACAGATTCGACAATATCCAGGCAAAACACCTGTGTGTTCTAGCAGATTTGTACTGTCAACCAGGGACCTG
CCCACCAATTCGAGGTTTAAGACCGGTAGAGAAATGTGCAGTTCTAACCGATCATATCAAGGCAGAGGCT
AGGTTATCTCCATCAGGGTCTTCGTGGAACATAAATCCAATTGTTGTAGACCATTACTCATGCTCTCTGA
CTTATCTCCGGCGAGGATCGATCAAGCAGATAAGATTGAGAGTTGATCCAGGATTCATTTTTGACGCCCT
CGCTGAGGTAAATGTCAGTCAGCCAAAGATCGGCAGCAACAACTTCCCGAATATGAGCATTAAGGATTTC
AGGCCTCCTCACGATGATGTTGCAAAATTGCTCAAAGATATCAACACAAGCAAACACAATCTTCCCATTT
CAGGGGGTAATCTCGCCAATTATGAAATCCATGCTTTCCGCAGAATCGGGTTAAACTCATCTGCTTGTTA
CAAAGCTGTTGAGATATCAACATTAATTAGGAGATGCCTTGAGCCAGGGGAAGACGGCTTGTTCTTGGGT
GAGGGGTCGGGCTCTATGTTGATCACTTATAAGGAGATACTAAAACTAAACAAGTGCTTCTATAATAGCG
GGGTTTCTGCCAATTCTAGATCAGGTCAAAGGGAATTAGCACCCTATCCCTCCGAAGTTGGCCTTGTCGA
ACACAGAATGGGGGTAGGTAATATTGTCAAGGTGCTCTTTAATGGGAGGCCCGAAGTCACGTGGGTAGGC
AGTATAGATTGCTTCAATTTCATAGTCAGTAATATCCCCACCTCTAGTGTGGGGTTTATCCATTCAGATA
TAGAGACCTTACCTAACAAAGATACTATAGAGAAGCTAGAGGAATTGGCAGCCATCTTATCGATGGCTCT
GCTCCTTGGCAAAATAGGATCAATACTGGTGATTAAGCTTATGCCTTTCAGCGGGGATTTTGTTCAGGGA
TTTATAAGCTATGTAGGGTCTCATTATAGAGAAGTGAACCTTGTCTACCCTAGATACAGCAACTTCATAT
CTACTGAATCTTATTTAGTTATGACAGATCTTAAGGCTAACCGGCTAATGAACCCTGAAAAGATTAAGCA
GCAGATAATTGAATCATCCGTGCGGACTTCACCTGGACTTATAGGTCACATCCTATCCATTAAGCAACTA
AACTGCATACAAGCAATTGTGGGAGACGCAGTTAGTAGAGGTGATATCAACCCTACCCTGAAAAAACTTA
CACCTATAGAGCAGGTGCTGATCAATTGCGGGTTGGCAATTAACGGACCTAAACTGTGCAAAGAATTGAT
CCACCATGATGTTGCCTCAGGGCAAGATGGATTGCTCAACTCTATACTTATCCTCTACAGGGAGTTGGCA
AGATTCAAAGACAACCAAAGAAGTCAACAAGGGATGTTCCACGCTTACCCCGTATTGGTAAGTAGCAGGC
AACGAGAACTTATATCCAGGATCACCCGCAAATTTTGGGGGCATATTCTTCTATACTCTGGGAACAGAAA
GTTGATAAATCGGTTTATCCAAAATCTCAAGTCCGGTTATCTAATACTAGACTTACACCAGAATATCTTC
GTTAAGAATCTATCTAAGTCAGAGAAACAGATTATTATGACGGGGGGTTTAAAACGCGAGTGGGTTTTTA
GGGTAACAGTCAAGGAGACCAAAGAATGGTATAAGTTAGTCGGATACAGTGCCCTGATTAAGGATTAA


>KT732255.1 MVs/Swansea.GBR/16.13/5/[D8]
-----------------------------------------------------------------------------------------------------------ATGGCCACACTTTTAAGGAGCTTAGCATTGTTCAAAAGAAACAAGGACAAACCACCCATTACATCAGGAT
CCGGTGGAGCCATCAGAGGAATCAAACACATCATTATAGTACCAATCCCTGGAGATTCCTCAATTACCAC
TCGATCCAGACTATTGGACCGGTTGGTCAGGTTAATTGGGAACCCAGATGTGAGCGGACCCAAACTAACA
GGGGCACTAATAGGTATATTATCTTTGTTTGTGGAATCTCCAGGTCAATTAATTCAGAGGATCACCGATG
ACCCAGACGTTAGCATCAGGCTGTTGGAGGTTGTCCAGAGTGACCAGTCACAATCTGGCCTTACCTTCGC
ATCAAGAGGTACCAACATGGAGGATGAGGCGGACCAATACTTTTCACATGATGATCCAAGTAGTAGTGAT
CAATCCAGGTCTGGATGGTTCGAGAACAAGGAAATCTCAGATATCGAAGTGCAAGACCCTGAGGGATTTA
ATATGATTCTGGGTACCATTCTAGCCCAAATTTGGGTCTTGCTCGCAAAGGCGGTTACGGCCCCAGACAC
GGCAGCTGATTCGGAGCTAAGAAGGTGGATAAAGTACACCCAACAAAGAAGGGTAGTTGGTGAATTTAGA
TTGGAGAGAAAATGGTTGGATGTGGTGAGGAACAGGATTGCCGAGGACCTCTCCTTACGCCGATTCATGG
TCGCTCTAATCCTGGATATCAAGAGGACACCCGGGAACAAACCTAGGATTGCCGAAATGATATGTGACAT
TGATACATATATCGTAGAGGCAGGATTAGCCAGTTTTATCCTGACTATTAAGTTTGGGATAGAAACTATG
TATCCTGCTCTCGGACTGCATGAATTTGCTGGTGAGTTATCCACACTTGAGTCCTTGATGAATCTTTACC
AGCAAATGGGAGAAACTGCACCCTACATGGTAATCCTGGAGAACTCAATTCAGAACAAGTTCAGTGCAGG
ATCATACCCTCTGCTATGGAGCTATGCCATGGGAGTAGGAGTGGAACTTGAAAACTCTATGGGGGGTTTG
AACTTTGGTCGATCTTACTTTGATCCAGCATATTTTAGATTAGGGCAAGAGATGGTGAGGAGGTCAGCTG
GGAAGGTCAGTTCCACATTGGCATCTGAACTCGGTATCACTGCCGAGGATGCAAGGCTTGTTTCAGAGAT
TGCAATGCATACTACTGAGGACAGAACCAGTAGAGCAGTTGGACCCAGACAAGCTCAAGTGTCGTTTCTA
CACGGTGATCAAAGTGAGAATGAGCTACCAGGATTGGGGGGCAAAGAAGATAGGAGGGTCAGGCAGAGTC
GGGGAGAAGCCAGGGAGAGCAATAGAGAAATCGGGTCCAGCAGATTAAGTGACGCGAGAGCTGCCCATCT
TCCGACCAGCACACCCCTAGACATTGACACTGCATCGGAGTCAGGTCAAGATCCGCAGGACAGTCGAAGG
TCAGCTGACGCCCTGCTCAGGCTGCAAGCTATGGCAGGAATCCTGGAAGAACAAGGCTCAGACACGGACA
CCCCCAGGGTGTACAATGACAGAGATCTTCTAGACTAGGTGCAAGAGGCCGAGGACCAGAACAACATCCG
CCTACCCTCCATCATTGTTATAAAAAACTTAGGAACCAGGTCCACACAGCCGCCAGCCAACCAACCATCC
ACTCCCACGACTGGGGCCGATGGCAGAAGAGCAGGCACGCCATGTCAAAAACGGACTGGAATGTATCCGG
GCTCTCAAGGCCGAGCCCATCGGCTCGCTGGCCGTCGAGGAAGCCATGGCAGCATGGTCAGAAATATCAG
ACAACCCAGGACAGGACCGAGCCACCTGCAAGGAAGAGAAGGCAGGCAGTTCGGGTCTCAGCAAACCATG
CCTCTCAGCAATTGGATCAACTGAAGGCGGTGCACCTCGCATCCGCGGTCAGGGATCTGGAGAGAGCGAT
GACGACGCTGAAACTTTGGGAATCCCCTCAAGAAATCTCCAGGCATCAAGCACTGGGCTACAGTGTTATC
ATGTTTATGATCACAGCGGTGAAGCGGTTAAGGGAATCCAAGATGCTGACTCTATCATGGTTCAATCAGG
CCTTGATGGTGATAGCACCCTCTCAGGAGGAGACGATGAATCTGAAAACAGCGATGTGGATATTGGCGAA
CCTGATACCGAGGGATATGCTATCACTGACCGGGGATCTGCTCCCATCTCTATGGGGTTCAGGGCTTCTG
ATGTTGAAACTGCAGAAGGAGGTGAGATCCACGAGCTCCTGAGACTCCAATCCAGAGGCAACAACTTTCC
GAAGCTTGGGAAAACTCTCAATGTTCCTCCGCCCCCGAACCCCGGTAGGGCCAGCGCTTCCGAGACACCC
ATTAAAAAGGGCACAGACGCGAGATTAGCCTCATTTGGAACGGAGATCGCGTCTTTATTGACAGGTGGTG
CAACCCAATGTGCTCGAAAGTCACCCTCGGAACCATCAGGGCCAGGTGCACCTGTGGGGAATGTCCCCGA
GTGTGTGAGCAATGCCGCACTGATACAGGAGTGGACACCCGAATCTGGTACCACAATCTCCCCGAGATCC
CAGAATAATGAAGAAGGGGGAGACTATTATGATGATGAGCTGTTCTCCGATGTCCAAGACATCAAAACAG
CCTTGGCCAAAATACACGAGGATAATCAGAAGATAATCTCTAAACTAGAATCACTGCTGTTATTGAAGGG
AGAAGTTGAGTCAATTAAGAAGCAGATTAACAGGCAAAATATCAGCATATCCACCTTGGAAGGACACCTC
TCAAGCATCATGATCGCCATTCCTGGACTTGGGAAGGATCCCAACGACCCCACTGCAGATGTCGAACTCA
ATCCCGACTTGAAACCCATCATAGGCAGAGATTCAGGCCGAGCACTGGCCGAAGTTCTCAAGAAACCCGC
TGCCAGCCGACAACTCCAAGGAATGACAAATGGACGGACCAGTTCCAGAGGACAGCTGCTGAAGGAATTT
CAACTAAAGCCGATCGGGAAAAAGGTGAGCTCAGCCGTCGGGTTTGTCCCTGACACCGGGCCTGTGTCAC
GCAGTGTAATCCGCTCCATTATAAAATCCAGTCGGCTAGAGGAAGATCGGAAGCGTTACCTGATGACTCT
CCTTGATGATATCAAAGGAGCCAACGATCTTGCCAAGTTCCACCAGATGCTGATGAAGATAATAATGAAG
TAGCTACAGCTCAACTCACCTGCCAACCTCACGCCAGTCGACCTAATCAGTACAACCTAAATCCATTATA
AAAAACTTAGGAGCAAAGTGATTGGCTCCCAAGTTCCACAATGACAGAGATCTACGACTTCGACAAGTCG
GCATGGGACATCAAAGGGTCGATCGCTCCGATACAACCCACCACCTACAGTGATGGCAGGCTGGTGCCCC
AGGTCAGAGTCATAGATCCTGGTCTAGGCGACAGGAAGGATGAATGCTTTATGTACATGTTTCTGCTGGG
GGTTGTTGAGGACAGCGATCCCCTAGAGCCTCCAATCGGGCGAGCATTTGGGTCTCTGCCCCTAGGTGTT
GGTAGATCCACAGCAAAACCCGAAGAGCTCCTCAAAGAGGCCACTGAGCTTGACATAGTTGTCAGACGTA
CAGCAGGACTCAATGAAAAACTGGTGTTCTACAACAACACCCCACTAACTCTCCTCACACCTTGGAGAAA
GGTCCTAACAACAGGGAGTGTCTTCAACGCAAACCAAGTGTGCAATGCAGTTAATCTGATACCGCTGGAT
ACCCCGCAGAGGTTCCGTGTTGTTTATATGAGCATCACCCGTCTTTCGGATAACGGGTATTACACCGTTC
CTAGAAGAATGCTGGAATTCAGATCGGTCAATGCAGTGGCCTTCAACCTGCTGGTGACCCTTAGGATTGA
CAAGGCGATTGGCCCTGGGAAGATCATCGACAATGCAGAGCAACTTCCTGAGGCAACATTTATGGTCCAC
ATCGGGAACTTCAGGAGAAAGAAGAGTGAAGTCTACTCTGCCGATTATTGCAAGATGAAAATCGAAAAGA
TGGGCCTGGTTTTTGCACTTGGTGGGATAGGAGGCACCAGTCTTCACATTAGAAGCACAGGCAAGATGAG
CAAGACTCTCCATGCACAACTCGGGTTCAAGAAGACCTTATGTTACCCACTGATGGATATCAATGAAGAC
CTTAATCGATTACTCTGGAGGAGCAGATGCAAGATAGTAAGAATCCAGGCAGTTTTGCAGCCATCGGTTC
CCCAAGAATTCCGCATTTACGACGACGTGATCATAAATGATGACCAAGGACTATTCAAAGTTCTGTAGAC
CGCAGTGCCCAGCAATGCCCGAAAACGACCCCCCTCATAATGACAGCCAGAAGGCCCGGACAAGAAAGCC
CCCTCCAAAAGACTCCACAGACCAAGCAAGAGGCCAGCCAACAGCTGATGGCAAGCGCGAACACCAGGCG
GCCCAAGCACAGAACAGCCCCGACACAAGGCCATCACTAGCCATCCCAACCTGAGTCCTCCTCGTGGGAC
CCCCGAGGACCAACCCCCAAGGTCGCCCCCGACCCAGACCACCAACCGCATCCCCATAGCCCCCGGGAAA
GAAACCCCCAGCAACTGGAAGGTCCCTCCCCCTTTCTCTCAATGCAAAGGCCCCACAACCGAATCGCACA
AGCGACCGAGGTGACCCAACCGCAGACATCCGACTCCCTAGACAGATCCTCTCCCCCCGGCAAACTAAAC
AAAACTTAGGGCCAAGGAAAATACACACCCGACAGAACCCAGACCCCGGCCCACGACGCCGCGCCCCCAT
CCCCCGACAACCAGAGGGAGCCCCCAACCAATCCCGCCGGCCCCTCCGGCGCCCACAGGCAGGCACACCA
ACCCCCGAACAGACCCGGCACCCAGTCACCGACAGTCCAAGACGGGGGGCCCCCCCCAAAAAAGGGCCCT
CAGGGGCCGACAGCCAGCACCGCAAGGAAGCCCACCCACCCCACACACGACCACGGCAACCGAACCAGAA
TCCAGACCAACCTGGGCCACCAGCTCCCAGATTCGGCCATCACCCCGCAGAAAGGAAAGGCCACAACCTG
CGCACCCCAGCCCCGATCTGGCGGACAGCCAACCAACCCGAACCAGCACCCAAGAGCGATCCCTGAAGGA
CCCCCGAACCGCAAACGACATCAACATCCCACAGCCTCCCCGAGTCCCCCGATCTCCTCTTCTTCTTGAA
GGGACCAAAAGATCAATCCACCACACCCGACGACACTCAATTCCCCACCCCTAAAGGAGACACCGAGAAT
CCCAGAATTAAGACTCATCCAGTGTCCATCATGGGTCTCAAGGTGAACGTCTCTGTCATATTCATGGCAG
TACTGTTAACTCTTCAAACACCCACCGGTCAAATCCATTGGGGCAATCTCTCTAAGATAGGGGTGGTAGG
GGTAGGAAGTGCAAGCTACAAAGTTATGACTCGTTCCAGCCATCAATCATTAGTCATAAAGTTAATGCCC
AATATAACTCTCCTCAACAATTGCACGAGGGTAGAGATTGCAGAATACAGGAGACTACTGAGAACAGTTC
TGGAACCAATTAGAGATGCACTTAATGCAATGACTCAGAATATAAGACCGGTTCAGAGTGTAGCTTCAAG
TAGGAGACACAAGAGATTTGCGGGAGTTGTCCTGGCAGGTGCGGCCCTAGGCGTTGCCACAGCTGCTCAA
ATAACAGCCGGTATTGCACTTCACCAGTCCATGCTGAACTCTCAAGCCATCGACAATCTGAGAGCGAGCC
TAGAAACTACTAATCAGGCAATTGAGGCAATCAGACAAGCAGGGCAGGAGACGATATTGGCTGTTCAGGG
TGTCCAAGACTACATCAATAATGAGCTGATACCGTCTATGAATCAACTATCTTGTGATTTAATCGGCCAG
AAGCTAGGGCTCAAATTGCTCAGATACTATACAGAAATCCTGTCATTATTTGGCCCCAGCCTACGGGACC
CCATATCTGCGGAGATATCTATCCAGGCTTTAAGCTATGCGCTTGGAGGAGATATCAATAAGGTGTTGGA
AAAGCTCGGATACAGTGGAGGTGATCTACTGGGCATCTTAGAGAGCAGAGGAATAAAGGCCCGGATAACT
CACGTCGACACAGAGTCCTACTTCATTGTACTCAGTATAGCCTATCCGACGCTGTCCGAGATTAAGGGGG
TGATTGTCCACCGGCTAGAGGGGGTCTCGTACAACATAGGCTCTCAAGAGTGGTATACCACTGTGCCCAA
GTATGTTGCAACCCAAGGGTACCTTATCTCGAATTTTGATGAGTCATCGTGCACTTTCATGCCAGAGGGG
ACTGTGTGCAGCCAGAATGCCTTGTACCCGATGAGCCCTCTGCTCCAAGAATGCCTCCGGGGGTCCACTA
AGTCCTGTGCTCGTACACTCGTATCCGGGTCTTTCGGGAACCGATTCATTTTATCACAGGGGAACCTAAT
AGCCAATTGTGCATCAATCCTTTGCAAGTGTTACACAACAGGAACGATCATTAATCAAGACCCTGACAAG
ATCCTAACATACATTGCTGCCGATCACTGCCCGGTGGTCGAGGTGAATGGCGTGACCATCCAAGTCGGGA
GCAGGAGGTATCCGGACGCTGTGTACTTGCACAGGATTGACCTCGGTCCTCCCATATCATTGGAAAGGTT
GGACGTAGGGACAAATCTGGGGAATGCAATTGCTAAGTTGGAGGATGCCAAGGAATTGTTGGAGTCATCG
GACCAGATATTGAGGAGTATGAAAGGTTTATCGAGCACTAGTATAGTTTACATCCTGATTGCAGTATGTC
TTGGAGGATTGATAGGGATCCCCGCTTTAATATGTTGCTGCAGGGGGCGTTGTAACAAGAAGGGAGAACA
AGTTGGTATGTCAAGACCAGGCCTAAAGCCTGATCTTACAGGAACATCAAAATCCTATGTAAGGTCACTC
TGATCCTCTACAACTCTTGGAACACAAATGTCCAACAAGTCTCCTCTTCGTCATCAAGCAACCACCGGAG
CCAGCATCAAGCCCATCTGAAATTGTCTCCGGCTTCCCTCTGGCCGAACAATATTGGTAGTTAATTAAAA
CTTAGGGTGCAAGATCATCCACAATGTCACCACAACGAGACCGGATAAATGCCTTCTACAAAGACAACCC
CCATCCTAAGGGAAGTAGGATAGTTATTAACAGAGAACATCTTATGATTGATAGACCTTATGTTTTGCTG
GCTGTTCTATTCGTCATGTTTCTGAGCTTGATCGGGTTGCTAGCCATTGCAGGCATTAGACTTCATCGGG
CAGCCATCTACACCGCAGAGATCCATAAAAGCCTCAGCACCAATCTAGATGTAACTAACTCAATCGAGCA
TCAGGTTAAGGACGTGCTGACACCACTCTTCAAGATCATCGGTGATGAAGTGGGCTTGAGGACACCTCAG
AGATTCACTGACCTAGTGAAGTTCATCTCTGACAAGATTAAATTCCTTAATCCGGACAGGGAATACGACT
TCAGAGATCTCACTTGGTGTATCAACCCGCCAGAGAGAATCAAATTGGATTATGATCAATACTGTGCAGA
TGTGGCTGCTGAAGAACTCATGAATGCATTGGTGAACTCAACTCTACTGGAGACCAGGGCAACCAATCAG
TTCCTAGCTGTCTCAAAGGGAAACTGCTCAGGGCCCACTACAATCAGAGGCCAATTCTCAAACATGTCGC
TGTCCCTGTTGGACTTGTATTTAAGTCGAGGTTACAATGTGTCATCTATAGTCACTATGACATCCCAGGG
AATGTACGGGGGAACTTACCTAGTGGAAAAGCCTAATCTGAGCAGCAAAGGGTCAGAGTTGTCACAACTG
AGCATGCACCGAGTGTTTGAAGTAGGTGTTATCAGAAATCCGGGTTTGGGGGCTCCGGTATTCCATATGA
CAAACTATCTTGAGCAACCAGTCAGTAATGATTTCAGCAACTGCATGGTGGCTTTGGGGGAGCTCAAGTT
CGCAGCCCTCTGTCACAGGGAAGATTCTATCACAATTCCCTATCAGGGATCAGGGAAAGGTGTCAGCTTC
CAGCTTGTCAAGCTAGGTGTCTGGAAATCCCCAACCGACATGCAATCCTGGGTCCCCCTATCAACGGATG
ATCCAGTGATAGACAGGCTTTACCTCTCATCTCACAGAGGCGTTATCGCTGACAATCAAGCAAAATGGGC
TGTCCCGACAACACGGACAGATGACAAGTTGCGAATGGAGACATGCTTCCAGCAGGCGTGTAAGGGTAAA
ATCCAAGCACTTTGCGAGAATCCCGAGTGGACACCGTTGAAGGATAACAGGATTCCTTCATACGGGGTCT
TGTCTGTTGATCTGAGTCTGACAGTTGAGCTTAAAATCAAAATTGTTTCAGGATTCGGGCCATTGATCAC
ACACGGTTCAGGGATGGACCTATACAAATCCAACCACAACAATATGTATTGGCTGACTATCCCGCCAATG
AAGAACCTGGCCTTAGGTGTAATCAACACATTGGAGTGGATACCGAGATTCAAGGTTAGTCCCAACCTCT
TCACTGTTCCAATTAAGGAAGCAGGCGAGGACTGCCATGCCCCAACATACCTACCTGCGGAGGTGGATGG
TGATGTCAAACTCAGTTCCAATCTGGTGATTCTACCTGGTCAAGATCTCCAATATGTTCTGGCAACCTAC
GATACTTCCAGAGTTGAACATGCTGTAGTTTATTACGTTTACAGCCCAAGCCGCTCATTTTCTTACTTTT
ATCCTTTTAGGTTGCCTGTAAGGGGGGTCCCCATTGAATTACAAGTGGAATGCTTCACATGGGACCAAAA
ACTCTGGTGCCGTCACTTCTGTGTGCTTGCGGACTCAGAATCTGGTGGACATATCACTCACTCTGGGATG
GTGGGCATGGGAGTCAGCTGCACAGCCACTCGGGAAGATGGAACCAACCGCAGATAGGGCTGCCAGTGAA
CCAATCACATGATGTCACCCAGACATCAGGCATCCCCACTAGTGTGAAATAGACATCAGAATTAAGAAAA
ACGTAGGGTCCAAGTGGTTCCTCGTTATGGACTCGCTATCTGTCAACCAGATCTTATACCCTGAAGTTCA
CCTAGATAGCCCGATAGTCACCAATAAGATAGTAGCTATCCTGGAGTATGCTCGAGTCCCTCACGCTTAC
AGCCTGGAGGACCCTACACTGTGTCAGAACATCAAGCACCGCCTAAAAAACGGATTTTCCAACCAAATGA
TTATAAACAATGTGGAAGTTGGGAATGTCATCAAGTCCAAGCTTAGGAGTTATCCGACCCACTCTCATAT
TCCATATCCAAATTGTAATCAGGATTTATTTAACATAGAAGACAAAGAGTCAACAAGGAAGATCCGTGAG
CTTCTAAAAAAGGGAAATTCGCTGTACTCCAAAGTCAGTGATAAGGTTTTCAAATGCCTGAGGGATACTA
ACTCACGGCTTGGCCTAGGCTCCGAACTGAGAGAGGACATCAAGGAGAAAATTATTAACTTGGGAGTTTA
CATGCATAGCTCCCAATGGTTTGAGCCCTTCCTGTTTTGGTTTACAGTCAAGACTGAGATGAGGTCAGTG
ATCAAATCACAAACCCACACTTGCCATAGGAGGAGACACACACCTGTATTCTTCACTGGTAGTTCAGTTG
AGTTGCTAATCTCTCGTGACCTTGTTGCTATAATCAGTAAAGAGTCTCAACATGTATATTACTTGACGTT
TGAACTGGTTTTGATGTATTGTGATGTCATAGAGGGGAGGTTAATGACAGAGACCGCTATGACCATTGAT
GCTAGGTATACAGAGCTTCTAGGAAGAGTCAGATACATGTGGAAACTGATAGATGGTTTCTTCCCTGCAC
TCGGGAATCCAACTTATCAAATTGTAGCTATGCTGGAGCCACTTTCACTTGCTTACCTGCAGCTGAGGGA
CATAACAGTAGAACTCAGAGGTGCTTTCCTTAACCACTGCTTTACCGAAATACATGATGTTCTTAACCAA
AACGGGTGTTCTGATGAAGGTACTTATCATGATTTAATCGAAGCCCTAGATTACATTTTCATAACTGATG
ACATACATCTGACAGGGGAGATTTTCTCATTTTTCAGAAGTTTCGGCCACCCCAGACTTGAAGCGGTAAC
GGCTGCTGAAAATGTTAGAAAATACATGAATCAGCCTAAAGTAATTGTGTATGAGACTCTGATGAAAGGT
CATGCCATATTTTGTGGAATCATAATCAACGGCTATCGTGACAGGCACGGAGGCAGTTGGCCACCCCTGA
CCCTCCCCCTGCATGCTGCAGACACAATCCGGAATGCTCAAGCTTCAGGTGAGGGGTTAACACATGAGCA
GTGCGTTGACAACTGGAAATCTTTTGCTGGAGTGAGATTTGGCTGCTTTATGCCTCTTAGCCTGGACAGT
GATCTGACAATGTACCTAAAGGACAAGGCACTTGCTGCTCTCCAAAGGGAATGGGATTCAGTTTACCCGA
AAGAGTTCCTGCGTTACGACCCTCCCAAGGGAACCGGGTCACGGAGGCTTGTAGATGTTTTCCTTAATGA
TTCAAGCTTTGACCCATATGATATGATAATGTATGTTGTAAGTGGAGCTTACCTCCATGACCCCGAGTTC
AACCTGTCTTACAGCCTGAAAGAAAAGGAGATCAAGGAAACAGGTAGACTTTTTGCTAAAATGACTTACA
AAATGAGGGCATGCCAAGTGATTGCTGAAAATCTAATCTCAAACGGGATTGGCAAATATTTTAAGGACAA
TGGGATGGCCAAGGACGAGCACGATTTGACTAAGGCACTCCACACTCTAGCTGTCTCAGGAGTCCCCAAA
GATCTCAAAGAAAGTCACAGGGGGGGGCCGGTCTCAAAAACCCACTCCCGAAGCCCAGTCCATGCAAGCA
CCAAGAACGTGAAAGCAGCAAAAGGGTTTATAGGATTCCCTCATGTAATTCGGCAGGACCAAGACACTGA
TCACCCTGAGAATATGGAAGCTTATGAGACAGTCAGTGCATTTATCACGACTGATCTCAAGAAGTACTGC
CTTAATTGGAGATATGAGACCATCAGCTTATTTGCCCAGAGGCTAAATGAGATTTACGGATTACCCTCAT
TTTTCCAGTGGCTGCATAAGAGGCTTGAAACCTCTGTCCTCTATGTAAGTGACCCTCATTGCCCCCCTGA
CCTTGACGCCCATGTCCCGTTATGCAAAGTCCCCAATGACCAAATCTTCATTAAGTACCCTATGGGAGGT
ATAGAAGGGTATTGTCAGAAGCTATGGACCATCAGCACCATTCCCTATTTATACCTGGCTGCTTATGAGA
GCGGAGTAAGGATTGCTTCGTTAGTGCAAGGGGACAATCAGACCATAGCCGTAACAAAAAGGGTACCCAG
CACATGGCCTTACAACCTTAAGAAACGGGAAGCTGCTAGAGTAACTAGAGATTATTTTGTAATTCTTAGG
CAAAGGCTACACGACATTGGCCATCACCTCAAGGCAAATGAGACAATTGTTTCGTCACATTTTTTCGTCT
ATTCAAAAGGAATATATTATGATGGGCTACTTGTGTCCCAATCACTCAAGAGCATCGCAAGATGTGTATT
CTGGTCAGAGACTATAGTTGATGAAACAAGGGCAGCATGCAGTAACATTGCTACAACAATGGCTAAAAGC
ATCGAGAGAGGTTATGACCGTTACCTAGCATATTCCCTGAATGTCCTAAAAGTGATACAGCAAATTCTGA
TCTCTCTTGGCTTCACAATCAATTCTACCATGACTCGGGATGTAGTCATACCCCTCCTCACAAACAACGA
TCTCTTAATCAGGATGGCACTGTTGCCCGCTCCTATTGGGGGGATGAATTATCTGAATATGAGCAGGCTG
TTTGTCAGAAACATCGGTGATCCAGTAACATCATCAATTGCTGATCTCAAGAGAATGATTCTCGCATCAC
TAATGCCTGAAGAGACCCTCCACCAAGTAATGACACAACAACCGGGGGACTCTTCATTCCTAGACTGGGC
TAGCGACCCTTACTCAGCAAATCTTGTATGCGTTCAGAGCATCACTAGACTCCTCAAGAACATAACTGCA
AGGTTTGTCCTGATCCATAGTCCAAATCCAATGTTAAAAGGGTTATTCCATGATGGCAGTAAAGAAGAGG
ATGAGGGACTGGCGGCATTCCTCATGGACAGGCATATCATAGTACCTAGGGCAGCTCATGAAATCCTGGA
TCACAGTGTCACAGGGGCAAGAGAGTCCATTGCAGGCATGCTAGATACCACAAAAGGCCTGATTCGGGCC
AGCATGAGGAAGGGGGGGTTAACCTCTCGAGTGATAACCAGATTGTCCAATTATGACTATGAACAATTTA
GAGCAGGGATGGTGCTATTGACAGGAAGAAAAAGAAATGTCCTCATTGACAAAGAGTCATGTTCAGTGCA
GCTGGCTAGAGCCCTAAGAAGCCATATGTGGGCAAGGCTAGCTCGAGGACGGCCTATTTACGGCCTTGAG
GTCCCTGATGTACTAGAATCTATGCGAGGCCACCTTATTCGGCGTCATGAGACATGTGTCATCTGCGAGT
GTGGATCAGTCAACTACGGATGGTTTTTTGTCCCCTCGGGTTGTCAACTGGATGATATTGACAAGGAAAC
ATCATCCTTGAGAGTCCCATACATTGGTTCTACCACTGATGAGAGAACAGACATGAAGCTTGCCTTCGTA
AGAGCCCCAAGCCGATCCTTGCGATCTGCTGTTAGAATAGCAACAGTGTACTCATGGGCTTATGGTGATG
ATGATAGCTCTTGGAACGAAGCCTGGTTGTTGGCAAGGCAAAGGGCCAATGTGAGCCTGGAGGAGCTAAG
GGTGATCACTCCCATCTCAACTTCTACTAATTTAGCGCACAGGTTGAGGGATCGTAGCACTCAAGTGAAA
TACTCAGGCACATCTCTTGTCCGAGTGGCAAGGTATACCACAATCTCCAACGACAATCTCTCATTTGTCA
TATCAGATAAGAAGGTTGATACTAACTTTATATACCAACAAGGAATGCTTCTAGGGTTAGGTGTCTTAGA
AACATTGTTTCGACTCGAGAAAGATACCGGATCATCTAACACGGTACTACATCTTCACGTCGAAACAGAT
TGTTGCGTGATCCCGATGATAGATCATCCCAGGATACCCAGCTCCCGCAAGTTAGAGCTGAGGGCAGAGC
TATGTACCAACCCATTGATATATGATAATGCACCTTTAATTGACAGAGACGCAACAAGGCTATACACCCA
GAGCCATAGAAGGCACCTTGTGGAATTTGTTACATGGTCCACACCCCAACTATATCACATTCTAGCTAAG
TCCACAGCACTATCTATGATTGACCTGGTAACAAAATTTGAGAAGGACCATATGAATGAAATTTCAGCTC
TCATAGGGGATGACGATATCAATAGTTTCATAACTGAGTTCCTACTTATAGAGCCAAGATTATTCACTAT
CTACTTAGGCCAGTGTGCAGCCATCAATTGGGCATTTGATGTACATTATCATAGACCATCAGGGAAATAT
CAGATGGGTGAGCTGTTGTCTTCATTCCTTTCTAGAATGAGCAAGGGAGTGTTTAAGGTGCTTGTCAATG
CTCTAAGCCACCCAAAGATCTACAAGAAATTCTGGCATTGTGGCATTATAGAGCCTATCCATGGTCCTTC
GCTTGATGCTCAAAATTTGCACACAACTGTGTGCAACATGGTTTACACATGTTATATGACCTACCTCGAC
CTGTTGTTGAATGAAGAGTTAGAAGAGTTCACATTTCTTTTGTGTGAAAGCGACGAGGATGTAGTACCGG
ACAGATTCGACAATATCCAGGCAAAACACCTGTGTGTTCTAGCAGATTTGTACTGTCAACCAGGGACCTG
CCCACCAATTCGAGGTTTAAGACCGGTAGAGAAATGTGCAGTTCTAACCGATCATATCAAGGCAGAGGCT
AGGTTATCTCCATCAGGGTCTTCGTGGAACATAAATCCAATTGTTGTAGACCATTACTCATGCTCTCTGA
CTTATCTCCGGCGAGGATCGATCAAGCAGATAAGATTGAGAGTTGATCCAGGATTCATTTTTGACGCCCT
CGCTGAGGTAAATGTCAGTCAGCCAAAGATCGGCAGCAACAACTTCCCGAATATGAGCATTAAGGATTTC
AGGCCTCCTCACGATGATGTTGCAAAATTGCTCAAAGATATCAACACAAGCAAACACAATCTTCCCATTT
CAGGGGGTAATCTCGCCAATTATGAAATCCATGCTTTCCGCAGAATCGGGTTAAACTCATCTGCTTGTTA
CAAAGCTGTTGAGATATCAACATTAATTAGGAGATGCCTTGAGCCAGGGGAAGACGGCTTGTTCTTGGGT
GAGGGGTCGGGCTCTATGTTGATCACTTATAAGGAGATACTAAAACTAAACAAGTGCTTCTATAATAGCG
GGGTTTCTGCCAATTCTAGATCAGGTCAAAGGGAATTAGCACCCTATCCCTCCGAAGTTGGCCTTGTCGA
ACACAGAATGGGGGTAGGTAATATTGTCAAGGTGCTCTTTAATGGGAGGCCCGAAGTCACGTGGGTAGGC
AGTATAGATTGCTTCAATTTCATAGTCAGTAATATCCCCACCTCTAGTGTGGGGTTTATCCATTCAGATA
TAGAGACCTTACCTAACAAAGATACTATAGAGAAGCTAGAGGAATTGGCAGCCATCTTATCGATGGCTCT
GCTCCTTGGCAAAATAGGATCAATACTGGTGATTAAGCTTATGCCTTTCAGCGGGGATTTTGTTCAGGGA
TTTATAAGCTATGTAGGGTCTCATTATAGAGAAGTGAACCTTGTCTACCCTAGATACAGCAACTTCATAT
CTACTGAATCTTATTTAGTTATGACAGATCTTAAGGCTAACCGGCTAATGAACCCTGAAAAGATTAAGCA
GCAGATAATTGAATCATCCGTGCGGACTTCACCTGGACTTATAGGTCACATCCTATCCATTAAGCAACTA
AACTGCATACAAGCAATTGTGGGAGACGCAGTTAGTAGAGGTGATATCAACCCTACCCTGAAAAAACTTA
CACCTATAGAGCAGGTGCTGATCAATTGCGGGTTGGCAATTAACGGACCTAAACTGTGCAAAGAATTGAT
CCACCATGATGTTGCCTCAGGGCAAGATGGATTGCTCAACTCTATACTTATCCTCTACAGGGAGTTGGCA
AGATTCAAAGACAACCAAAGAAGTCAACAAGGGATGTTCCACGCTTACCCCGTATTGGTAAGTAGCAGGC
AACGAGAACTTATATCCAGGATCACCCGCAAATTTTGGGGGCATATTCTTCTATACTCTGGGAACAGAAA
GTTGATAAATCGGTTTATCCAAAATCTCAAGTCCGGTTATCTAATACTAGACTTACACCAGAATATCTTC
GTTAAGAATCTATCTAAGTCAGAGAAACAGATTATTATGACGGGGGGTTTAAAACGCGAGTGGGTTTTTA
GGGTAACAGTCAAGGAGACCAAAGAATGGTATAAGTTAGTCGGATACAGTGCCCTGATTAAGGATTAA


>KT732254.1 MVs/NewcastleuponTyne.GBR/16.13/[D8]
-----------------------------------------------------------------------------------------------------------ATGGCCACACTTTTAAGGAGCTTAGCATTGTTCAAAAGAAACAAGGACAAACCACCCATTACATCAGGAT
CCGGTGGAGCCATCAGAGGAATCAAACACATCATTATAGTACCAATCCCTGGAGATTCCTCAATTACCAC
TCGATCCAGACTATTGGACCGGTTGGTCAGGTTAATTGGGAACCCAGATGTGAGCGGACCCAAACTAACA
GGGGCACTAATAGGTATATTATCTTTGTTTGTGGAATCTCCAGGTCAATTAATTCAGAGGATCACCGATG
ACCCTGACGTTAGCATCAGGCTGTTGGAGGTTGTCCAGAGTGACCAGTCACAATCTGGCCTTACCTTCGC
ATCAAGAGGTACCAACATGGAGGATGAGGCGGACCAATACTTTTCACATGATGATCCAAGTAGTAGTGAT
CAATCCAGGTCTGGATGGTTCGAGAACAAGGAAATCTCAGATATCGAAGTGCAAGACCCTGAGGGATTTA
ATATGATTCTGGGTACCATTCTAGCCCAAATTTGGGTCTTGCTCGCAAAGGCGGTTACGGCCCCAGACAC
GGCAGCTGATTCGGAGCTAAGAAGGTGGATAAAGTACACCCAACAAAGAAGGGTAGTTGGTGAATTTAGA
TTGGAGAGAAAATGGTTGGATGTGGTGAGGAACAGGATTGCCGAGGACCTCTCCTTACGCCGATTCATGG
TCGCTCTAATCCTGGATATCAAGAGGACACCCGGGAACAAACCTAGGATTGCCGAAATGATATGTGACAT
TGATACATATATCGTAGAGGCAGGATTAGCCAGTTTTATCCTGACTATTAAGTTTGGGATAGAAACTATG
TATCCTGCTCTCGGACTGCATGAATTTGCTGGTGAGTTATCCACACTTGAGTCCTTGATGAATCTTTACC
AGCAAATGGGAGAAACTGCACCCTACATGGTAATCCTGGAGAACTCAATTCAGAACAAGTTCAGTGCAGG
ATCATACCCTCTGCTATGGAGCTATGCCATGGGAGTAGGAGTGGAACTTGAAAACTCTATGGGGGGTTTG
AACTTTGGTCGATCTTACTTTGATCCAGCATATTTTAGATTAGGGCAAGAGATGGTGAGGAGGTCAGCTG
GGAAGGTCAGTTCCACATTGGCATCTGAACTCGGTATCACTGCCGAGGATGCAAGGCTTGTTTCAGAGAT
TGCAATGCATACTACTGAGGACAGGACCAGTAGAGCAGTTGGACCCAGACAAGCTCAAGTGTCGTTTCTA
CACGGTGATCAAAGTGAGAATGAGCTACCAGGATTGGGGGGCAAAGAAGATAGGAGGGTCAGGCAGAGTC
GGGGAGAAGCCAGGGAGAGCAATAGAGAAATCGGGTCCAGCAGATTAAGTGACGCGAGAGCTGCCCATCT
TCCGACCAGCACACCCCTAGACATTGACACTGCATCGGAGTCAGGTCAAGATCCGCAGGACAGTCGAAGG
TCAGCTGACGCCCTGCTCAGGCTGCAAGCTATGGCAGGAATCCTGGAAGAACAAGGCTCAGACACGGACA
CCCCCAGGGTGTACAATGACAGAGATCTTCTAGACTAGGTGCAAGAGGCCGAGGACCAGAACAACATCCG
CCTACCCTCCATCATTGTTATAAAAAACTTAGGAACCAGGTCCACACAGCCGCCAGCCAACCAACCATCC
ACTCCCACGACTGGGGCCGATGGCAGAAGAGCAGGCACGCCATGTCAAAAACGGACTGGAATGTATCCGG
GCTCTCAAGGCCGAGCCCATCGGCTCGCTGGCCGTCGAGGAAGCCATGGCAGCATGGTCAGAAATATCAG
ACAACCCAGGACAGGACCGAGCCACCTGCAAGGAAGAGAAGGCAGGCAGTTCGGGTCTCAGCAAACCATG
CCTCTCAGCAATTGGATCAACTGAAGGCGGTGCACCTCGCATCCGCGGTCAGGGATCTGGAGAGAGCGAT
GACGACGCTGAAACTTTGGGAATCCCCTCAAGAAATCTCCAGGCATCAAGCACTGGGCTACAGTGTTATC
ATGTTTATGATCACAGCGGTGAAGCGGTTAAGGGAATCCAAGATGCTGACTCTATCATGGTTCAATCAGG
CCTTGATGGTGATAGCACCCTCTCAGGAGGAGACGATGAATCTGAAAACAGCGATGTGGATATTGGCGAA
CCTGATACCGAGGGATATGCTATCACTGACCGGGGATCTGCTCCCATCTCTATGGGGTTCAGGGCTTCTG
ATGTTGAAACTGCAGAAGGAGGTGAGATCCACGAGCTCCTGAGACTCCAATCCAGAGGCAACAACTTTCC
GAAGCTTGGGAAAACTCTCAATGTTCCTCCGCCCCCGAACCCCGGTAGGGCCAGCGCTTCCGAGACACCC
ATTAAAAAGGGCACAGACGCGAGATTAGCCTCATTTGGAACGGAGATCGCGTCTTTATTGACAGGTGGTG
CAACCCAATGTGCTCGAAAGTCACCCTCGGAACCATCAGGGCCAGGTGCACCTGTGGGGAATGTCCCCGA
GTGTGTGAGCAATGCCGCACTGATACAGGAGTGGACACCCGAATCTGGTACCACAATCTCCCCGAGATCC
CAGAATAATGAAGAAGGGGGAGACTATTATGATGATGAGCTGTTCTCCGATGTCCAAGACATCAAAACAG
CCTTGGCCAAAATACACGAGGATAATCAGAAGATAATCTCTAAACTAGAATCACTGCTGTTATTGAAGGG
AGAAGTTGAGTCAATTAAGAAGCAGATTAACAGGCAAAATATCAGCATATCCACCTTGGAAGGACACCTC
TCAAGCATCATGATCGCCATTCCTGGACTTGGGAAGGATCCCAACGACCCCACTGCAGATGTCGAACTCA
ATCCCGACTTGAAACCCATCATAGGCAGAGATTCAGGCCGAGCACTGGCCGAAGTTCTCAAGAAACCCGC
TGCCAGCCGACAACTCCAAGGAATGACAAATGGACGGACCAGTTCCAGAGGACAGCTGCTGAAGGAATTT
CAACTAAAGCCGATCGGGAAAAAGGTGAGCTCAGCCGTCGGGTTTGTCCCTGACACCGGGCCTGTGTCAC
GCAGTGTAATCCGCTCCATTATAAAATCCAGTCGGCTAGAGGAAGATCGGAAGCGTTACCTGATGACTCT
CCTTGATGATATCAAAGGAGCCAACGATCTTGCCAAGTTCCACCAGATGCTGATGAAGATAATAATGAAG
TAGCTACAGCTCAACTCACCTGCCAACCTCACGCCAGTCGACCTAATCAGTACAACCTAAATCCATTATA
AAAAACTTAGGAGCAAAGTGATTGGCTCCCAAGTTCCACAATGACAGAGATCTACGACTTCGACAAGTCG
GCATGGGACATCAAAGGGTCGATCGCTCCGATACAACCCACCACCTACAGTGATGGCAGGCTGGTGCCCC
AGGTCAGAGTCATAGATCCTGGTCTAGGCGACAGGAAGGATGAATGCTTTATGTACATGTTTCTGCTGGG
GGTTGTTGAGGACAGCGATCCCCTAGAGCCTCCAATCGGGCGAGCATTTGGGTCTCTGCCCCTAGGTGTT
GGTAGATCCACAGCAAAACCCGAAGAGCTCCTCAAAGAGGCCACTGAGCTTGACATAGTTGTCAGACGTA
CAGCAGGACTCAATGAAAAACTGGTGTTCTACAACAACACCCCACTAACTCTCCTCACACCTTGGAGAAA
GGTCCTAACAACAGGGAGTGTCTTCAACGCAAACCAAGTGTGCAATGCAGTTAATCTGATACCGCTGGAT
ACCCCGCAGAGGTTCCGTGTTGTTTATATGAGCATCACCCGTCTTTCGGATAACGGGTATTACACCGTTC
CTAGAAGAATGCTGGAATTCAGATCGGTCAATGCAGTGGCCTTCAACCTGCTGGTGACCCTTAGGATTGA
CAAGGCGATTGGCCCTGGGAAGATCATCGACAATGCAGAGCAACTTCCTGAGGCAACATTTATGGTCCAC
ATCGGGAACTTCAGGAGAAAGAAGAGTGAAGTCTACTCTGCCGATTATTGCAAGATGAAAATCGAAAAGA
TGGGCCTGGTTTTTGCACTTGGTGGGATAGGAGGCACCAGTCTTCACATTAGAAGCACAGGCAAGATGAG
CAAGACTCTCCATGCACAACTCGGGTTCAAGAAGACCTTATGTTACCCACTGATGGATATCAATGAAGAC
CTTAATCGATTACTCTGGAGGAGCAGATGCAAGATAGTAAGAATCCAGGCAGTTTTGCAGCCATCGGTTC
CCCAAGAATTCCGCATTTACGACGACGTGATCATAAATGATGACCAAGGACTATTCAAAGTTCTGTAGAC
CGCAGTGCCCAGCAATGCCCGAAAACGACCCCCCTCATAATGACAGCCAGAAGGCCCGGACAAGAAAGCC
CCCTCCAAAAGACTCCACAGACCAAGCAAGAGGCCAGCCAACAGCTGATGGCAAGCGCGAACACCAGGCG
GCCCAAGCACAGAACAGCCCCGACACAAGGCCATCACTAGCCATCCCAACCTGAGTCCTCCTCGTGGGAC
CCCCGAGGACCAACCCCCAAGGTCGCCCCCGACCCAGACCACCAACCGCATCCCCATAGCCCCCGGGAAA
GAAACCCCCAGCAACTGGAAGGTCCCTCCCCCTTTCTCTCAATGCAAAAGCCCCACAACCGAATCGCACA
AGCGACCGAGGTGACCCAACCGCAGACATCCGACTCCCTAGACAGATCCTCTCCCCCCGGCAAACTAAAC
AAAACTTAGGGCCAAGGAAAATACACACCCGACAGAACCCAGACCCCGGCCCACGACGCCGCGCCCCCAT
CCCCCGACAACCAGAGGGAGCCCCCAACCAATCCCGCCGGCCCCCCCGGCGCCCACAGGCAGGCACACCA
ACCCCCGAACAGACCCGGCACCCAGTCACCGACAGTCCAAGACGGGGGGCCCCCCCCAAAAAAGGGCCCT
CAGGGGCCGACAGCCAGCACCGCAAGGAAGCCCACCCACCCCACACACGACCACGGCAACCGAACCAGAA
TCCAGACCAACCTGGGCCACCAGCTCCCAGATTCGGCCATCACCCCGCAGAAAGGAAAGGCCACAACCTG
CGCACCCCAGCCCCGATCTGGCGGACAGCCAACCAACCCGAACCAGCACCCAAGAGCGATCCCTGAAGGA
CCCCCGAACCGCAAACGACATCAACATCCCACAGCCTCCCCGAGTCCCCCGATCTCCTCTTCTTCTTGAA
GGGACCAAAAGATCAATCCACCACTCCCGACGACACTCAATTCCCCACCCCTAAAGGAGACACCGAGAAT
CCCAGAATTAAGACTCATCCAGTGTCCATCATGGGTCTCAAGGTGAACGTCTCTGTCATATTCATGGCAG
TACTGTTAACTCTTCAAACACCCACCGGTCAAATCCATTGGGGCAATCTCTCTAAGATAGGGGTGGTAGG
GGTAGGAAGTGCAAGCTACAAAGTTATGACTCGTTCCAGCCATCAATCATTAGTCATAAAGTTAATGCCC
AATATAACTCTCCTCAACAATTGCACGAGGGTAGAGATTGCAGAATACAGGAGACTACTGAGAACAGTTC
TGGAACCAATTAGAGATGCACTTAATGCAATGACTCAGAATATAAGACCGGTTCAGAGTGTAGCTTCAAG
TAGGAGACACAAGAGATTTGCGGGAGTTGTCCTGGCAGGTGCGGCCCTAGGCGTTGCCACAGCTGCTCAA
ATAACAGCCGGTATTGCACTTCACCAGTCCATGCTGAACTCTCAAGCCATCGACAATCTGAGAGCGAGCC
TAGAAACTACTAATCAGGCAATTGAGGCAATCAGACAAGCAGGGCAGGAGACGATATTGGCTGTTCAGGG
TGTCCAAGACTACATCAATAATGAGCTGATACCGTCTATGAATCAACTATCTTGTGATTTAATCGGCCAG
AAGCTAGGGCTCAAATTGCTCAGATACTATACAGAAATCCTGTCATTATTTGGCCCCAGCCTACGGGACC
CCATATCTGCGGAGATATCTATCCAGGCTTTAAGCTATGCGCTTGGAGGAGATATCAATAAGGTGTTGGA
AAAGCTCGGATACAGTGGAGGTGATCTACTGGGCATCTTAGAGAGCAGAGGAATAAAGGCCCGGATAACT
CACGTCGACACAGAGTCCTACTTCATTGTACTCAGTATAGCCTATCCGACGCTGTCCGAGATTAAGGGGG
TGATTGTCCACCGGCTAGAGGGGGTCTCGTACAACATAGGCTCTCAAGAGTGGTATACCACTGTGCCCAA
GTATGTTGCAACCCAAGGGTACCTTATCTCGAATTTTGATGAGTCATCGTGCACTTTCATGCCAGAGGGG
ACTGTGTGCAGCCAGAATGCCTTGTACCCGATGAGTCCTCTGCTCCAAGAATGCCTCCGGGGGTCCACTA
AGTCCTGTGCTCGTACACTCGTATCCGGGTCTTTCGGGAACCGATTCATTTTATCACAGGGGAACCTAAT
AGCCAATTGTGCATCAATCCTTTGCAAGTGTTACACAACAGGAACGATCATTAATCAAGACCCTGACAAG
ATCCTAACATACATTGCTGCCGATCACTGCCCGGTGGTCGAGGTGAATGGCGTGACCATCCAAGTCGGGA
GCAGGAGGTATCCGGACGCTGTGTACTTGCACAGGATTGACCTCGGTCCTCCCATATCATTGGAAAGGTT
GGACGTAGGGACAAATCTGGGGAATGCAATTGCTAAGTTGGAGGATGCCAAGGAATTGTTGGAGTCATCG
GACCAGATATTGAGGAGTATGAAAGGTTTATCGAGCACTAGTATAGTTTACATCCTGATTGCAGTATGTC
TTGGAGGATTGATAGGGATCCCCGCTTTAATATGTTGCTGCAGGGGGCGTTGTAACAAGAAGGGAGAACA
AGTTGGTATGTCAAGACCAGGCCTAAAGCCTGATCTTACAGGAACATCAAAATCCTATGTAAGGTCACTC
TGATCCTCTACAACTCTTGGAACACAAATGTCCAACAAGTCTCCTCTTCGTCATCAAGCAACCACCGGAG
CCAGCATCAAGCCCATCTGAAATTGTCTCCGGCTTCCCTCTGGCCGAACAATATTGGTAGTTAATTAAAA
CTTAGGGTGCAAGATCATCCACAATGTCACCACAACGAGACCGGATAAATGCCTTCTACAAAGACAACCC
CCATCCTAAGGGAAGTAGGATAGTTATTAACAGAGAACATCTTATGATTGATAGACCTTATGTTTTGCTG
GCTGTTCTATTCGTCATGTTTCTGAGCTTGATCGGGTTGCTAGCCATTGCAGGCATTAGACTTCATCGGG
CAGCCATCTACACCGCAGAGATCCATAAAAGCCTCAGCACCAATCTAGATGTAACTAACTCAATCGAGCA
TCAGGTTAAGGACGTGCTGACACCACTCTTCAAGATCATCGGTGATGAAGTGGGCTTGAGGACACCTCAG
AGATTCACTGACCTAGTGAAGTTCATCTCTGACAAGATTAAATTCCTTAATCCGGACAGGGAATACGACT
TCAGAGATCTCACTTGGTGTATCAACCCGCCAGAGAGAATCAAATTGGATTATGATCAATACTGTGCAGA
TGTGGCTGCTGAAGAACTCATGAATGCATTGGTGAACTCAACTCTACTGGAGACCAGGGCAACCAATCAG
TTCCTAGCTGTCTCAAAGGGAAACTGCTCAGGGCCCACTACAATCAGAGGCCAATTCTCAAACATGTCGC
TGTCCCTGTTGGACTTGTATTTAAGTCGAGGTTACAATGTGTCATCTATAGTCACTATGACATCCCAGGG
AATGTACGGGGGAACTTACCTAGTGGAAAAGCCTAATCTGAGCAGCAAAGGGTCAGAGTTGTCACAACTG
AGCATGCACCGAGTGTTTGAAGTAGGTGTTATCAGAAATCCGGGTTTGGGGGCTCCGGTATTCCATATGA
CAAACTATCTTGAGCAACCAGTCAGTAATGATTTCAGCAACTGCATGGTGGCTTTGGGGGAGCTCAAGTT
CGCAGCCCTCTGTCACAGGGAAGATTCTATCACAATTCCCTATCAGGGATCAGGGAAAGGTGTCAGCTTC
CAGCTTGTCAAGCTAGGTGTCTGGAAATCCCCAACCGACATGCAATCCTGGGTCCCCCTATCAACGGATG
ATCCAGTGATAGACAGGCTTTACCTCTCATCTCACAGAGGCGTTATCGCTGACAATCAAGCAAAATGGGC
TGTCCCGACAACACGGACAGATGACAAGTTGCGAATGGAGACATGCTTCCAGCAGGCGTGTAAGGGTAAA
ATCCAAGCACTTTGCGAGAATCCCGAGTGGACACCGTTGAAGGATAACAGGATTCCTTCATACGGGGTCT
TGTCTGTTGATCTGAGTCTGACAGTTGAGCTTAAAATCAAAATTGTTTCAGGATTCGGGCCATTGATCAC
ACACGGTTCAGGGATGGACCTATACAAATCCAACCACAACAATATGTATTGGCTGACTATCCCGCCAATG
AAGAACCTGGCCTTAGGTGTAATCAACACATTGGAGTGGATACCGAGATTCAAGGTTAGTCCCAACCTCT
TCACTGTTCCAATTAAGGAAGCAGGCGAGGACTGCCATGCCCCAACATACCTACCTGCGGAGGTGGATGG
TGATGTCAAACTCAGTTCCAATCTGGTGATTCTACCTGGTCAAGATCTCCAATATGTTCTGGCAACCTAC
GATACTTCCAGAGTTGAACATGCTGTAGTTTATTACGTTTACAGCCCAAGCCGCTCATTTTCTTACTTTT
ATCCTTTTAGGTTGCCTGTAAGGGGGGTCCCCATTGAATTACAAGTGGAATGCTTCACATGGGACCAAAA
ACTCTGGTGCCGTCACTTCTGTGTGCTTGCGGACTCAGAATCTGGTGGACATATCACTCACTCTGGGATG
GTGGGCATGGGAGTCAGCTGCACAGCCACTCGGGAAGATGGAACCAACCGCAGATAGGGCTGCCAGTGAA
CCAATCACATGATGTCACCCAGACATCAGGCATCCCCACTAGTGTGAAATAGACATCAGAATTAAGAAAA
ACGTAGGGTCCAAGTGGTTCCTCGTTATGGACTCGCTATCTGTCAACCAGATCTTATACCCTGAAGTTCA
CCTAGATAGCCCGATAGTCACCAATAAGATAGTAGCTATCCTGGAGTATGCTCGAGTCCCTCACGCTTAC
AGCCTGGAGGACCCTACACTGTGTCAGAACATCAAGCACCGCCTAAAAAACGGATTTTCCAACCAAATGA
TTATAAACAATGTGGAAGTTGGGAATGTCATCAAGTCCAAGCTTAGGAGTTATCCGACCCACTCTCATAT
TCCATATCCAAATTGTAATCAGGATTTATTTAACATAGAAGACAAAGAGTCAACAAGGAAGATCCGTGAG
CTTCTAAAAAAGGGAAATTCGCTGTACTCCAAAGTCAGTGATAAGGTTTTCAAATGCCTGAGGGATACTA
ACTCACGGCTTGGCCTAGGCTCCGAACTGAGAGAGGACATCAAGGAGAAAATTATTAACTTGGGAGTTTA
CATGCATAGCTCCCAATGGTTTGAGCCCTTCCTGTTTTGGTTTACAGTCAAGACTGAGATGAGGTCAGTG
ATCAAATCACAAACCCACACTTGCCATAGGAGGAGACACACACCTGTATTCTTCACTGGTAGTTCAGTTG
AGTTGCTAATCTCTCGTGACCTTGTTGCTATAATCAGTAAAGAGTCTCAACATGTATATTACTTGACGTT
TGAACTGGTTTTGATGTATTGTGATGTCATAGAGGGGAGGTTAATGACAGAGACCGCTATGACCATTGAT
GCTAGGTATACAGAGCTTCTAGGAAGAGTCAGATACATGTGGAAACTGATAGATGGTTTCTTCCCTGCAC
TCGGGAATCCAACTTATCAAATTGTAGCTATGCTGGAGCCACTTTCACTTGCTTACCTGCAGCTGAGGGA
CATAACAGTAGAACTCAGAGGTGCTTTCCTTAACCACTGCTTTACCGAAATACATGATGTTCTTAACCAA
AACGGGTGTTCTGATGAAGGTACTTATCATGATTTAATCGAAGCCCTAGATTACATTTTCATAACTGATG
ACATACATCTGACAGGGGAGATTTTCTCATTTTTCAGAAGTTTCGGCCACCCCAGACTTGAAGCGGTAAC
GGCTGCTGAAAATGTTAGAAAATACATGAATCAGCCTAAAGTAATTGTGTATGAGACTCTGATGAAAGGT
CATGCCATATTTTGTGGAATCATAATCAACGGCTATCGTGACAGGCACGGAGGCAGTTGGCCACCCCTGA
CCCTCCCCCTGCATGCTGCAGACACAATCCGGAATGCTCAAGCTTCAGGTGAGGGGTTAACACATGAGCA
GTGCGTTGACAACTGGAAATCTTTTGCTGGAGTGAGATTTGGCTGCTTTATGCCTCTTAGCCTGGACAGT
GATCTGACAATGTACCTAAAGGACAAGGCACTTGCTGCTCTCCAAAGGGAATGGGATTCAGTTTACCCGA
AAGAGTTCCTGCGTTACGACCCTCCCAAGGGAACCGGGTCACGGAGGCTTGTAGATGTTTTCCTTAATGA
TTCAAGCTTTGACCCATATGATATGATAATGTATGTTGTAAGTGGAGCTTACCTCCATGACCCCGAGTTC
AACCTGTCTTACAGCCTGAAAGAAAAGGAGATCAAGGAAACAGGTAGACTTTTTGCTAAAATGACTTACA
AAATGAGGGCATGCCAAGTGATTGCTGAAAATCTAATCTCAAACGGGATTGGCAAATATTTTAAGGACAA
TGGGATGGCCAAGGACGAGCACGATTTGACTAAGGCACTCCACACTCTAGCTGTCTCAGGAGTCCCCAAA
GATCTCAAAGAAAGTCACAGGGGGGGGCCGGTCTCAAAAACCCACTCCCGAAGCCCAGTCCACGCAAGCA
CCAAGAACGTGAAAGCAGCAAAAGGGTTTATAGGATTCCCTCATGTAATTCGGCAGGACCAAGACACTGA
TCACCCTGAGAATATGGAAGCTTATGAGACAGTCAGTGCATTTATCACGACTGATCTCAAGAAGTACTGC
CTTAATTGGAGATATGAGACCATCAGCTTATTTGCCCAGAGGCTAAATGAGATTTACGGATTACCCTCAT
TTTTCCAGTGGCTGCATAAGAGGCTTGAAACCTCTGTCCTCTATGTAAGTGACCCTCATTGCCCCCCTGA
CCTTGACGCCCATGTCCCGTTATGCAAAGTCCCCAATGACCAAATCTTCATTAAGTACCCTATGGGAGGT
ATAGAAGGGTATTGTCAGAAGCTGTGGACCATCAGCACCATTCCCTATTTATACCTGGCTGCTTATGAGA
GCGGAGTAAGGATTGCTTCGTTAGTGCAAGGGGACAATCAGACCATAGCCGTAACAAAAAGGGTACCCAG
CACATGGCCTTACAACCTTAAGAAACGGGAAGCTGCTAGAGTAACTAGAGATTATTTTGTAATTCTTAGG
CAAAGGCTACACGACATTGGCCATCACCTCAAGGCAAATGAGACAATTGTTTCGTCACATTTTTTCGTCT
ATTCAAAAGGAATATATTATGATGGGCTACTTGTGTCCCAATCACTCAAGAGCATCGCAAGATGTGTATT
CTGGTCAGAGACTATAGTTGATGAAACAAGGGCAGCATGCAGTAACATTGCTACAACAATGGCTAAAAGC
ATCGAGAGAGGTTATGACCGTTACCTAGCATATTCCCTGAATGTCCTAAAAGTGATACAGCAAATTCTGA
TCTCTCTTGGCTTCACAATCAATTCTACCATGACTCGGGATGTAGTCATACCCCTCCTCACAAACAACGA
TCTCTTAATCAGGATGGCACTGTTGCCCGCTCCTATTGGGGGGATGAATTATCTGAATATGAGCAGGCTG
TTTGTCAGAAACATCGGTGATCCAGTAACATCATCAATTGCTGATCTCAAGAGAATGATTCTCGCATCAC
TAATGCCTGAAGAGACCCTCCACCAAGTAATGACACAACAACCGGGGGACTCTTCATTCCTAGACTGGGC
TAGCGACCCTTACTCAGCAAATCTTGTATGCGTTCAGAGCATCACTAGACTCCTCAAGAACATAACTGCA
AGGTTTGTCCTGATCCATAGTCCAAATCCAATGTTAAAAGGGTTATTCCATGATGGCAGTAAAGAAGAGG
ATGAGGGACTGGCGGCATTCCTCATGGACAGGCATATCATAGTACCTAGGGCAGCTCATGAAATCCTGGA
TCACAGTGTCACAGGGGCAAGAGAGTCCATTGCAGGCATGCTAGATACCACAAAAGGCCTGATTCGGGCC
AGCATGAGGAAGGGGGGGTTAACCTCTCGAGTGATAACCAGATTGTCCAATTATGACTATGAACAATTTA
GAGCAGGGATGGTGCTATTGACAGGAAGAAAAAGAAATGTCCTCATTGACAAAGAGTCATGTTCAGTGCA
GCTGGCTAGAGCCCTAAGAAGCCATATGTGGGCAAGGCTAGCTCGAGGACGGCCTATTTACGGCCTTGAG
GTCCCTGATGTACTAGAATCTATGCGAGGCCACCTTATTCGGCGTCATGAGACATGTGTCATCTGCGAGT
GTGGATCAGTCAACTACGGATGGTTTTTTGTCCCCTCGGGTTGTCAACTGGATGATATTGACAAGGAAAC
ATCATCCTTGAGAGTCCCATACATTGGTTCTACCACTGATGAGAGAACAGACATGAAGCTTGCCTTCGTA
AGAGCCCCAAGCCGATCCTTGCGATCTGCTGTTAGAATAGCAACAGTGTACTCATGGGCTTATGGTGATG
ATGATAGCTCTTGGAACGAAGCCTGGTTGTTGGCAAGGCAAAGGGCCAATGTGAGCCTGGAGGAGCTAAG
GGTGATCACTCCCATCTCAACTTCTACTAATTTAGCGCACAGGTTGAGGGATCGTAGCACTCAAGTGAAA
TACTCAGGCACATCTCTTGTCCGAGTGGCAAGGTATACCACAATCTCCAACGACAATCTCTCATTTGTCA
TATCAGATAAGAAGGTTGATACTAACTTTATATACCAACAAGGAATGCTTCTAGGGTTAGGTGTCTTAGA
AACATTGTTTCGACTCGAGAAAGATACCGGATCATCTAACACGGTACTACATCTTCACGTCGAAACAGAT
TGTTGCGTGATCCCGATGATAGATCATCCCAGGATACCCAGCTCCCGCAAGTTAGAGCTGAGGGCAGAGC
TATGTACCAACCCATTGATATATGATAATGCACCTTTAATTGACAGAGACGCAACAAGGCTATACACCCA
GAGCCATAGAAGGCACCTTGTGGAATTTGTTACATGGTCCACACCCCAACTATATCACATTCTAGCTAAG
TCCACAGCACTATCTATGATTGACCTGGTAACAAAATTTGAGAAGGACCATATGAATGAAATTTCAGCTC
TCATAGGGGATGACGATATCAATAGTTTCATAACTGAGTTCCTACTTATAGAGCCAAGATTATTCACTAT
CTACTTAGGCCAGTGTGCAGCCATCAATTGGGCATTTGATGTACATTATCATAGACCATCAGGGAAATAT
CAGATGGGTGAGCTGTTGTCTTCATTCCTTTCTAGAATGAGCAAGGGAGTGTTTAAGGTGCTTGTCAATG
CTCTAAGCCACCCAAAGATCTACAAGAAATTCTGGCATTGTGGCATTATAGAGCCTATCCATGGTCCTTC
GCTTGATGCTCAAAATTTGCACACAACTGTGTGCAACATGGTTTACACATGTTATATGACCTACCTCGAC
CTGTTGTTGAATGAAGAGTTAGAAGAGTTCACATTTCTTTTGTGTGAAAGCGACGAGGATGTAGTACCGG
ACAGATTCGACAATATCCAGGCAAAACACCTGTGTGTTCTAGCAGATTTGTACTGTCAACCAGGGACCTG
CCCACCAATTCGAGGTTTAAGACCGGTAGAGAAATGTGCAGTTCTAACCGATCATATCAAGGCAGAGGCT
AGGTTATCTCCATCAGGGTCTTCGTGGAACATAAATCCAATTGTTGTAGACCATTACTCATGCTCTCTGA
CTTATCTCCGGCGAGGATCGATCAAGCAGATAAGATTGAGAGTTGATCCAGGATTCATTTTTGACGCCCT
CGCTGAGGTAAATGTCAGTCAGCCAAAGATCGGCAGCAACAACTTCCCGAATATGAGCATTAAGGATTTC
AGGCCTCCTCACGATGATGTTGCAAAATTGCTCAAAGATATCAACACAAGCAAACACAATCTTCCCATTT
CAGGGGGTAATCTCGCCAATTATGAAATCCATGCTTTCCGCAGAATCGGGTTAAACTCATCTGCTTGTTA
CAAAGCTGTTGAGATATCAACATTAATTAGGAGATGCCTTGAGCCAGGGGAAGACGGCTTGTTCTTGGGT
GAGGGGTCGGGCTCTATGTTGATCACTTATAAGGAGATACTAAAACTAAACAAGTGCTTCTATAATAGCG
GGGTTTCTGCCAATTCTAGATCAGGTCAAAGGGAATTAGCACCCTATCCCTCCGAAGTTGGCCTTGTCGA
ACACAGAATGGGGGTAGGTAATATTGTCAAGGTGCTCTTTAATGGGAGGCCCGAAGTCACGTGGGTAGGC
AGTATAGATTGCTTCAATTTCATAGTCAGTAATATCCCCACCTCTAGTGTGGGGTTTATCCATTCAGATA
TAGAGACCTTACCTAACAAAGATACTATAGAGAAGCTAGAGGAATTGGCAGCCATCTTATCGATGGCTCT
GCTCCTTGGCAAAATAGGATCAATACTGGTGATTAAGCTTATGCCTTTCAGCGGGGATTTTGTTCAGGGA
TTTATAAGCTATGTAGGGTCTCATTATAGAGAAGTGAACCTTGTCTACCCTAGATACAGCAACTTCATAT
CTACTGAATCTTATTTAGTTATGACAGATCTTAAGGCTAACCGGCTAATGAACCCTGAAAAGATTAAGCA
GCAGATAATTGAATCATCCGTGCGGACTTCACCTGGACTTATAGGTCACATCCTATCCATTAAGCAACTA
AACTGCATACAAGCAATTGTGGGAGACGCAGTTAGTAGAGGTGATATCAACCCTACTCTGAAAAAACTTA
CACCTATAGAGCAGGTGCTGATCAATTGCGGGTTGGCAATTAACGGACCTAAACTGTGCAAAGAATTGAT
CCACCATGATGTTGCCTCAGGGCAAGATGGATTGCTCAACTCTATACTTATCCTCTACAGGGAGTTGGCA
AGATTCAAAGACAACCAAAGAAGTCAACAAGGGATGTTCCACGCTTACCCCGTATTGGTAAGTAGCAGGC
AACGAGAACTTATATCCAGGATCACCCGCAAATTTTGGGGGCATATTCTTCTATACTCTGGGAACAGAAA
GTTGATAAATCGGTTTATCCAAAATCTCAAGTCCGGTTATCTAATACTAGACTTACACCAGAATATCTTC
GTTAAGAATCTATCTAAGTCAGAGAAACAGATTATTATGACGGGGGGTTTAAAACGCGAGTGGGTTTTTA
GGGTAACAGTCAAGGAGACCAAAGAATGGTATAAGTTAGTCGGATACAGTGCCCTGATTAAGGATTAA


>KT732253.1 MVs/Teeside.GBR/16.13/6/[D8]
-----------------------------------------------------------------------------------------------------------ATGGCCACACTTTTAAGGAGCTTAGCATTGTTCAAAAGAAACAAGGACAAACCACCCATTACATCAGGAT
CCGGTGGAGCCATCAGAGGAATCAAACACATCATTATAGTACCAATCCCTGGAGATTCCTCAATTACCAC
TCGATCCAGACTATTGGACCGGTTGGTCAGGTTAATTGGGAACCCAGATGTGAGCGGACCCAAACTAACA
GGGGCACTAATAGGTATATTATCTTTGTTTGTGGAATCTCCAGGTCAATTAATTCAGAGGATCACCGATG
ACCCTGACGTTAGCATCAGGCTGTTGGAGGTTGTCCAGAGTGACCAGTCACAATCTGGCCTTACCTTCGC
ATCAAGAGGTACCAACATGGAGGATGAGGCGGACCAATACTTTTCACATGATGATCCAAGTAGTAGTGAT
CAATCCAGGTCTGGATGGTTCGAGAACAAGGAAATCTCAGATATCGAAGTGCAAGACCCTGAGGGATTTA
ATATGATTCTGGGTACCATTCTAGCCCAAATTTGGGTCTTGCTCGCAAAGGCGGTTACGGCCCCAGACAC
GGCAGCTGATTCGGAGCTAAGAAGGTGGATAAAGTACACCCAACAAAGAAGGGTAGTTGGTGAATTTAGA
TTGGAGAGAAAATGGTTGGATGTGGTGAGGAACAGGATTGCCGAGGACCTCTCCTTACGCCGATTCATGG
TCGCTCTAATCCTGGATATCAAGAGGACACCCGGGAACAAACCTAGGATTGCCGAAATGATATGTGACAT
TGATACATATATCGTAGAGGCAGGATTAGCCAGTTTTATCCTGACTATTAAGTTTGGGATAGAAACTATG
TATCCTGCTCTCGGACTGCATGAATTTGCTGGTGAGTTATCCACACTTGAGTCCTTGATGAATCTTTACC
AGCAAATGGGAGAAACTGCACCCTACATGGTAATCCTGGAGAACTCAATTCAGAACAAGTTCAGTGCAGG
ATCATACCCTCTGCTATGGAGCTATGCCATGGGAGTAGGAGTGGAACTTGAAAACTCTATGGGGGGTTTG
AACTTTGGTCGATCTTACTTTGATCCAGCATATTTTAGATTAGGGCAAGAGATGGTGAGGAGGTCAGCTG
GGAAGGTCAGTTCCACATTGGCATCTGAACTCGGTATCACTGCCGAGGATGCAAGGCTTGTTTCAGAGAT
TGCAATGCATACTACTGAGGACAGGACCAGTAGAGCAGTTGGACCCAGACAAGCTCAAGTGTCGTTTCTA
CACGGTGATCAAAGTGAGAATGAGCTACCAGGATTGGGGGGCAAAGAAGATAGGAGGGTCAGGCAGAGTC
GGGGAGAAGCCAGGGAGAGCAATAGAGAAATCGGGTCCAGCAGATTAAGTGACGCGAGAGCTGCCCATCT
TCCGACCAGCACACCCCTAGACATTGACACTGCATCGGAGTCAGGTCAAGATCCGCAGGACAGTCGAAGG
TCAGCTGACGCCCTGCTCAGGCTGCAAGCTATGGCAGGAATCCTGGAAGAACAAGGCTCAGACACGGACA
CCCCCAGGGTGTACAATGACAGAGATCTTCTAGACTAGGTGCAAGAGGCCGAGGACCAGAACAACATCCG
CCTACCCTCCATCATTGTTATAAAAAACTTAGGAACCAGGTCCACACAGCCGCCAGCCAACCAACCATCC
ACTCCCACGACTGGGGCCGATGGCAGAAGAGCAGGCACGCCATGTCAAAAACGGACTGGAATGTATCCGG
GCTCTCAAGGCCGAGCCCATCGGCTCGCTGGCCGTCGAGGAAGCCATGGCAGCATGGTCAGAAATATCAG
ACAACCCAGGACAGGACCGAGCCACCTGCAAGGAAGAGAAGGCAGGCAGTTCGGGTCTCAGCAAACCATG
CCTCTCAGCAATTGGATCAACTGAAGGCGGTGCACCTCGCATCCGCGGTCAGGGATCTGGAGAGAGCGAT
GACGACGCTGAAACTTTGGGAATCCCCTCAAGAAATCTCCAGGCATCAAGCACTGGGCTACAGTGTTATC
ATGTTTATGATCACAGCGGTGAAGCGGTTAAGGGAATCCAAGATGCTGACTCTATCATGGTTCAATCAGG
CCTTGATGGTGATAGCACCCTCTCAGGAGGAGACGATGAATCTGAAAACAGCGATGTGGATATTGGCGAA
CCTGATACCGAGGGATATGCTATCACTGACCGGGGATCTGCTCCCATCTCTATGGGGTTCAGGGCTTCTG
ATGTTGAAACTGCAGAAGGAGGTGAGATCCACGAGCTCCTGAGACTCCAATCCAGAGGCAACAACTTTCC
GAAGCTTGGGAAAACTCTCAATGTTCCTCCGCCCCCGAACCCCGGTAGGGCCAGCGCTTCCGAGACACCC
ATTAAAAAGGGCACAGACGCGAGATTAGCCTCATTTGGAACGGAGATCGCGTCTTTATTGACAGGTGGTG
CAACCCAATGTGCTCGAAAGTCACCCTCGGAACCATCAGGGCCAGGTGCACCTGTGGGGAATGTCCCCGA
GTGTGTGAGCAATGCCGCACTGATACAGGAGTGGACACCCGAATCTGGTACCACAATCTCCCCGAGATCC
CAGAATAATGAAGAAGGGGGAGACTATTATGATGATGAGCTGTTCTCCGATGTCCAAGACATCAAAACAG
CCTTGGCCAAAATACACGAGGATAATCAGAAGATAATCTCTAAACTAGAATCACTGCTGTTATTGAAGGG
AGAAGTTGAGTCAATTAAGAAGCAGATTAACAGGCAAAATATCAGCATATCCACCTTGGAAGGACACCTC
TCAAGCATCATGATCGCCATTCCTGGACTTGGGAAGGATCCCAACGACCCCACTGCAGATGTCGAACTCA
ATCCCGACTTGAAACCCATCATAGGCAGAGATTCAGGCCGAGCACTGGCCGAAGTTCTCAAGAAACCCGC
TGCCAGCCGACAACTCCAAGGAATGACAAATGGACGGACCAGTTCCAGAGGACAGCTGCTGAAGGAATTT
CAACTAAAGCCGATCGGGAAAAAGGTGAGCTCAGCCGTCGGGTTTGTCCCTGACACCGGGCCTGTGTCAC
GCAGTGTAATCCGCTCCATTATAAAATCCAGTCGGCTAGAGGAAGATCGGAAGCGTTACCTGATGACTCT
CCTTGATGATATCAAAGGAGCCAACGATCTTGCCAAGTTCCACCAGATGCTGATGAAGATAATAATGAAG
TAGCTACAGCTCAACTCACCTGCCAACCTCACGCCAGTCGACCTAATCAGTACAACCTAAATCCATTATA
AAAAACTTAGGAGCAAAGTGATTGGCTCCCAAGTTCCACAATGACAGAGATCTACGACTTCGACAAGTCG
GCATGGGACATCAAAGGGTCGATCGCTCCGATACAACCCACCACCTACAGTGATGGCAGGCTGGTGCCCC
AGGTCAGAGTCATAGATCCTGGTCTAGGCGACAGGAAGGATGAATGCTTTATGTACATGTTTCTGCTGGG
GGTTGTTGAGGACAGCGATCCCCTAGAGCCTCCAATCGGGCGAGCATTTGGGTCTCTGCCCCTAGGTGTT
GGTAGATCCACAGCAAAACCCGAAGAGCTCCTCAAAGAGGCCACTGAGCTTGACATAGTTGTCAGACGTA
CAGCAGGACTCAATGAAAAACTGGTGTTCTACAACAACACCCCACTAACTCTCCTCACACCTTGGAGAAA
GGTCCTAACAACAGGGAGTGTCTTCAACGCAAACCAAGTGTGCAATGCAGTTAATCTGATACCGCTGGAT
ACCCCGCAGAGGTTCCGTGTTGTTTATATGAGCATCACCCGTCTTTCGGATAACGGGTATTACACCGTTC
CTAGAAGAATGCTGGAATTCAGATCGGTCAATGCAGTGGCCTTCAACCTGCTGGTGACCCTTAGGATTGA
CAAGGCGATTGGCCCTGGGAAGATCATCGACAATGCAGAGCAACTTCCTGAGGCAACATTTATGGTCCAC
ATCGGGAACTTCAGGAGAAAGAAGAGTGAAGTCTACTCTGCCGATTATTGCAAGATGAAAATCGAAAAGA
TGGGCCTGGTTTTTGCACTTGGTGGGATAGGAGGCACCAGTCTTCACATTAGAAGCACAGGCAAGATGAG
CAAGACTCTCCATGCACAACTCGGGTTCAAGAAGACCTTATGTTACCCACTGATGGATATCAATGAAGAC
CTTAATCGATTACTCTGGAGGAGCAGATGCAAGATAGTAAGAATCCAGGCAGTTTTGCAGCCATCGGTTC
CCCAAGAATTCCGCATTTACGACGACGTGATCATAAATGATGACCAAGGACTATTCAAAGTTCTGTAGAC
CGCAGTGCCCAGCAATGCCCGAAAACGACCCCCCTCATAATGACAGCCAGAAGGCCCGGACAAGAAAGCC
CCCTCCAAAAGACTCCACAGACCAAGCAAGAGGCCAGCCAACAGCTGATGGCAAGCGCGAACACCAGGCG
GCCCAAGCACAGAACAGCCCCGACACAAGGCCATCACTAGCCATCCCAACCTGAGTCCTCCTCGTGGGAC
CCCCGAGGACCAACCCCCAAGGTCGCCCCCGACCCAGACCACCAACCGCATCCCCATAGCCCCCGGGAAA
GAAACCCCCAGCAACTGGAAGGTCCCTCCCCCTTTCTCTCAATGCAAAAGCCCCACAACCGAATCGCACA
AGCGACCGAGGTGACCCAACCGCAGACATCCGACTCCCTAGACAGATCCTCTCCCCCCGGCAAACTAAAC
AAAACTTAGGGCCAAGGAAAATACACACCCGACAGAACCCAGACCCCGGCCCACGACGCCGCGCCCCCAT
CCCCCGACAACCAGAGGGAGCCCCCAACCAATCCCGCCGGCCCCCCCGGCGCCCACAGGCAGGCACACCA
ACCCCCGAACAGACCCGGCACCCAGTCACCGACAGTCCAAGACGGGGGGCCCCCCCCAAAAAAGGGCCCT
CAGGGGCCGACAGCCAGCACCGCAAGGAAGCCCACCCACCCCACACACGACCACGGCAACCGAACCAGAA
TCCAGACCAACCTGGGCCACCAGCTCCCAGATTCGGCCATCACCCCGCAGAAAGGAAAGGCCACAACCTG
CGCACCCCAGCCCCGATCTGGCGGACAGCCAACCAACCCGAACCAGCACCCAAGAGCGATCCCTGAAGGA
CCCCCGAACCGCAAACGACATCAACATCCCACAGCCTCCCCGAGTCCCCCGATCTCCTCTTCTTCTTGAA
GGGACCAAAAGATCAATCCACCACTCCCGACGACACTCAATTCCCCACCCCTAAAGGAGACACCGAGAAT
CCCAGAATTAAGACTCATCCAGTGTCCATCATGGGTCTCAAGGTGAACGTCTCTGTCATATTCATGGCAG
TACTGTTAACTCTTCAAACACCCACCGGTCAAATCCATTGGGGCAATCTCTCTAAGATAGGGGTGGTAGG
GGTAGGAAGTGCAAGCTACAAAGTTATGACTCGTTCCAGCCATCAATCATTAGTCATAAAGTTAATGCCC
AATATAACTCTCCTCAACAATTGCACGAGGGTAGAGATTGCAGAATACAGGAGACTACTGAGAACAGTTC
TGGAACCAATTAGAGATGCACTTAATGCAATGACTCAGAATATAAGACCGGTTCAGAGTGTAGCTTCAAG
TAGGAGACACAAGAGATTTGCGGGAGTTGTCCTGGCAGGTGCGGCCCTAGGCGTTGCCACAGCTGCTCAA
ATAACAGCCGGTATTGCACTTCACCAGTCCATGCTGAACTCTCAAGCCATCGACAATCTGAGAGCGAGCC
TAGAAACTACTAATCAGGCAATTGAGGCAATCAGACAAGCAGGGCAGGAGACGATATTGGCTGTTCAGGG
TGTCCAAGACTACATCAATAATGAGCTGATACCGTCTATGAATCAACTATCTTGTGATTTAATCGGCCAG
AAGCTAGGGCTCAAATTGCTCAGATACTATACAGAAATCCTGTCATTATTTGGCCCCAGCCTACGGGACC
CCATATCTGCGGAGATATCTATCCAGGCTTTAAGCTATGCGCTTGGAGGAGATATCAATAAGGTGTTGGA
AAAGCTCGGATACAGTGGAGGTGATCTACTGGGCATCTTAGAGAGCAGAGGAATAAAGGCCCGGATAACT
CACGTCGACACAGAGTCCTACTTCATTGTACTCAGTATAGCCTATCCGACGCTGTCCGAGATTAAGGGGG
TGATTGTCCACCGGCTAGAGGGGGTCTCGTACAACATAGGCTCTCAAGAGTGGTATACCACTGTGCCCAA
GTATGTTGCAACCCAAGGGTACCTTATCTCGAATTTTGATGAGTCATCGTGCACTTTCATGCCAGAGGGG
ACTGTGTGCAGCCAGAATGCCTTGTACCCGATGAGTCCTCTGCTCCAAGAATGCCTCCGGGGGTCCACTA
AGTCCTGTGCTCGTACACTCGTATCCGGGTCTTTCGGGAACCGATTCATTTTATCACAGGGGAACCTAAT
AGCCAATTGTGCATCAATCCTTTGCAAGTGTTACACAACAGGAACGATCATTAATCAAGACCCTGACAAG
ATCCTAACATACATTGCTGCCGATCACTGCCCGGTGGTCGAGGTGAATGGCGTGACCATCCAAGTCGGGA
GCAGGAGGTATCCGGACGCTGTGTACTTGCACAGGATTGACCTCGGTCCTCCCATATCATTGGAAAGGTT
GGACGTAGGGACAAATCTGGGGAATGCAATTGCTAAGTTGGAGGATGCCAAGGAATTGTTGGAGTCATCG
GACCAGATATTGAGGAGTATGAAAGGTTTATCGAGCACTAGTATAGTTTACATCCTGATTGCAGTATGTC
TTGGAGGATTGATAGGGATCCCCGCTTTAATATGTTGCTGCAGGGGGCGTTGTAACAAGAAGGGAGAACA
AGTTGGTATGTCAAGACCAGGCCTAAAGCCTGATCTTACAGGAACATCAAAATCCTATGTAAGGTCACTC
TGATCCTCTACAACTCTTGGAACACAAATGTCCAACAAGTCTCCTCTTCGTCATCAAGCAACCACCGGAG
CCAGCATCAAGCCCATCTGAAATTGTCTCCGGCTTCCCTCTGGCCGAACAATATTGGTAGTTAATTAAAA
CTTAGGGTGCAAGATCATCCACAATGTCACCACAACGAGACCGGATAAATGCCTTCTACAAAGACAACCC
CCATCCTAAGGGAAGTAGGATAGTTATTAACAGAGAACATCTTATGATTGATAGACCTTATGTTTTGCTG
GCTGTTCTATTCGTCATGTTTCTGAGCTTGATCGGGTTGCTAGCCATTGCAGGCATTAGACTTCATCGGG
CAGCCATCTACACCGCAGAGATCCATAAAAGCCTCAGCACCAATCTAGATGTAACTAACTCAATCGAGCA
TCAGGTTAAGGACGTGCTGACACCACTCTTCAAGATCATCGGTGATGAAGTGGGCTTGAGGACACCTCAG
AGATTCACTGACCTAGTGAAGTTCATCTCTGACAAGATTAAATTCCTTAATCCGGACAGGGAATACGACT
TCAGAGATCTCACTTGGTGTATCAACCCGCCAGAGAGAATCAAATTGGATTATGATCAATACTGTGCAGA
TGTGGCTGCTGAAGAACTCATGAATGCATTGGTGAACTCAACTCTACTGGAGACCAGGGCAACCAATCAG
TTCCTAGCTGTCTCAAAGGGAAACTGCTCAGGGCCCACTACAATCAGAGGCCAATTCTCAAACATGTCGC
TGTCCCTGTTGGACTTGTATTTAAGTCGAGGTTACAATGTGTCATCTATAGTCACTATGACATCCCAGGG
AATGTACGGGGGAACTTACCTAGTGGAAAAGCCTAATCTGAGCAGCAAAGGGTCAGAGTTGTCACAACTG
AGCATGCACCGAGTGTTTGAAGTAGGTGTTATCAGAAATCCGGGTTTGGGGGCTCCGGTATTCCATATGA
CAAACTATCTTGAGCAACCAGTCAGTAATGATTTCAGCAACTGCATGGTGGCTTTGGGGGAGCTCAAGTT
CGCAGCCCTCTGTCACAGGGAAGATTCTATCACAATTCCCTATCAGGGATCAGGGAAAGGTGTCAGCTTC
CAGCTTGTCAAGCTAGGTGTCTGGAAATCCCCAACCGACATGCAATCCTGGGTCCCCCTATCAACGGATG
ATCCAGTGATAGACAGGCTTTACCTCTCATCTCACAGAGGCGTTATCGCTGACAATCAAGCAAAATGGGC
TGTCCCGACAACACGGACAGATGACAAGTTGCGAATGGAGACATGCTTCCAGCAGGCGTGTAAGGGTAAA
ATCCAAGCACTTTGCGAGAATCCCGAGTGGACACCGTTGAAGGATAACAGGATTCCTTCATACGGGGTCT
TGTCTGTTGATCTGAGTCTGACAGTTGAGCTTAAAATCAAAATTGTTTCAGGATTCGGGCCATTGATCAC
ACACGGTTCAGGGATGGACCTATACAAATCCAACCACAACAATATGTATTGGCTGACTATCCCGCCAATG
AAGAACCTGGCCTTAGGTGTAATCAACACATTGGAGTGGATACCGAGATTCAAGGTTAGTCCCAACCTCT
TCACTGTTCCAATTAAGGAAGCAGGCGAGGACTGCCATGCCCCAACATACCTACCTGCGGAGGTGGATGG
TGATGTCAAACTCAGTTCCAATCTGGTGATTCTACCTGGTCAAGATCTCCAATATGTTCTGGCAACCTAC
GATACTTCCAGAGTTGAACATGCTGTAGTTTATTACGTTTACAGCCCAAGCCGCTCATTTTCTTACTTTT
ATCCTTTTAGGTTGCCTGTAAGGGGGGTCCCCATTGAATTACAAGTGGAATGCTTCACATGGGACCAAAA
ACTCTGGTGCCGTCACTTCTGTGTGCTTGCGGACTCAGAATCTGGTGGACATATCACTCACTCTGGGATG
GTGGGCATGGGAGTCAGCTGCACAGCCACTCGGGAAGATGGAACCAACCGCAGATAGGGCTGCCAGTGAA
CCAATCACATGATGTCACCCAGACATCAGGCATCCCCACTAGTGTGAAATAGACATCAGAATTAAGAAAA
ACGTAGGGTCCAAGTGGTTCCTCGTTATGGACTCGCTATCTGTCAACCAGATCTTATACCCTGAAGTTCA
CCTAGATAGCCCGATAGTCACCAATAAGATAGTAGCTATCCTGGAGTATGCTCGAGTCCCTCACGCTTAC
AGCCTGGAGGACCCTACACTGTGTCAGAACATCAAGCACCGCCTAAAAAACGGATTTTCCAACCAAATGA
TTATAAACAATGTGGAAGTTGGGAATGTCATCAAGTCCAAGCTTAGGAGTTATCCGACCCACTCTCATAT
TCCATATCCAAATTGTAATCAGGATTTATTTAACATAGAAGACAAAGAGTCAACAAGGAAGATCCGTGAG
CTTCTAAAAAAGGGAAATTCGCTGTACTCCAAAGTCAGTGATAAGGTTTTCAAATGCCTGAGGGATACTA
ACTCACGGCTTGGCCTAGGCTCCGAACTGAGAGAGGACATCAAGGAGAAAATTATTAACTTGGGAGTTTA
CATGCATAGCTCCCAATGGTTTGAGCCCTTCCTGTTTTGGTTTACAGTCAAGACTGAGATGAGGTCAGTG
ATCAAATCACAAACCCACACTTGCCATAGGAGGAGACACACACCTGTATTCTTCACTGGTAGTTCAGTTG
AGTTGCTAATCTCTCGTGACCTTGTTGCTATAATCAGTAAAGAGTCTCAACATGTATATTACTTGACGTT
TGAACTGGTTTTGATGTATTGTGATGTCATAGAGGGGAGGTTAATGACAGAGACCGCTATGACCATTGAT
GCTAGGTATACAGAGCTTCTAGGAAGAGTCAGATACATGTGGAAACTGATAGATGGTTTCTTCCCTGCAC
TCGGGAATCCAACTTATCAAATTGTAGCTATGCTGGAGCCACTTTCACTTGCTTACCTGCAGCTGAGGGA
CATAACAGTAGAACTCAGAGGTGCTTTCCTTAACCACTGCTTTACCGAAATACATGATGTTCTTAACCAA
AACGGGTGTTCTGATGAAGGTACTTATCATGATTTAATCGAAGCCCTAGATTACATTTTCATAACTGATG
ACATACATCTGACAGGGGAGATTTTCTCATTTTTCAGAAGTTTCGGCCACCCCAGACTTGAAGCGGTAAC
GGCTGCTGAAAATGTTAGAAAATACATGAATCAGCCTAAAGTAATTGTGTATGAGACTCTGATGAAAGGT
CATGCCATATTTTGTGGAATCATAATCAACGGCTATCGTGACAGGCACGGAGGCAGTTGGCCACCCCTGA
CCCTCCCCCTGCATGCTGCAGACACAATCCGGAATGCTCAAGCTTCAGGTGAGGGGTTAACACATGAGCA
GTGCGTTGACAACTGGAAATCTTTTGCTGGAGTGAGATTTGGCTGCTTTATGCCTCTTAGCCTGGACAGT
GATCTGACAATGTACCTAAAGGACAAGGCACTTGCTGCTCTCCAAAGGGAATGGGATTCAGTTTACCCGA
AAGAGTTCCTGCGTTACGACCCTCCCAAGGGAACCGGGTCACGGAGGCTTGTAGATGTTTTCCTTAATGA
TTCAAGCTTTGACCCATATGATATGATAATGTATGTTGTAAGTGGAGCTTACCTCCATGACCCCGAGTTC
AACCTGTCTTACAGCCTGAAAGAAAAGGAGATCAAGGAAACAGGTAGACTTTTTGCTAAAATGACTTACA
AAATGAGGGCATGCCAAGTGATTGCTGAAAATCTAATCTCAAACGGGATTGGCAAATATTTTAAGGACAA
TGGGATGGCCAAGGACGAGCACGATTTGACTAAGGCACTCCACACTCTAGCTGTCTCAGGAGTCCCCAAA
GATCTCAAAGAAAGTCACAGGGGGGGGCCGGTCTCAAAAACCCACTCCCGAAGCCCAGTCCACGCAAGCA
CCAAGAACGTGAAAGCAGCAAAAGGGTTTATAGGATTCCCTCATGTAATTCGGCAGGACCAAGACACTGA
TCACCCTGAGAATATGGAAGCTTATGAGACAGTCAGTGCATTTATCACGACTGATCTCAAGAAGTACTGC
CTTAATTGGAGATATGAGACCATCAGCTTATTTGCCCAGAGGCTAAATGAGATTTACGGATTACCCTCAT
TTTTCCAGTGGCTGCATAAGAGGCTTGAAACCTCTGTCCTCTATGTAAGTGACCCTCATTGCCCCCCTGA
CCTTGACGCCCATGTCCCGTTATGCAAAGTCCCCAATGACCAAATCTTCATTAAGTACCCTATGGGAGGT
ATAGAAGGGTATTGTCAGAAGCTGTGGACCATCAGCACCATTCCCTATTTATACCTGGCTGCTTATGAGA
GCGGAGTAAGGATTGCTTCGTTAGTGCAAGGGGACAATCAGACCATAGCCGTAACAAAAAGGGTACCCAG
CACATGGCCTTACAACCTTAAGAAACGGGAAGCTGCTAGAGTAACTAGAGATTATTTTGTAATTCTTAGG
CAAAGGCTACACGACATTGGCCATCACCTCAAGGCAAATGAGACAATTGTTTCGTCACATTTTTTCGTCT
ATTCAAAAGGAATATATTATGATGGGCTACTTGTGTCCCAATCACTCAAGAGCATCGCAAGATGTGTATT
CTGGTCAGAGACTATAGTTGATGAAACAAGGGCAGCATGCAGTAACATTGCTACAACAATGGCTAAAAGC
ATCGAGAGAGGTTATGACCGTTACCTAGCATATTCCCTGAATGTCCTAAAAGTGATACAGCAAATTCTGA
TCTCTCTTGGCTTCACAATCAATTCTACCATGACTCGGGATGTAGTCATACCCCTCCTCACAAACAACGA
TCTCTTAATCAGGATGGCACTGTTGCCCGCTCCTATTGGGGGGATGAATTATCTGAATATGAGCAGGCTG
TTTGTCAGAAACATCGGTGATCCAGTAACATCATCAATTGCTGATCTCAAGAGAATGATTCTCGCATCAC
TAATGCCTGAAGAGACCCTCCACCAAGTAATGACACAACAACCGGGGGACTCTTCATTCCTAGACTGGGC
TAGCGACCCTTACTCAGCAAATCTTGTATGCGTTCAGAGCATCACTAGACTCCTCAAGAACATAACTGCA
AGGTTTGTCCTGATCCATAGTCCAAATCCAATGTTAAAAGGGTTATTCCATGATGGCAGTAAAGAAGAGG
ATGAGGGACTGGCGGCATTCCTCATGGACAGGCATATCATAGTACCTAGGGCAGCTCATGAAATCCTGGA
TCACAGTGTCACAGGGGCAAGAGAGTCCATTGCAGGCATGCTAGATACCACAAAAGGCCTGATTCGGGCC
AGCATGAGGAAGGGGGGGTTAACCTCTCGAGTGATAACCAGATTGTCCAATTATGACTATGAACAATTTA
GAGCAGGGATGGTGCTATTGACAGGAAGAAAAAGAAATGTCCTCATTGACAAAGAGTCATGTTCAGTGCA
GCTGGCTAGAGCCCTAAGAAGCCATATGTGGGCAAGGCTAGCTCGAGGACGGCCTATTTACGGCCTTGAG
GTCCCTGATGTACTAGAATCTATGCGAGGCCACCTTATTCGGCGTCATGAGACATGTGTCATCTGCGAGT
GTGGATCAGTCAACTACGGATGGTTTTTTGTCCCCTCGGGTTGTCAACTGGATGATATTGACAAGGAAAC
ATCATCCTTGAGAGTCCCATACATTGGTTCTACCACTGATGAGAGAACAGACATGAAGCTTGCCTTCGTA
AGAGCCCCAAGCCGATCCTTGCGATCTGCTGTTAGAATAGCAACAGTGTACTCATGGGCTTATGGTGATG
ATGATAGCTCTTGGAACGAAGCCTGGTTGTTGGCAAGGCAAAGGGCCAATGTGAGCCTGGAGGAGCTAAG
GGTGATCACTCCCATCTCAACTTCTACTAATTTAGCGCACAGGTTGAGGGATCGTAGCACTCAAGTGAAA
TACTCAGGCACATCTCTTGTCCGAGTGGCAAGGTATACCACAATCTCCAACGACAATCTCTCATTTGTCA
TATCAGATAAGAAGGTTGATACTAACTTTATATACCAACAAGGAATGCTTCTAGGGTTAGGTGTCTTAGA
AACATTGTTTCGACTCGAGAAAGATACCGGATCATCTAACACGGTACTACATCTTCACGTCGAAACAGAT
TGTTGCGTGATCCCGATGATAGATCATCCCAGGATACCCAGCTCCCGCAAGTTAGAGCTGAGGGCAGAGC
TATGTACCAACCCATTGATATATGATAATGCACCTTTAATTGACAGAGACGCAACAAGGCTATACACCCA
GAGCCATAGAAGGCACCTTGTGGAATTTGTTACATGGTCCACACCCCAACTATATCACATTCTAGCTAAG
TCCACAGCACTATCTATGATTGACCTGGTAACAAAATTTGAGAAGGACCATATGAATGAAATTTCAGCTC
TCATAGGGGATGACGATATCAATAGTTTCATAACTGAGTTCCTACTTATAGAGCCAAGATTATTCACTAT
CTACTTAGGCCAGTGTGCAGCCATCAATTGGGCATTTGATGTACATTATCATAGACCATCAGGGAAATAT
CAGATGGGTGAGCTGTTGTCTTCATTCCTTTCTAGAATGAGCAAGGGAGTGTTTAAGGTGCTTGTCAATG
CTCTAAGCCACCCAAAGATCTACAAGAAATTCTGGCATTGTGGCATTATAGAGCCTATCCATGGTCCTTC
GCTTGATGCTCAAAATTTGCACACAACTGTGTGCAACATGGTTTACACATGTTATATGACCTACCTCGAC
CTGTTGTTGAATGAAGAGTTAGAAGAGTTCACATTTCTTTTGTGTGAAAGCGACGAGGATGTAGTACCGG
ACAGATTCGACAATATCCAGGCAAAACACCTGTGTGTTCTAGCAGATTTGTACTGTCAACCAGGGACCTG
CCCACCAATTCGAGGTTTAAGACCGGTAGAGAAATGTGCAGTTCTAACCGATCATATCAAGGCAGAGGCT
AGGTTATCTCCATCAGGGTCTTCGTGGAACATAAATCCAATTGTTGTAGACCATTACTCATGCTCTCTGA
CTTATCTCCGGCGAGGATCGATCAAGCAGATAAGATTGAGAGTTGATCCAGGATTCATTTTTGACGCCCT
CGCTGAGGTAAATGTCAGTCAGCCAAAGATCGGCAGCAACAACTTCCCGAATATGAGCATTAAGGATTTC
AGGCCTCCTCACGATGATGTTGCAAAATTGCTCAAAGATATCAACACAAGCAAACACAATCTTCCCATTT
CAGGGGGTAATCTCGCCAATTATGAAATCCATGCTTTCCGCAGAATCGGGTTAAACTCATCTGCTTGTTA
CAAAGCTGTTGAGATATCAACATTAATTAGGAGATGCCTTGAGCCAGGGGAAGACGGCTTGTTCTTGGGT
GAGGGGTCGGGCTCTATGTTGATCACTTATAAGGAGATACTAAAACTAAACAAGTGCTTCTATAATAGCG
GGGTTTCTGCCAATTCTAGATCAGGTCAAAGGGAATTAGCACCCTATCCCTCCGAAGTTGGCCTTGTCGA
ACACAGAATGGGGGTAGGTAATATTGTCAAGGTGCTCTTTAATGGGAGGCCCGAAGTCACGTGGGTAGGC
AGTATAGATTGCTTCAATTTCATAGTCAGTAATATCCCCACCTCTAGTGTGGGGTTTATCCATTCAGATA
TAGAGACCTTACCTAACAAAGATACTATAGAGAAGCTAGAGGAATTGGCAGCCATCTTATCGATGGCTCT
GCTCCTTGGCAAAATAGGATCAATACTGGTGATTAAGCTTATGCCTTTCAGCGGGGATTTTGTTCAGGGA
TTTATAAGCTATGTAGGGTCTCATTATAGAGAAGTGAACCTTGTCTACCCTAGATACAGCAACTTCATAT
CTACTGAATCTTATTTAGTTATGACAGATCTTAAGGCTAACCGGCTAATGAACCCTGAAAAGATTAAGCA
GCAGATAATTGAATCATCCGTGCGGACTTCACCTGGACTTATAGGTCACATCCTATCCATTAAGCAACTA
AACTGCATACAAGCAATTGTGGGAGACGCAGTTAGTAGAGGTGATATCAACCCTACCCTGAAAAAACTTA
CACCTATAGAGCAGGTGCTGATCAATTGCGGGTTGGCAATTAACGGACCTAAACTGTGCAAAGAATTGAT
CCACCATGATGTTGCCTCAGGGCAAGATGGATTGCTCAACTCTATACTTATCCTCTACAGGGAGTTGGCA
AGATTCAAAGACAACCAAAGAAGTCAACAAGGGATGTTCCACGCTTACCCCGTATTGGTAAGTAGCAGGC
AACGAGAACTTATATCCAGGATCACCCGCAAATTTTGGGGGCATATTCTTCTATACTCTGGGAACAGAAA
GTTGATAAATCGGTTTATCCAAAATCTCAAGTCCGGTTATCTAATACTAGACTTACACCAGAATATCTTC
GTTAAGAATCTATCTAAGTCAGAGAAACAGATTATTATGACGGGGGGTTTAAAACGCGAGTGGGTTTTTA
GGGTAACAGTCAAGGAGACCAAAGAATGGTATAAGTTAGTCGGATACAGTGCCCTGATTAAGGATTAA


>KT732252.1 MVs/Taunton.GBR/15.13/[D8]
-----------------------------------------------------------------------------------------------------------ATGGCCACACTTTTAAGGAGCTTAGCATTGTTCAAAAGAAACAAGGACAAACCACCCATTACATCAGGAT
CCGGTGGAGCCATCAGAGGAATCAAACACATCATTATAGTACCAATCCCTGGAGATTCCTCAATTACCAC
TCGATCCAGACTATTGGACCGGTTGGTCAGGTTAATTGGGAACCCAGATGTGAGCGGACCCAAACTAACA
GGGGCACTAATAGGTATATTATCTTTGTTTGTGGAATCTCCAGGTCAATTAATTCAGAGGATCACCGATG
ACCCAGACGTTAGCATCAGGCTGTTGGAGGTTGTCCAGAGTGACCAGTCACAATCTGGCCTTACCTTCGC
ATCAAGAGGTACCAACATGGAGGATGAGGCGGACCAATACTTTTCACATGATGATCCAAGTAGTAGTGAT
CAATCCAGGTCTGGATGGTTCGAGAACAAGGAAATCTCAGATATCGAAGTGCAAGACCCTGAGGGATTTA
ATATGATTCTGGGTACCATTCTAGCCCAAATTTGGGTCTTGCTCGCAAAGGCGGTTACGGCCCCAGACAC
GGCAGCTGATTCGGAGCTAAGAAGGTGGATAAAGTACACCCAACAAAGAAGGGTAGTTGGTGAATTTAGA
TTGGAGAGAAAATGGTTGGATGTGGTGAGGAACAGGATTGCCGAGGACCTCTCCTTACGCCGATTCATGG
TCGCTCTAATCCTGGATATCAAGAGGACACCCGGGAACAAACCTAGGATTGCCGAAATGATATGTGACAT
TGATACATATATCGTAGAGGCAGGATTAGCCAGTTTTATCCTGACTATTAAGTTTGGGATAGAAACTATG
TATCCTGCTCTCGGACTGCATGAATTTGCTGGTGAGTTATCCACACTTGAGTCCTTGATGAATCTTTACC
AGCAAATGGGAGAAACTGCACCCTACATGGTAATCCTGGAGAACTCAATTCAGAACAAGTTCAGTGCAGG
ATCATACCCTCTGCTATGGAGCTATGCCATGGGAGTAGGAGTGGAACTTGAAAACTCTATGGGGGGTTTG
AACTTTGGTCGATCTTACTTTGATCCAGCATATTTTAGATTAGGGCAAGAGATGGTGAGGAGGTCAGCTG
GGAAGGTCAGTTCCACATTGGCATCTGAACTCGGTATCACTGCCGAGGATGCAAGGCTTGTTTCAGAGAT
TGCAATGCATACTACTGAGGACAGAACCAGTAGAGCAGTTGGACCCAGACAAGCTCAAGTGTCGTTTCTA
CACGGTGATCAAAGTGAGAATGAGCTACCAGGATTGGGGGGCAAAGAAGATAGGAGGGTCAGGCAGAGTC
GGGGAGAAGCCAGGGAGAGCAATAGAGAAATCGGGTCCAGCAGATTAAGTGACGCGAGAGCTGCCCATCT
TCCGACCAGCACACCCCTAGACATTGACACTGCATCGGAGTCAGGTCAAGATCCGCAGGACAGTCGAAGG
TCAGCTGACGCCCTGCTCAGGCTGCAAGCTATGGCAGGAATCCTGGAAGAACAAGGCTCAGACACGGACA
CCCCCAGGGTGTACAATGACAGAGATCTTCTAGACTAGGTGCAAGAGGCCGAGGACCAGAACAACATCCG
CCTACCCTCCATCATTGTTATAAAAAACTTAGGAACCAGGTCCACACAGCCGCCAGCCAACCAACCATCC
ACTCCCACGACTGGGGCCGATGGCAGAAGAGCAGGCACGCCATGTCAAAAACGGACTGGAATGTATCCGG
GCTCTCAAGGCCGAGCCCATCGGCTCGCTGGCCGTCGAGGAAGCCATGGCAGCATGGTCAGAAATATCAG
ACAACCCAGGACAGGACCGAGCCACCTGCAAGGAAGAGAAGGCAGGCAGTTCGGGTCTCAGCAAACCATG
CCTCTCAGCAATTGGATCAACTGAAGGCGGTGCACCTCGCATCCGCGGTCAGGGATCTGGAGAGAGCGAT
GACGACGCTGAAACTTTGGGAATCCCCTCAAGAAATCTCCAGGCATCAAGCACTGGGCTACAGTGTTATC
ATGTTTATGATCACAGCGGTGAAGCGGTTAAGGGAATCCAAGATGCTGACTCTATCATGGTTCAATCAGG
CCTTGATGGTGATAGCACCCTCTCAGGAGGAGACGATGAATCTGAAAACAGCGATGTGGATATTGGCGAA
CCTGATACCGAGGGATATGCTATCACTGACCGGGGATCTGCTCCCATCTCTATGGGGTTCAGGGCTTCTG
ATGTTGAAACTGCAGAAGGAGGTGAGATCCACGAGCTCCTGAGACTCCAATCCAGAGGCAACAACTTTCC
GAAGCTTGGGAAAACTCTCAATGTTCCTCCGCCCCCGAACCCCGGTAGGGCCAGCGCTTCCGAGACACCC
ATTAAAAAGGGCACAGACGCGAGATTAGCCTCATTTGGAACGGAGATCGCGTCTTTATTGACAGGTGGTG
CAACCCAATGTGCTCGAAAGTCACCCTCGGAACCATCAGGGCCAGGTGCACCTGTGGGGAATGTCCCCGA
GTGTGTGAGCAATGCCGCACTGATACAGGAGTGGACACCCGAATCTGGTACCACAATCTCCCCGAGATCC
CAGAATAATGAAGAAGGGGGAGACTATTATGATGATGAGCTGTTCTCCGATGTCCAAGACATCAAAACAG
CCTTGGCCAAAATACACGAGGATAATCAGAAGATAATCTCTAAACTAGAATCACTGCTGTTATTGAAGGG
AGAAGTTGAGTCAATTAAGAAGCAGATTAACAGGCAAAATATCAGCATATCCACCTTGGAAGGACACCTC
TCAAGCATCATGATCGCCATTCCTGGACTTGGGAAGGATCCCAACGACCCCACTGCAGATGTCGAACTCA
ATCCCGACTTGAAACCCATCATAGGCAGAGATTCAGGCCGAGCACTGGCCGAAGTTCTCAAGAAACCCGC
TGCCAGCCGACAACTCCAAGGAATGACAAATGGACGGACCAGTTCCAGAGGACAGCTGCTGAAGGAATTT
CAACTAAAGCCGATCGGGAAAAAGGTGAGCTCAGCCGTCGGGTTTGTCCCTGACACCGGGCCTGTGTCAC
GCAGTGTAATCCGCTCCATTATAAAATCCAGTCGGCTAGAGGAAGATCGGAAGCGTTACCTGATGACTCT
CCTTGATGATATCAAAGGAGCCAACGATCTTGCCAAGTTCCACCAGATGCTGATGAAGATAATAATGAAG
TAGCTACAGCTCAACTCACCTGCCAACCTCACGCCAGTCGACCTAATCAGTACAACCTAAATCCATTATA
AAAAACTTAGGAGCAAAGTGATTGGCTCCCAAGTTCCACAATGACAGAGATCTACGACTTCGACAAGTCG
GCATGGGACATCAAAGGGTCGATCGCTCCGATACAACCCACCACCTACAGTGATGGCAGGCTGGTGCCCC
AGGTCAGAGTCATAGATCCTGGTCTAGGCGACAGGAAGGATGAATGCTTTATGTACATGTTTCTGCTGGG
GGTTGTTGAGGACAGCGATCCCCTAGAGCCTCCAATCGGGCGAGCATTTGGGTCTCTGCCCCTAGGTGTT
GGTAGATCCACAGCAAAACCCGAAGAGCTCCTCAAAGAGGCCACTGAGCTTGACATAGTTGTCAGACGTA
CAGCAGGACTCAATGAAAAACTGGTGTTCTACAACAACACCCCACTAACTCTCCTCACACCTTGGAGAAA
GGTCCTAACAACAGGGAGTGTCTTCAACGCAAACCAAGTGTGCAATGCAGTTAATCTGATACCGCTGGAT
ACCCCGCAGAGGTTCCGTGTTGTTTATATGAGCATCACCCGTCTTTCGGATAACGGGTATTACACCGTTC
CTAGAAGAATGCTGGAATTCAGATCGGTCAATGCAGTGGCCTTCAACCTGCTGGTGACCCTTAGGATTGA
CAAGGCGATTGGCCCTGGGAAGATCATCGACAATGCAGAGCAACTTCCTGAGGCAACATTTATGGTCCAC
ATCGGGAACTTCAGGAGAAAGAAGAGTGAAGTCTACTCTGCCGATTATTGCAAGATGAAAATCGAAAAGA
TGGGCCTGGTTTTTGCACTTGGTGGGATAGGAGGCACCAGTCTTCACATTAGAAGCACAGGCAAGATGAG
CAAGACTCTCCATGCACAACTCGGGTTCAAGAAGACCTTATGTTACCCACTGATGGATATCAATGAAGAC
CTTAATCGATTACTCTGGAGGAGCAGATGCAAGATAGTAAGAATCCAGGCAGTTTTGCAGCCATCGGTTC
CCCAAGAATTCCGCATTTACGACGACGTGATCATAAATGATGACCAAGGACTATTCAAAGTTCTGTAGAC
CGCAGTGCCCAGCAATGCCCGAAAACGACCCCCCTCATAATGACAGCCAGAAGGCCCGGACAAGAAAGCC
CCCTCCAAAAGACTCCACAGACCAAGCAAGAGGCCAGCCAACAGCTGATGGCAAGCGCGAACACCAGGCG
GCCCAAGCACAGAACAGCCCCGACACAAGGCCATCACTAACCATCCCAACCTGAGTCCTCCTCGTGGGAC
CCCCGAGGACCAACCCCCAAGGTCGCCCCCGACCCAGACCACCAACCGCATCCCCATAGCCCCCGGGAAA
GAAACCCCCAGCAACTGGAAGGTCCCTCCCCCTTTCTCTCAATGCAAAAGCCCCACAACCGAATCGCACA
AGCGACCGAGGTGACCCAACCGCAGACATCCGACTCCCTAGACAGATCCTCTCCCCCCGGCAAACTAAAC
AAAACTTAGGGCCAAGGAAAATACACACCCGACAGAACCCAGACCCCGGCCCACGACGCCGCGCCCCCAT
CCCCCGACAACCAGAGGGAGCCCCCAACCAATCCCGCCGGCCCCTCCGGCGCCCACAGGCAGGCACACCA
ACCCCCGAACAGACCCGGCACCCAGTCACCGACAGTCCAAGACGGGGGGCCCCCCCCAAAAAAGGGCCCT
CAGGGGCCGACAGCCAGCACCGCAAGGAAGCCCACCCACCCCACACACGACCACGGCAACCGAACCAGAA
TCCAGACCAACCTGGGCCACCAGCTCCCAGATTCGGCCATCACCCCGCAGAAAGGAAAGGCCACAACCTG
CGCACCCCAGCCCCGATCTGGCGGACAGCCAACCAACCCGAACCAGCACCCAAGAGCGATCCCTGAAGGA
CCCCCGAACCGCAAACGACATCAACATCCCACAGCCTCCCCGAGTCCCCCGATCTCCTCTTCTTCTTGAA
GGGACCAAAAGATCAATCCACCACACCCGACGACACTCAATCCCCCACCCCTAAAGGAGACACCGAGAAT
CCCAGAATTAAGACTCATCCAGTGTCCATCATGGGTCTCAAGGTGAACGTCTCTGTCATATTCATGGCAG
TACTGTTAACTCTTCAAACACCCACCGGTCAAATCCATTGGGGCAATCTCTCTAAGATAGGGGTGGTAGG
GGTAGGAAGTGCAAGCTACAAAGTTATGACTCGTTCCAGCCATCAATCATTAGTCATAAAGTTAATGCCC
AATATAACTCTCCTCAACAATTGCACGAGGGTAGAGATTGCAGAATACAGGAGACTACTGAGAACAGTTC
TGGAACCAATTAGAGATGMACTTAATGCAATGACTCAGAATATAAGACCGGTTCAGAGTGTAGCTTCAAG
TAGGAGACACAAGAGATTTGCGGGAGTTGTCCTGGCAGGTGCGGCCCTAGGCGTTGCCACAGCTGCTCAA
ATAACAGCCGGTATTGCACTTCACCAGTCCATGCTGAACTCTCAAGCCATCGACAATCTGAGAGCGAGCC
TAGAAACTACTAATCAGGCAATTGAGGCAATCAGACAAGCAGGGCAGGAGACGATATTGGCTGTTCAGGG
TGTCCAAGACTACATCAATAATGAGCTGATACCGTCTATGAATCAACTATCTTGTGATTTAATCGGCCAG
AAGCTAGGGCTCAAATTGCTCAGATACTATACAGAAATCCTGTCATTATTTGGCCCCAGCCTACGGGACC
CCATATCTGCGGAGATATCTATCCAGGCTTTAAGCTATGCGCTTGGAGGAGATATCAATAAGGTGTTGGA
AAAGCTCGGATACAGTGGAGGTGATCTACTGGGCATCTTAGAGAGCAGAGGAATAAAGGCCCGGATAACT
CACGTCGACACAGAGTCCTACTTCATTGTACTCAGTATAGCCTATCCGACGCTGTCCGAGATTAAGGGGG
TGATTGTCCACCGGCTAGAGGGGGTCTCGTACAACATAGGCTCTCAAGAGTGGTATACCACTGTGCCCAA
GTATGTTGCAACCCAAGGGTACCTTATCTCGAATTTTGATGAGTCATCGTGCACTTTCATGCCAGAGGGG
ACTGTGTGCAGCCAGAATGCCTTGTACCCGATGAGTCCTCTGCTCCAAGAATGCCTCCGGGGGTCCACTA
AGTCCTGTGCTCGTACACTCGTATCCGGGTCTTTCGGGAACCGATTCATTTTATCACAGGGGAACCTAAT
AGCCAATTGTGCATCAATCCTTTGCAAGTGTTACACAACAGGAACGATCATTAATCAAGACCCTGACAAG
ATCCTAACATACATTGCTGCCGATCACTGCCCGGTGGTCGAGGTGAATGGCGTGACCATCCAAGTCGGGA
GCAGGAGGTATCCGGACGCTGTGTACTTGCACAGGATTGACCTCGGTCCTCCCATATCATTGGAAAGGTT
GGACGTAGGGACAAATCTGGGGAATGCAATTGCTAAGTTGGAGGATGCCAAGGAATTGTTGGAGTCATCG
GACCAGATATTGAGGAGTATGAAAGGTTTATCGAGCACTAGTATAGTTTACATCCTGATTGCAGTATGTC
TTGGAGGATTGATAGGGATCCCCGCTTTAATATGTTGCTGCAGGGGGCGTTGTAACAAGAAGGGAGAACA
AGTTGGTATGTCAAGACCAGGCCTAAAGCCTGATCTTACAGGAACATCAAAATCCTATGTAAGGTCACTC
TGATCCTCTACAACTCTTGGAACACAAATGTCCAACAAGTCTCCTCTTCGTCATCAAGCAACCACCGGAG
CCAGCATCAAGCCCATCTGAAATTGTCTCCGGCTTCCCTCTGGCCGAACAATATTGGTAGTTAATTAAAA
CTTAGGGTGCAAGATCATCCACAATGTCACCACAACGAGACCGGATAAATGCCTTCTACAAAGACAACCC
CCATCCTAAGGGAAGTAGGATAGTTATTAACAGAGAACATCTTATGATTGATAGACCTTATGTTTTGCTG
GCTGTTCTATTCGTCATGTTTCTGAGCTTGATCGGGTTGCTAGCCATTGCAGGCATTAGACTTCATCGGG
CAGCCATCTACACCGCAGAGATCCATAAAAGCCTCAGCACCAATCTAGATGTAACTAACTCAATCGAGCA
TCAGGTTAAGGACGTGCTGACACCACTCTTCAAGATCATCGGTGATGAAGTGGGCTTGAGGACACCTCAG
AGATTCACTGACCTAGTGAAGTTCATCTCTGACAAGATTAAATTCCTTAATCCGGACAGGGAATACGACT
TCAGAGATCTCACTTGGTGTATCAACCCGCCAGAGAGAATCAAATTGGATTATGATCAATACTGTGCAGA
TGTGGCTGCTGAAGAACTCATGAATGCATTGGTGAACTCAACTCTACTGGAGACCAGGGCAACCAATCAG
TTCCTAGCTGTCTCAAAGGGAAACTGCTCAGGGCCCACTACAATCAGAGGCCAATTCTCAAACATGTCGC
TGTCCCTGTTGGACTTGTATTTAAGTCGAGGTTACAATGTGTCATCTATAGTCACTATGACATCCCAGGG
AATGTACGGGGGAACTTACCTAGTGGAAAAGCCTAATCTGAGCAGCAAAGGGTCAGAGTTGTCACAACTG
AGCATGCACCGAGTGTTTGAAGTAGGTGTTATCAGAAATCCGGGTTTGGGGGCTCCGGTATTCCATATGA
CAAACTATCTTGAGCAACCAGTCAGTAATGATTTCAGCAACTGCATGGTGGCTTTGGGGGAGCTCAAGTT
CGCAGCCCTCTGTCACAGGGAAGATTCTATCACAATTCCCTATCAGGGATCAGGGAAAGGTGTCAGCTTC
CAGCTTGTCAAGCTAGGTGTCTGGAAATCCCCAACCGACATGCAATCCTGGGTCCCCCTATCAACGGATG
ATCCAGTGATAGACAGGCTTTACCTCTCATCTCACAGAGGCGTTATCGCTGACAATCAAGCAAAATGGGC
TGTCCCGACAACACGGACAGATGACAAGTTGCGAATGGAGACATGCTTCCAGCAGGCGTGTAAGGGTAAA
ATCCAAGCACTTTGCGAGAATCCCGAGTGGACACCGTTGAAGGATAACAGGATTCCTTCATACGGGGTCT
TGTCTGTTGATCTGAGTCTGACAGTTGAGCTTAAAATCAAAATTGTTTCAGGATTCGGGCCATTGATCAC
ACACGGTTCAGGGATGGACCTATACAAATCCAACCACAACAATATGTATTGGCTGACTATCCCGCCAATG
AAGAACCTGGCCTTAGGTGTAATCAACACATTGGAGTGGATACCGAGATTCAAGGTTAGTCCCAACCTCT
TCACTGTTCCAATTAAGGAAGCAGGCGAGGACTGCCATGCCCCAACATACCTACCTGCGGAGGTGGATGG
TGATGTCAAACTCAGTTCCAATCTGGTGATTCTACCTGGTCAAGATCTCCAATATGTTCTGGCAACCTAC
GATACTTCCAGAGTTGAACATGCTGTAGTTTATTACGTTTACAGCCCAAGCCGCTCATTTTCTTACTTTT
ATCCTTTTAGGTTGCCTGTAAGGGGGGTCCCCATTGAATTACAAGTGGAATGCTTCACATGGGACCAAAA
ACTCTGGTGCCGTCACTTCTGTGTGCTTGCGGACTCAGAATCTGGTGGACATATCACTCACTCTGGGATG
GTGGGCATGGGAGTCAGCTGCACAGCCACTCGGGAAGATGGAACCAACCGCAGATAGGGCTGCCAGTGAA
CCAATCACATGATGTCACCCAGACATCAGGCATCCCCACTAGTGTGAAATAGACATCAGAATTAAGAAAA
ACGTAGGGTCCAAGTGGTTCCTCGTTATGGACTCGCTATCTGTCAACCAGATCTTATACCCTGAAGTTCA
CCTAGATAGCCCGATAGTCACCAATAAGATAGTAGCTATCCTGGAGTATGCTCGAGTCCCTCACGCTTAC
AGCCTGGAGGACCCTACACTGTGTCAGAACATCAAGCACCGCCTAAAAAACGGATTTTCCAACCAAATGA
TTATAAACAATGTGGAAGTTGGGAATGTCATCAAGTCCAAGCTTAGGAGTTATCCGACCCACTCTCATAT
TCCATATCCAAATTGTAATCAGGATTTATTTAACATAGAAGACAAAGAGTCAACAAGGAAGATCCGTGAG
CTTCTAAAAAAGGGAAATTCGCTGTACTCCAAAGTCAGTGATAAGGTTTTCAAATGCCTGAGGGATACTA
ACTCACGGCTTGGCCTAGGCTCCGAACTGAGAGAGGACATCAAGGAGAAAATTATTAACTTGGGAGTTTA
CATGCATAGCTCCCAATGGTTTGAGCCCTTCCTGTTTTGGTTTACAGTCAAGACTGAGATGAGGTCAGTG
ATCAAATCACAAACCCACACTTGCCATAGGAGGAGACACACACCTGTATTCTTCACTGGTAGTTCAGTTG
AGTTGCTAATCTCTCGTGACCTTGTTGCTATAATCAGTAAAGAGTCTCAACATGTATATTACTTGACGTT
TGAACTGGTTTTGATGTATTGTGATGTCATAGAGGGGAGGTTAATGACAGAGACCGCTATGACCATTGAT
GCTAGGTATACAGAGCTTCTAGGAAGAGTCAGATACATGTGGAAACTGATAGATGGTTTCTTCCCTGCAC
TCGGGAATCCAACTTATCAAATTGTAGCTATGCTGGAGCCACTTTCACTTGCTTACCTGCAGCTGAGGGA
CATAACAGTAGAACTCAGAGGTGCTTTCCTTAACCACTGCTTTACCGAAATACATGATGTTCTTAACCAA
AACGGGTGTTCTGATGAAGGTACTTATCATGATTTAATCGAAGCCCTAGATTACATTTTCATAACTGATG
ACATACATCTGACAGGGGAGATTTTCTCATTTTTCAGAAGTTTCGGCCACCCCAGACTTGAAGCGGTAAC
GGCTGCTGAAAATGTTAGAAAATACATGAATCAGCCTAAAGTAATTGTGTATGAGACTCTGATGAAAGGT
CATGCCATATTTTGTGGAATCATAATCAACGGCTATCGTGACAGGCACGGAGGCAGTTGGCCACCCCTGA
CCCTCCCCCTGCATGCTGCAGACACAATCCGGAATGCTCAAGCTTCAGGTGAGGGGTTAACACATGAGCA
GTGCGTTGACAACTGGAAATCTTTTGCTGGAGTGAGATTTGGCTGCTTTATGCCTCTTAGCCTGGACAGT
GATCTGACAATGTACCTAAAGGACAAGGCACTTGCTGCTCTCCAAAGGGAATGGGATTCAGTTTACCCGA
AAGAGTTCCTGCGTTACGACCCTCCCAAGGGAACCGGGTCACGGAGGCTTGTAGATGTTTTCCTTAATGA
TTCAAGCTTTGACCCATATGATATGATAATGTATGTTGTAAGTGGAGCTTACCTCCATGACCCCGAGTTC
AACCTGTCTTACAGCCTGAAAGAAAAGGAGATCAAGGAAACAGGTAGACTTTTTGCTAAAATGACTTACA
AAATGAGGGCATGCCAAGTGATTGCTGAAAATCTAATCTCAAACGGGATTGGCAAATATTTTAAGGACAA
TGGGATGGCCAAGGACGAGCACGATTTGACTAAGGCACTCCACACTCTAGCTGTCTCAGGAGTCCCCAAA
GATCTCAAAGAAAGTCACAGGGGGGGGCCGGTCTCAAAAACCCACTCCCGAAGCCCAGTCCACGCAAGCA
CCAAGAACGTGAAAGCAGCAAAAGGGTTTATAGGATTCCCTCATGTAATTCGGCAGGACCAAGACACTGA
TCACCCTGAGAATATGGAAGCTTATGAGACAGTCAGTGCATTTATCACGACTGATCTCAAGAAGTACTGC
CTTAATTGGAGATATGAGACCATCAGCTTATTTGCCCAGAGGCTAAATGAGATTTACGGATTACCCTCAT
TTTTCCAGTGGCTGCATAAGAGGCTTGAAACCTCTGTCCTCTATGTAAGTGACCCTCATTGCCCCCCTGA
CCTTGACGCCCATGTCCCGTTATGCAAAGTCCCCAATGACCAAATCTTCATTAAGTACCCTATGGGAGGT
ATAGAAGGGTATTGTCAGAAGCTATGGACCATCAGCACCATTCCCTATTTATACCTGGCTGCTTATGAGA
GCGGAGTAAGGATTGCTTCGTTAGTGCAAGGGGACAATCAGACCATAGCCGTAACAAAAAGGGTACCCAG
CACATGGCCTTACAACCTTAAGAAACGGGAAGCTGCTAGAGTAACTAGAGATTATTTTGTAATTCTTAGG
CAAAGGCTACACGACATTGGCCATCACCTCAAGGCAAATGAGACAATTGTTTCGTCACATTTTTTCGTCT
ATTCAAAAGGAATATATTATGATGGGCTACTTGTGTCCCAATCACTCAAGAGCATCGCAAGATGTGTATT
CTGGTCAGAGACTATAGTTGATGAAACAAGGGCAGCATGCAGTAACATTGCTACAACAATGGCTAAAAGC
ATCGAGAGAGGTTATGACCGTTACCTAGCATATTCCCTGAATGTCCTAAAAGTGATACAGCAAATTCTGA
TCTCTCTTGGCTTCACAATCAATTCTACCATGACTCGGGATGTAGTCATACCCCTCCTCACAAACAACGA
TCTCTTAATCAGGATGGCACTGTTGCCCGCTCCTATTGGGGGGATGAATTATCTGAATATGAGCAGGCTG
TTTGTCAGAAACATCGGTGATCCAGTAACATCATCAATTGCTGATCTCAAGAGAATGATTCTCGCATCAC
TAATGCCTGAAGAGACCCTCCACCAAGTAATGACACAACAACCGGGGGACTCTTCATTCCTAGACTGGGC
TAGCGACCCTTACTCAGCAAATCTTGTATGCGTTCAGAGCATCACTAGACTCCTCAAGAACATAACTGCA
AGGTTTGTCCTGATCCATAGTCCAAATCCAATGTTAAAAGGGTTATTCCATGATGGCAGTAAAGAAGAGG
ATGAGGGACTGGCGGCATTCCTCATGGACAGGCATATCATAGTACCTAGGGCAGCTCATGAAATCCTGGA
TCACAGTGTCACAGGGGCAAGAGAGTCCATTGCAGGCATGCTAGATACCACAAAAGGCCTGATTCGGGCC
AGCATGAGGAAGGGGGGGTTAACCTCTCGAGTGATAACCAGATTGTCCAATTATGACTATGAACAATTTA
GAGCAGGGATGGTGCTATTGACAGGAAGAAAAAGAAATGTCCTCATTGACAAAGAGTCATGTTCAGTGCA
GCTGGCTAGAGCCCTAAGAAGCCATATGTGGGCAAGGCTAGCTCGAGGACGGCCTATTTACGGCCTTGAG
GTCCCTGATGTACTAGAATCTATGCGAGGCCACCTTATTCGGCGTCATGAGACATGTGTCATCTGCGAGT
GTGGATCAGTCAACTACGGATGGTTTTTTGTCCCCTCGGGTTGTCAACTGGATGATATTGACAAGGAAAC
ATCATCCTTGAGAGTCCCATACATTGGTTCTACCACTGATGAGAGAACAGACATGAAGCTTGCCTTCGTA
AGAGCCCCAAGCCGATCCTTGCGATCTGCTGTTAGAATAGCAACAGTGTACTCATGGGCTTATGGTGATG
ATGATAGCTCTTGGAACGAAGCCTGGTTGTTGGCAAGGCAAAGGGCCAATGTGAGCCTGGAGGAGCTAAG
GGTGATCACTCCCATCTCAACTTCTACTAATTTAGCGCACAGGTTGAGGGATCGTAGCACTCAAGTGAAA
TACTCAGGCACATCTCTTGTCCGAGTGGCAAGGTATACCACAATCTCCAACGACAATCTCTCATTTGTCA
TATCAGATAAGAAGGTTGATACTAACTTTATATACCAACAAGGAATGCTTCTAGGGTTAGGTGTCTTAGA
AACATTGTTTCGACTCGAGAAAGATACCGGATCATCTAACACGGTACTACATCTTCACGTCGAAACAGAT
TGTTGCGTGATCCCGATGATAGATCATCCCAGGATACCCAGCTCCCGCAAGTTAGAGCTGAGGGCAGAGC
TATGTACCAACCCATTGATATATGATAATGCACCTTTAATTGACAGAGACGCAACAAGGCTATACACCCA
GAGCCATAGAAGGCACCTTGTGGAATTTGTTACATGGTCCACACCCCAACTATATCACATTCTAGCTAAG
TCCACAGCACTATCTATGATTGACCTGGTAACAAAATTTGAGAAGGACCATATGAATGAAATTTCAGCTC
TCATAGGGGATGACGATATCAATAGTTTCATAACTGAGTTCCTACTTATAGAGCCAAGATTATTCACTAT
CTACTTAGGCCAGTGTGCAGCCATCAATTGGGCATTTGATGTACATTATCATAGACCATCAGGGAAATAT
CAGATGGGTGAGCTGTTGTCTTCATTCCTTTCTAGAATGAGCAAGGGAGTGTTTAAGGTGCTTGTCAATG
CTCTAAGCCACCCAAAGATCTACAAGAAATTCTGGCATTGTGGCATTATAGAGCCTATCCATGGTCCTTC
GCTTGATGCTCAAAATTTGCACACAACTGTGTGCAACATGGTTTACACATGTTATATGACCTACCTCGAC
CTGTTGTTGAATGAAGAGTTAGAAGAGTTCACATTTCTTTTGTGTGAAAGCGACGAGGATGTAGTACCGG
ACAGATTCGACAATATCCAGGCAAAACACCTGTGTGTTCTAGCAGATTTGTACTGTCAACCAGGGACCTG
CCCACCAATTCGAGGTTTAAGACCGGTAGAGAAATGTGCAGTTCTAACCGATCATATCAAGGCAGAGGCT
AGGTTATCTCCATCAGGGTCTTCGTGGAACATAAATCCAATTGTTGTAGACCATTACTCATGCTCTCTGA
CTTATCTCCGGCGAGGATCGATCAAGCAGATAAGATTGAGAGTTGATCCAGGATTCATTTTTGACGCCCT
CGCTGAGGTAAATGTCAGTCAGCCAAAGATCGGCAGCAACAACTTCCCGAATATGAGCATTAAGGATTTC
AGGCCTCCTCACGATGATGTTGCAAAATTGCTCAAAGATATCAACACAAGCAAACACAATCTTCCCATTT
CAGGGGGTAATCTCGCCAATTATGAAATCCATGCTTTCCGCAGAATCGGGTTAAACTCATCTGCTTGTTA
CAAAGCTGTTGAGATATCAACATTAATTAGGAGATGCCTTGAGCCAGGGGAAGACGGCTTGTTCTTGGGT
GAGGGGTCGGGCTCTATGTTGATCACTTATAAGGAGATACTAAAACTAAACAAGTGCTTCTATAATAGCG
GGGTTTCTGCCAATTCTAGATCAGGTCAAAGGGAATTAGCACCCTATCCCTCCGAAGTTGGCCTTGTCGA
ACACAGAATGGGGGTAGGTAATATTGTCAAGGTGCTCTTTAATGGGAGGCCCGAAGTCACGTGGGTAGGC
AGTATAGATTGCTTCAATTTCATAGTCAGTAATATCCCCACCTCTAGTGTGGGGTTTATCCATTCAGATA
TAGAGACCTTACCTAACAAAGATACTATAGAGAAGCTAGAGGAATTGGCAGCCATCTTATCGATGGCTCT
GCTCCTTGGCAAAATAGGATCAATACTGGTGATTAAGCTTATGCCTTTCAGCGGGGATTTTGTTCAGGGA
TTTATAAGCTATGTAGGGTCTCATTATAGAGAAGTGAACCTTGTCTACCCTAGATACAGCAACTTCATAT
CTACTGAATCTTATTTAGTTATGACAGATCTTAAGGCTAACCGGCTAATGAACCCTGAAAAGATTAAGCA
GCAGATAATTGAATCATCCGTGCGGACTTCACCTGGACTTATAGGTCACATCCTATCCATTAAGCAACTA
AACTGCATACAAGCAATTGTGGGAGACGCAGTTAGTAGAGGTGATATCAACCCTACCCTGAAAAAACTTA
CACCTATAGAGCAGGTGCTGATCAATTGCGGGTTGGCAATTAACGGACCTAAACTGTGCAAAGAATTGAT
CCACCATGATGTTGCCTCAGGGCAAGATGGATTGCTCAACTCTATACTTATCCTCTACAGGGAGTTGGCA
AGATTCAAAGACAACCAAAGAAGTCAACAAGGGATGTTCCACGCTTACCCCGTATTGGTAAGTAGCAGGC
AACGAGAACTTATATCCAGGATCACCCGCAAATTTTGGGGGCATATTCTTCTATACTCTGGGAACAGAAA
GTTGATAAATCGGTTTATCCAAAATCTCAAGTCCGGTTATCTAATACTAGACTTACACCAGAATATCTTC
GTTAAGAATCTATCTAAGTCAGAGAAACAGATTATTATGACGGGGGGTTTAAAACGCGAGTGGGTTTTTA
GGGTAACAGTCAAGGAGACCAAAGAATGGTATAAGTTAGTCGGATACAGTGCCCTGATTAAGGATTAA


>KT732251.1 MVs/Swansea.GBR/16.13/2/[D8]
-----------------------------------------------------------------------------------------------------------ATGGCCACACTTTTAAGGAGCTTAGCATTGTTCAAAAGAAACAAGGACAAACCACCCATTACATCAGGAT
CCGGTGGAGCCATCAGAGGAATCAAACACATCATTATAGTACCAATCCCTGGAGATTCCTCAATTACCAC
TCGATCCAGACTATTGGACCGGTTGGTCAGGTTAATTGGGAACCCAGATGTGAGCGGACCCAAACTAACA
GGGGCACTAATAGGTATATTATCTTTGTTTGTGGAATCTCCAGGTCAATTAATTCAGAGGATCACCGATG
ACCCAGACGTTAGCATCAGGCTGTTGGAGGTTGTCCAGAGTGACCAGTCACAATCTGGCCTTACCTTCGC
ATCAAGAGGTACCAACATGGAGGATGAGGCGGACCAATACTTTTCACATGATGATCCAAGTAGTAGTGAT
CAATCCAGGTCTGGATGGTTCGAGAACAAGGAAATCTCAGATATCGAAGTGCAAGACCCTGAGGGATTTA
ATATGATTCTGGGTACCATTCTAGCCCAAATTTGGGTCTTGCTCGCAAAGGCGGTTACGGCCCCAGACAC
GGCAGCTGATTCGGAGCTAAGAAGGTGGATAAAGTACACCCAACAAAGAAGGGTAGTTGGTGAATTTAGA
TTGGAGAGAAAATGGTTGGATGTGGTGAGGAACAGGATTGCCGAGGACCTCTCCTTACGCCGATTCATGG
TCGCTCTAATCCTGGATATCAAGAGGACACCCGGGAACAAACCTAGGATTGCCGAAATGATATGTGACAT
TGATACATATATCGTAGAGGCAGGATTAGCCAGTTTTATCCTGACTATTAAGTTTGGGATAGAAACTATG
TATCCTGCTCTCGGACTGCATGAATTTGCTGGTGAGTTATCCACACTTGAGTCCTTGATGAATCTTTACC
AGCAAATGGGAGAAACTGCACCCTACATGGTAATCCTGGAGAACTCAATTCAGAACAAGTTCAGTGCAGG
ATCATACCCTCTGCTATGGAGCTATGCCATGGGAGTAGGAGTGGAACTTGAAAACTCTATGGGGGGTTTG
AACTTTGGTCGATCTTACTTTGATCCAGCATATTTTAGATTAGGGCAAGAGATGGTGAGGAGGTCAGCTG
GGAAGGTCAGTTCCACATTGGCATCTGAACTCGGTATCACTGCCGAGGATGCAAGGCTTGTTTCAGAGAT
TGCAATGCATACTACTGAGGACAGAACCAGTAGAGCAGTTGGACCCAGACAAGCTCAAGTGTCGTTTCTA
CACGGTGATCAAAGTGAGAATGAGCTACCAGGATTGGGGGGCAAAGAAGATAGGAGGGTCAGGCAGAGTC
GGGGAGAAGCCAGGGAGAGCAATAGAGAAATCGGGTCCAGCAGATTAAGTGACGCGAGAGCTGCCCATCT
TCCGACCAGCACACCCCTAGACATTGACACTGCATCGGAGTCAGGTCAAGATCCGCAGGACAGTCGAAGG
TCAGCTGACGCCCTGCTCAGGCTGCAAGCTATGGCAGGAATCCTGGAAGAACAAGGCTCAGACACGGACA
CCCCCAGGGTGTACAATGACAGAGATCTTCTAGACTAGGTGCAAGAGGCCGAGGACCAGAACAACATCCG
CCTACCCTCCATCATTGTTATAAAAAACTTAGGAACCAGGTCCACACAGCCGCCAGCCAACCAACCATCC
ACTCCCACGACTGGGGCCGATGGCAGAAGAGCAGGCACGCCATGTCAAAAACGGACTGGAATGTATCCGG
GCTCTCAAGGCCGAGCCCATCGGCTCGCTGGCCGTCGAGGAAGCCATGGCAGCATGGTCAGAAATATCAG
ACAACCCAGGACAGGACCGAGCCACCTGCAAGGAAGAGAAGGCAGGCAGTTCGGGTCTCAGCAAACCATG
CCTCTCAGCAATTGGATCAACTGAAGGCGGTGCACCTCGCATCCGCGGTCAGGGATCTGGAGAGAGCGAT
GACGACGCTGAAACTTTGGGAATCCCCTCAAGAAATCTCCAGGCATCAAGCACTGGGCTACAGTGTTATC
ATGTTTATGATCACAGCGGTGAAGCGGTTAAGGGAATCCAAGATGCTGACTCTATCATGGTTCAATCAGG
CCTTGATGGTGATAGCACCCTCTCAGGAGGAGACGATGAATCTGAAAACAGCGATGTGGATATTGGCGAA
CCTGATACCGAGGGATATGCTATCACTGACCGGGGATCTGCTCCCATCTCTATGGGGTTCAGGGCTTCTG
ATGTTGAAACTGCAGAAGGAGGTGAGATCCACGAGCTCCTGAGACTCCAATCCAGAGGCAACAACTTTCC
GAAGCTTGGGAAAACTCTCAATGTTCCTCCGCCCCCGAACCCCGGTAGGGCCAGCGCTTCCGAGACACCC
ATTAAAAAGGGCACAGACGCGAGATTAGCCTCATTTGGAACGGAGATCGCGTCTTTATTGACAGGTGGTG
CAACCCAATGTGCTCGAAAGTCACCCTCGGAACCATCAGGGCCAGGTGCACCTGTGGGGAATGTCCCCGA
GTGTGTGAGCAATGCCGCACTGATACAGGAGTGGACACCCGAATCTGGTACCACAATCTCCCCGAGATCC
CAGAATAATGAAGAAGGGGGAGACTATTATGATGATGAGCTGTTCTCCGATGTCCAAGACATCAAAACAG
CCTTGGCCAAAATACACGAGGATAATCAGAAGATAATCTCTAAACTAGAATCACTGCTGTTATTGAAGGG
AGAAGTTGAGTCAATTAAGAAGCAGATTAACAGGCAAAATATCAGCATATCCACCTTGGAAGGACACCTC
TCAAGCATCATGATCGCCATTCCTGGACTTGGGAAGGATCCCAACGACCCCACTGCAGATGTCGAACTCA
ATCCCGACTTGAAACCCATCATAGGCAGAGATTCAGGCCGAGCACTGGCCGAAGTTCTCAAGAAACCCGC
TGCCAGCCGACAACTCCAAGGAATGACAAATGGACGGACCAGTTCCAGAGGACAGCTGCTGAAGGAATTT
CAACTAAAGCCGATCGGGAAAAAGGTGAGCTCAGCCGTCGGGTTTGTCCCTGACACCGGGCCTGTGTCAC
GCAGTGTAATCCGCTCCATTATAAAATCCAGTCGGCTAGAGGAAGATCGGAAGCGTTACCTGATGACTCT
CCTTGATGATATCAAAGGAGCCAACGATCTTGCCAAGTTCCACCAGATGCTGATGAAGATAATAATGAAG
TAGCTACAGCTCAACTCACCTGCCAACCTCACGCCAGTCGACCTAATCAGTACAACCTAAATCCATTATA
AAAAACTTAGGAGCAAAGTGATTGGCTCCCAAGTTCCACAATGACAGAGATCTACGACTTCGACAAGTCG
GCATGGGACATCAAAGGGTCGATCGCTCCGATACAACCCACCACCTACAGTGATGGCAGGCTGGTGCCCC
AGGTCAGAGTCATAGATCCTGGTCTAGGCGACAGGAAGGATGAATGCTTTATGTACATGTTTCTGCTGGG
GGTTGTTGAGGACAGCGATCCCCTAGAGCCTCCAATCGGGCGAGCATTTGGGTCTCTGCCCCTAGGTGTT
GGTAGATCCACAGCAAAACCCGAAGAGCTCCTCAAAGAGGCCACTGAGCTTGACATAGTTGTCAGACGTA
CAGCAGGACTCAATGAAAAACTGGTGTTCTACAACAACACCCCACTAACTCTCCTCACACCTTGGAGAAA
GGTCCTAACAACAGGGAGTGTCTTCAACGCAAACCAAGTGTGCAATGCAGTTAATCTGATACCGCTGGAT
ACCCCGCAGAGGTTCCGTGTTGTTTATATGAGCATCACCCGTCTTTCGGATAACGGGTATTACACCGTTC
CTAGAAGAATGCTGGAATTCAGATCGGTCAATGCAGTGGCCTTCAACCTGCTGGTGACCCTTAGGATTGA
CAAGGCGATTGGCCCTGGGAAGATCATCGACAATGCAGAGCAACTTCCTGAGGCAACATTTATGGTCCAC
ATCGGGAACTTCAGGAGAAAGAAGAGTGAAGTCTACTCTGCCGATTATTGCAAGATGAAAATCGAAAAGA
TGGGCCTGGTTTTTGCACTTGGTGGGATAGGAGGCACCAGTCTTCACATTAGAAGCACAGGCAAGATGAG
CAAGACTCTCCATGCACAACTCGGGTTCAAGAAGACCTTATGTTACCCACTGATGGATATCAATGAAGAC
CTTAATCGATTACTCTGGAGGAGCAGATGCAAGATAGTAAGAATCCAGGCAGTTTTGCAGCCATCGGTTC
CCCAAGAATTCCGCATTTACGACGACGTGATCATAAATGATGACCAAGGACTATTCAAAGTTCTGTAGAC
CGCAGTGCCCAGCAATGCCCGAAAACGACCCCCCTCATAATGACAGCCAGAAGGCCCGGACAAGAAAGCC
CCCTCCAAAAGACTCCACAGACCAAGCAAGAGGCCAGCCAACAGCTGATGGCAAGCGCGAACACCAGGCG
GCCCAAGCACAGAACAGCCCCGACACAAGGCCATCACYAACCATCCCAACCTGAGTCCTCCTCGTGGGAC
CCCCGAGGACCAACCCCCAAGGTCGCCCCCGACCCAGACCACCAACCGCATCCCCATAGCCCCCGGGAAA
GAAACCCCCAGCAACTGGAAGGTCCCTCCCCCTTTCTCTCAATGCAAAAGCCCCACAACCGAATCGCACA
AGCGACCGAGGTGACCCAACCGCAGACATCCGACTCCCTAGACAGATCCTCTCCCCCCGGCAAACTAAAC
AAAACTTAGGGCCAAGGAAAATACACACCCGACAGAACCCAGACCCCGGCCCACGACGCCGCGCCCCCAT
CCCCCGACAACCAGAGGGAGCCCCCAACCAATCCCGCCGGCCCCTCCGGCGCCCACAGGCAGGCACACCA
ACCCCCGAACAGACCCGGCACCCAGTCACCGACAGTCCAAGACGGGGGGCCCCCCCCAAAAAAGGGCCCT
CAGGGGCCGACAGCCAGCACCGCAAGGAAGCCCACCCACCCCACACACGACCACGGCAACCGAACCAGAA
TCCAGACCAACCTGGGCCACCAGCTCCCAGATTCGGCCATCACCCCGCAGAAAGGAAAGGCCACAACCTG
CGCACCCCAGCCCCGATCTGGCGGACAGCCAACCAACCCGAACCAGCACCCAAGAGCGATCCCTGAAGGA
CCCCCGAACCGCAAACGACATCAACATCCCACAGCCTCCCCGAGTCCCCCGATCTCCTCTTCTTCTTGAA
GGGACCAAAAGATCAATCCACCACACCCGACGACACTCAATTCCCCACCCCTAAAGGAGACACCGAGAAT
CCCAGAATTAAGACTCATCCAGTGTCCATCATGGGTCTCAAGGTGAACGTCTCTGTCATATTCATGGCAG
TACTGTTAACTCTTCAAACACCCACCGGTCAAATCCATTGGGGCAATCTCTCTAAGATAGGGGTGGTAGG
GGTAGGAAGTGCAAGCTACAAAGTTATGACTCGTTCCAGCCATCAATCATTAGTCATAAAGTTAATGCCC
AATATAACTCTCCTCAACAATTGCACGAGGGTAGAGATTGCAGAATACAGGAGACTACTGAGAACAGTTC
TGGAACCAATTAGAGATGCACTTAATGCAATGACTCAGAATATAAGACCGGTTCAGAGTGTAGCTTCAAG
TAGGAGACACAAGAGATTTGCGGGAGTTGTCCTGGCAGGTGCGGCCCTAGGCGTTGCCACAGCTGCTCAA
ATAACAGCCGGTATTGCACTTCACCAGTCCATGCTGAACTCTCAAGCCATCGACAATCTGAGAGCGAGCC
TAGAAACTACTAATCAGGCAATTGAGGCAATCAGACAAGCAGGGCAGGAGACGATATTGGCTGTTCAGGG
TGTCCAAGACTACATCAATAATGAGCTGATACCGTCTATGAATCAACTATCTTGTGATTTAATCGGCCAG
AAGCTAGGGCTCAAATTGCTCAGATACTATACAGAAATCCTGTCATTATTTGGCCCCAGCCTACGGGACC
CCATATCTGCGGAGATATCTATCCAGGCTTTAAGCTATGCGCTTGGAGGAGATATCAATAAGGTGTTGGA
AAAGCTCGGATACAGTGGAGGTGATCTACTGGGCATCTTAGAGAGCAGAGGAATAAAGGCCCGGATAACT
CACGTCGACACAGAGTCCTACTTCATTGTACTCAGTATAGCCTATCCGACGCTGTCCGAGATTAAGGGGG
TGATTGTCCACCGGCTAGAGGGGGTCTCGTACAACATAGGCTCTCAAGAGTGGTATACCACTGTGCCCAA
GTATGTTGCAACCCAAGGGTACCTTATCTCGAATTTTGATGAGTCATCGTGCACTTTCATGCCAGAGGGG
ACTGTGTGCAGCCAGAATGCCTTGTACCCGATGAGTCCTCTGCTCCAAGAATGCCTCCGGGGGTCCACTA
AGTCCTGTGCTCGTACACTCGTATCCGGGTCTTTCGGGAACCGATTCATTTTATCACAGGGGAACCTAAT
AGCCAATTGTGCATCAATCCTTTGCAAGTGTTACACAACAGGAACGATCATTAATCAAGACCCTGACAAG
ATCCTAACATACATTGCTGCCGATCACTGCCCGGTGGTCGAGGTGAATGGCGTGACCATCCAAGTCGGGA
GCAGGAGGTATCCGGACGCTGTGTACTTGCACAGGATTGACCTCGGTCCTCCCATATCATTGGAAAGGTT
GGACGTAGGGACAAATCTGGGGAATGCAATTGCTAAGTTGGAGGATGCCAAGGAATTGTTGGAGTCATCG
GACCAGATATTGAGGAGTATGAAAGGTTTATCGAGCACTAGTATAGTTTACATCCTGATTGCAGTATGTC
TTGGAGGATTGATAGGGATCCCCGCTTTAATATGTTGCTGCAGGGGGCGTTGTAACAAGAAGGGAGAACA
AGTTGGTATGTCAAGACCAGGCCTAAAGCCTGATCTTACAGGAACATCAAAATCCTATGTAAGGTCACTC
TGATCCTCTACAACTCTTGGAACACAAATGTCCAACAAGTCTCCTCTTCGTCATCAAGCAACCACCGGAG
CCAGCATCAAGCCCATCTGAAATTGTCTCCGGCTTCCCTCTGGCCGAACAATATTGGTAGTTAATTAAAA
CTTAGGGTGCAAGATCATCCACAATGTCACCACAACGAGACCGGATAAATGCCTTCTACAAAGACAACCC
CCATCCTAAGGGAAGTAGGATAGTTATTAACAGAGAACATCTTATGATTGATAGACCTTATGTTTTGCTG
GCTGTTCTATTCGTCATGTTTCTGAGCTTGATCGGGTTGCTAGCCATTGCAGGCATTAGACTTCATCGGG
CAGCCATCTACACCGCAGAGATCCATAAAAGCCTCAGCACCAATCTAGATGTAACTAACTCAATCGAGCA
TCAGGTTAAGGACGTGCTGACACCACTCTTCAAGATCATCGGTGATGAAGTGGGCTTGAGGACACCTCAG
AGATTCACTGACCTAGTGAAGTTCATCTCTGACAAGATTAAATTCCTTAATCCGGACAGGGAATACGACT
TCAGAGATCTCACTTGGTGTATCAACCCGCCAGAGAGAATCAAATTGGATTATGATCAATACTGTGCAGA
TGTGGCTGCTGAAGAACTCATGAATGCATTGGTGAACTCAACTCTACTGGAGACCAGGGCAACCAATCAG
TTCCTAGCTGTCTCAAAGGGAAACTGCTCAGGGCCCACTACAATCAGAGGCCAATTCTCAAACATGTCGC
TGTCCCTGTTGGACTTGTATTTAAGTCGAGGTTACAATGTGTCATCTATAGTCACTATGACATCCCAGGG
AATGTACGGGGGAACTTACCTAGTGGAAAAGCCTAATCTGAGCAGCAAAGGGTCAGAGTTGTCACAACTG
AGCATGCACCGAGTGTTTGAAGTAGGTGTTATCAGAAATCCGGGTTTGGGGGCTCCGGTATTCCATATGA
CAAACTATCTTGAGCAACCAGTCAGTAATGATTTCAGCAACTGCATGGTGGCTTTGGGGGAGCTCAAGTT
CGCAGCCCTCTGTCACAGGGAAGATTCTATCACAATTCCCTATCAGGGATCAGGGAAAGGTGTCAGCTTC
CAGCTTGTCAAGCTAGGTGTCTGGAAATCCCCAACCGACATGCAATCCTGGGTCCCCCTATCAACGGATG
ATCCAGTGATAGACAGGCTTTACCTCTCATCTCACAGAGGCGTTATCGCTGACAATCAAGCAAAATGGGC
TGTCCCGACAACACGGACAGATGACAAGTTGCGAATGGAGACATGCTTCCAGCAGGCGTGTAAGGGTAAA
ATCCAAGCACTTTGCGAGAATCCCGAGTGGACACCGTTGAAGGATAACAGGATTCCTTCATACGGGGTCT
TGTCTGTTGATCTGAGTCTGACAGTTGAGCTTAAAATCAAAATTGTTTCAGGATTCGGGCCATTGATCAC
ACACGGTTCAGGGATGGACCTATACAAATCCAACCACAACAATATGTATTGGCTGACTATCCCGCCAATG
AAGAACCTGGCCTTAGGTGTAATCAACACATTGGAGTGGATACCGAGATTCAAGGTTAGTCCCAACCTCT
TCACTGTTCCAATTAAGGAAGCAGGCGAGGACTGCCATGCCCCAACATACCTACCTGCGGAGGTGGATGG
TGATGTCAAACTCAGTTCCAATCTGGTGATTCTACCTGGTCAAGATCTCCAATATGTTCTGGCAACCTAC
GATACTTCCAGAGTTGAACATGCTGTAGTTTATTACGTTTACAGCCCAAGCCGCTCATTTTCTTACTTTT
ATCCTTTTAGGTTGCCTGTAAGGGGGGTCCCCATTGAATTACAAGTGGAATGCTTCACATGGGACCAAAA
ACTCTGGTGCCGTCACTTCTGTGTGCTTGCGGACTCAGAATCTGGTGGACATATCACTCACTCTGGGATG
GTGGGCATGGGAGTCAGCTGCACAGCCACTCGGGAAGATGGAACCAACCGCAGATAGGGCTGCCAGTGAA
CCAATCACATGATGTCACCCAGACATCAGGCATCCCCACTAGTGTGAAATAGACATCAGAATTAAGAAAA
ACGTAGGGTCCAAGTGGTTCCTCGTTATGGACTCGCTATCTGTCAACCAGATCTTATACCCTGAAGTTCA
CCTAGATAGCCCGATAGTCACCAATAAGATAGTAGCTATCCTGGAGTATGCTCGAGTCCCTCACGCTTAC
AGCCTGGAGGACCCTACACTGTGTCAGAACATCAAGCACCGCCTAAAAAACGGATTTTCCAACCAAATGA
TTATAAACAATGTGGAAGTTGGGAATGTCATCAAGTCCAAGCTTAGGAGTTATCCGACCCACTCTCATAT
TCCATATCCAAATTGTAATCAGGATTTATTTAACATAGAAGACAAAGAGTCAACAAGGAAGATCCGTGAG
CTTCTAAAAAAGGGAAATTCGCTGTACTCCAAAGTCAGTGATAAGGTTTTCAAATGCCTGAGGGATACTA
ACTCACGGCTTGGCCTAGGCTCCGAACTGAGAGAGGACATCAAGGAGAAAATTATTAACTTGGGAGTTTA
CATGCATAGCTCCCAATGGTTTGAGCCCTTCCTGTTTTGGTTTACAGTCAAGACTGAGATGAGGTCAGTG
ATCAAATCACAAACCCACACTTGCCATAGGAGGAGACACACACCTGTATTCTTCACTGGTAGTTCAGTTG
AGTTGCTAATCTCTCGTGACCTTGTTGCTATAATCAGTAAAGAGTCTCAACATGTATATTACTTGACGTT
TGAACTGGTTTTGATGTATTGTGATGTCATAGAGGGGAGGTTAATGACAGAGACCGCTATGACCATTGAT
GCTAGGTATACAGAGCTTCTAGGAAGAGTCAGATACATGTGGAAACTGATAGATGGTTTCTTCCCTGCAC
TCGGGAATCCAACTTATCAAATTGTAGCTATGCTGGAGCCACTTTCACTTGCTTACCTGCAGCTGAGGGA
CATAACAGTAGAACTCAGAGGTGCTTTCCTTAACCACTGCTTTACCGAAATACATGATGTTCTTAACCAA
AACGGGTGTTCTGATGAAGGTACTTATCATGATTTAATCGAAGCCCTAGATTACATTTTCATAACTGATG
ACATACATCTGACAGGGGAGATTTTCTCATTTTTCAGAAGTTTCGGCCACCCCAGACTTGAAGCGGTAAC
GGCTGCTGAAAATGTTAGAAAATACATGAATCAGCCTAAAGTAATTGTGTATGAGACTCTGATGAAAGGT
CATGCCATATTTTGTGGAATCATAATCAACGGCTATCGTGACAGGCACGGAGGCAGTTGGCCACCCCTGA
CCCTCCCCCTGCATGCTGCAGACACAATCCGGAATGCTCAAGCTTCAGGTGAGGGGTTAACACATGAGCA
GTGCGTTGACAACTGGAAATCTTTTGCTGGAGTGAGATTTGGCTGCTTTATGCCTCTTAGCCTGGACAGT
GATCTGACAATGTACCTAAAGGACAAGGCACTTGCTGCTCTCCAAAGGGAATGGGATTCAGTTTACCCGA
AAGAGTTCCTGCGTTACGACCCTCCCAAGGGAACCGGGTCACGGAGGCTTGTAGATGTTTTCCTTAATGA
TTCAAGCTTTGACCCATATGATATGATAATGTATGTTGTAAGTGGAGCTTACCTCCATGACCCCGAGTTC
AACCTGTCTTACAGCCTGAAAGAAAAGGAGATCAAGGAAACAGGTAGACTTTTTGCTAAAATGACTTACA
AAATGAGGGCATGCCAAGTGATTGCTGAAAATCTAATCTCAAACGGGATTGGCAAATATTTTAAGGACAA
TGGGATGGCCAAGGACGAGCACGATTTGACTAAGGCACTCCACACTCTAGCTGTCTCAGGAGTCCCCAAA
GATCTCAAAGAAAGTCACAGGGGGGGGCCGGTCTCAAAAACCCACTCCCGAAGCCCAGTCCACGCAAGCA
CCAAGAACGTGAAAGCAGCAAAAGGGTTTATAGGATTCCCTCATGTAATTCGGCAGGACCAAGACACTGA
TCACCCTGAGAATATGGAAGCTTATGAGACAGTCAGTGCATTTATCACGACTGATCTCAAGAAGTACTGC
CTTAATTGGAGATATGAGACCATCAGCTTATTTGCCCAGAGGCTAAATGAGATTTACGGATTACCCTCAT
TTTTCCAGTGGCTGCATAAGAGGCTTGAAACCTCTGTCCTCTATGTAAGTGACCCTCATTGCCCCCCTGA
CCTTGACGCCCATGTCCCGTTATGCAAAGTCCCCAATGACCAAATCTTCATTAAGTACCCTATGGGAGGT
ATAGAAGGGTATTGTCAGAAGCTATGGACCATCAGCACCATTCCCTATTTATACCTGGCTGCTTATGAGA
GCGGAGTAAGGATTGCTTCGTTAGTGCAAGGGGACAATCAGACCATAGCCGTAACAAAAAGGGTACCCAG
CACATGGCCTTACAACCTTAAGAAACGGGAAGCTGCTAGAGTAACTAGAGATTATTTTGTAATTCTTAGG
CAAAGGCTACACGACATTGGCCATCACCTCAAGGCAAATGAGACAATTGTTTCGTCACATTTTTTCGTCT
ATTCAAAAGGAATATATTATGATGGGCTACTTGTGTCCCAATCACTCAAGAGCATCGCAAGATGTGTATT
CTGGTCAGAGACTATAGTTGATGAAACAAGGGCAGCATGCAGTAACATTGCTACAACAATGGCTAAAAGC
ATCGAGAGAGGTTATGACCGTTACCTAGCATATTCCCTGAATGTCCTAAAAGTGATACAGCAAATTCTGA
TCTCTCTTGGCTTCACAATCAATTCTACCATGACTCGGGATGTAGTCATACCCCTCCTCACAAACAACGA
TCTCTTAATCAGGATGGCACTGTTGCCCGCTCCTATTGGGGGGATGAATTATCTGAATATGAGCAGGCTG
TTTGTCAGAAACATCGGTGATCCAGTAACATCATCAATTGCTGATCTCAAGAGAATGATTCTCGCATCAC
TAATGCCTGAAGAGACCCTCCACCAAGTAATGACACAACAACCGGGGGACTCTTCATTCCTAGACTGGGC
TAGCGACCCTTACTCAGCAAATCTTGTATGCGTTCAGAGCATCACTAGACTCCTCAAGAACATAACTGCA
AGGTTTGTCCTGATCCATAGTCCAAATCCAATGTTAAAAGGGTTATTCCATGATGGCAGTAAAGAAGAGG
ATGAGGGACTGGCGGCATTCCTCATGGACAGGCATATCATAGTACCTAGGGCAGCTCATGAAATCCTGGA
TCACAGTGTCACAGGGGCAAGAGAGTCCATTGCAGGCATGCTAGATACCACAAAAGGCCTGATTCGGGCC
AGCATGAGGAAGGGGGGGTTAACCTCTCGAGTGATAACCAGATTGTCCAATTATGACTATGAACAATTTA
GAGCAGGGATGGTGCTATTGACAGGAAGAAAAAGAAATGTCCTCATTGACAAAGAGTCATGTTCAGTGCA
GCTGGCTAGAGCCCTAAGAAGCCATATGTGGGCAAGGCTAGCTCGAGGACGGCCTATTTACGGCCTTGAG
GTCCCTGATGTACTAGAATCTATGCGAGGCCACCTTATTCGGCGTCATGAGACATGTGTCATCTGCGAGT
GTGGATCAGTCAACTACGGATGGTTTTTTGTCCCCTCGGGTTGTCAACTGGATGATATTGACAAGGAAAC
ATCATCCTTGAGAGTCCCATACATTGGTTCTACCACTGATGAGAGAACAGACATGAAGCTTGCCTTCGTA
AGAGCCCCAAGCCGATCCTTGCGATCTGCTGTTAGAATAGCAACAGTGTACTCATGGGCTTATGGTGATG
ATGATAGCTCTTGGAACGAAGCCTGGTTGTTGGCAAGGCAAAGGGCCAATGTGAGCCTGGAGGAGCTAAG
GGTGATCACTCCCATCTCAACTTCTACTAATTTAGCGCACAGGTTGAGGGATCGTAGCACTCAAGTGAAA
TACTCAGGCACATCTCTTGTCCGAGTGGCAAGGTATACCACAATCTCCAACGACAATCTCTCATTTGTCA
TATCAGATAAGAAGGTTGATACTAACTTTATATACCAACAAGGAATGCTTCTAGGGTTAGGTGTCTTAGA
AACATTGTTTCGACTCGAGAAAGATACCGGATCATCTAACACGGTACTACATCTTCACGTCGAAACAGAT
TGTTGCGTGATCCCGATGATAGATCATCCCAGGATACCCAGCTCCCGCAAGTTAGAGCTGAGGGCAGAGC
TATGTACCAACCCATTGATATATGATAATGCACCTTTAATTGACAGAGACGCAACAAGGCTATACACCCA
GAGCCATAGAAGGCACCTTGTGGAATTTGTTACATGGTCCACACCCCAACTATATCACATTCTAGCTAAG
TCCACAGCACTATCTATGATTGACCTGGTAACAAAATTTGAGAAGGACCATATGAATGAAATTTCAGCTC
TCATAGGGGATGACGATATCAATAGTTTCATAACTGAGTTCCTACTTATAGAGCCAAGATTATTCACTAT
CTACTTAGGCCAGTGTGCAGCCATCAATTGGGCATTTGATGTACATTATCATAGACCATCAGGGAAATAT
CAGATGGGTGAGCTGTTGTCTTCATTCCTTTCTAGAATGAGCAAGGGAGTGTTTAAGGTGCTTGTCAATG
CTCTAAGCCACCCAAAGATCTACAAGAAATTCTGGCATTGTGGCATTATAGAGCCTATCCATGGTCCTTC
GCTTGATGCTCAAAATTTGCACACAACTGTGTGCAACATGGTTTACACATGTTATATGACCTACCTCGAC
CTGTTGTTGAATGAAGAGTTAGAAGAGTTCACATTTCTTTTGTGTGAAAGCGACGAGGATGTAGTACCGG
ACAGATTCGACAATATCCAGGCAAAACACCTGTGTGTTCTAGCAGATTTGTACTGTCAACCAGGGACCTG
CCCACCAATTCGAGGTTTAAGACCGGTAGAGAAATGTGCAGTTCTAACCGATCATATCAAGGCAGAGGCT
AGGTTATCTCCATCAGGGTCTTCGTGGAACATAAATCCAATTGTTGTAGACCATTACTCATGCTCTCTGA
CTTATCTCCGGCGAGGATCGATCAAGCAGATAAGATTGAGAGTTGATCCAGGATTCATTTTTGACGCCCT
CGCTGAGGTAAATGTCAGTCAGCCAAAGATCGGCAGCAACAACTTCCCGAATATGAGCATTAAGGATTTC
AGGCCTCCTCACGATGATGTTGCAAAATTGCTCAAAGATATCAACACAAGCAAACACAATCTTCCCATTT
CAGGGGGTAATCTCGCCAATTATGAAATCCATGCTTTCCGCAGAATCGGGTTAAACTCATCTGCTTGTTA
CAAAGCTGTTGAGATATCAACATTAATTAGGAGATGCCTTGAGCCAGGGGAAGACGGCTTGTTCTTGGGT
GAGGGGTCGGGCTCTATGTTGATCACTTATAAGGAGATACTAAAACTAAACAAGTGCTTCTATAATAGCG
GGGTTTCTGCCAATTCTAGATCAGGTCAAAGGGAATTAGCACCCTATCCCTCCGAAGTTGGCCTTGTCGA
ACACAGAATGGGGGTAGGTAATATTGTCAAGGTGCTCTTTAATGGGAGGCCCGAAGTCACGTGGGTAGGC
AGTATAGATTGCTTCAATTTCATAGTCAGTAATATCCCCACCTCTAGTGTGGGGTTTATCCATTCAGATA
TAGAGACCTTACCTAACAAAGATACTATAGAGAAGCTAGAGGAATTGGCAGCCATCTTATCGATGGCTCT
GCTCCTTGGCAAAATAGGATCAATACTGGTGATTAAGCTTATGCCTTTCAGCGGGGATTTTGTTCAGGGA
TTTATAAGCTATGTAGGGTCTCATTATAGAGAAGTGAACCTTGTCTACCCTAGATACAGCAACTTCATAT
CTACTGAATCTTATTTAGTTATGACAGATCTTAAGGCTAACCGGCTAATGAACCCTGAAAAGATTAAGCA
GCAGATAATTGAATCATCCGTGCGGACTTCACCTGGACTTATAGGTCACATCCTATCCATTAAGCAACTA
AACTGCATACAAGCAATTGTGGGAGACGCAGTTAGTAGAGGTGATATCAACCCTACCCTGAAAAAACTTA
CACCTATAGAGCAGGTGCTGATCAATTGCGGGTTGGCAATTAACGGACCTAAACTGTGCAAAGAATTGAT
CCACCATGATGTTGCCTCAGGGCAAGATGGATTGCTCAACTCTATACTTATCCTCTACAGGGAGTTGGCA
AGATTCAAAGACAACCAAAGAAGTCAACAAGGGATGTTCCACGCTTACCCCGTATTGGTAAGTAGCAGGC
AACGAGAACTTATATCCAGGATCACCCGCAAATTTTGGGGGCATATTCTTCTATACTCTGGGAACAGAAA
GTTGATAAATCGGTTTATCCAAAATCTCAAGTCCGGTTATCTAATACTAGACTTACACCAGAATATCTTC
GTTAAGAATCTATCTAAGTCAGAGAAACAGATTATTATGACGGGGGGTTTAAAACGCGAGTGGGTTTTTA
GGGTAACAGTCAAGGAGACCAAAGAATGGTATAAGTTAGTCGGATACAGTGCCCTGATTAAGGATTAA


>KT732250.1 MVs/Swansea.GBR/14.13/4/[D8]
-----------------------------------------------------------------------------------------------------------ATGGCCACACTTTTAAGGAGCTTAGCATTGTTCAAAAGAAACAAGGACAAACCACCCATTACATCAGGAT
CCGGTGGAGCCATCAGAGGAATCAAACACATCATTATAGTACCAATCCCTGGAGATTCCTCAATTACCAC
TCGATCCAGACTATTGGACCGGTTGGTCAGGTTAATTGGGAACCCAGATGTGAGCGGACCCAAACTAACA
GGGGCACTAATAGGTATATTATCTTTGTTTGTGGAATCTCCAGGTCAATTAATTCAGAGGATCACCGATG
ACCCAGACGTTAGCATCAGGCTGTTGGAGGTTGTCCAGAGTGACCAGTCACAATCTGGCCTTACCTTCGC
ATCAAGAGGTACCAACATGGAGGATGAGGCGGACCAATACTTTTCACATGATGATCCAAGTAGTAGTGAT
CAATCCAGGTCTGGATGGTTCGAGAACAAGGAAATCTCAGATATCGAAGTGCAAGACCCTGAGGGATTTA
ATATGATTCTGGGTACCATTCTAGCCCAAATTTGGGTCTTGCTCGCAAAGGCGGTTACGGCCCCAGACAC
GGCAGCTGATTCGGAGCTAAGAAGGTGGATAAAGTACACCCAACAAAGAAGGGTAGTTGGTGAATTTAGA
TTGGAGAGAAAATGGTTGGATGTGGTGAGGAACAGGATTGCCGAGGACCTCTCCTTACGCCGATTCATGG
TCGCTCTAATCCTGGATATCAAGAGGACACCCGGGAACAAACCTAGGATTGCCGAAATGATATGTGACAT
TGATACATATATCGTAGAGGCAGGATTAGCCAGTTTTATCCTGACTATTAAGTTTGGGATAGAAACTATG
TATCCTGCTCTCGGACTGCATGAATTTGCTGGTGAGTTATCCACACTTGAGTCCTTGATGAATCTTTACC
AGCAAATGGGAGAAACTGCACCCTACATGGTAATCCTGGAGAACTCAATTCAGAACAAGTTCAGTGCAGG
ATCATACCCTCTGCTATGGAGCTATGCCATGGGAGTAGGAGTGGAACTTGAAAACTCTATGGGGGGTTTG
AACTTTGGTCGATCTTACTTTGATCCAGCATATTTTAGATTAGGGCAAGAGATGGTGAGGAGGTCAGCTG
GGAAGGTCAGTTCCACATTGGCATCTGAACTCGGTATCACTGCCGAGGATGCAAGGCTTGTTTCAGAGAT
TGCAATGCATACTACTGAGGACAGAACCAGTAGAGCAGTTGGACCCAGACAAGCTCAAGTGTCGTTTCTA
CACGGTGATCAAAGTGAGAATGAGCTACCAGGATTGGGGGGCAAAGAAGATAGGAGGGTCAGGCAGAGTC
GGGGAGAAGCCAGGGAGAGCAATAGAGAAATCGGGTCCAGCAGATTAAGTGACGCGAGAGCTGCCCATCT
TCCGACCAGCACACCCCTAGACATTGACACTGCATCGGAGTCAGGTCAAGATCCGCAGGACAGTCGAAGG
TCAGCTGACGCCCTGCTCAGGCTGCAAGCTATGGCAGGAATCCTGGAAGAACAAGGCTCAGACACGGACA
CCCCCAGGGTGTACAATGACAGAGATCTTCTAGACTAGGTGCAAGAGGCCGAGGACCAGAACAACATCCG
CCTACCCTCCATCATTGTTATAAAAAACTTAGGAACCAGGTCCACACAGCCGCCAGCCAACCAACCATCC
ACTCCCACGACTGGGGCCGATGGCAGAAGAGCAGGCACGCCATGTCAAAAACGGACTGGAATGTATCCGG
GCTCTCAAGGCCGAGCCCATCGGCTCGCTGGCCGTCGAGGAAGCCATGGCAGCATGGTCAGAAATATCAG
ACAACCCAGGACAGGACCGAGCCACCTGCAAGGAAGAGAAGGCAGGCAGTTCGGGTCTCAGCAAACCATG
CCTCTCAGCAATTGGATCAACTGAAGGCGGTGCACCTCGCATCCGCGGTCAGGGATCTGGAGAGAGCGAT
GACGACGCTGAAACTTTGGGAATCCCCTCAAGAAATCTCCAGGCATCAAGCACTGGGCTACAGTGTTATC
ATGTTTATGATCACAGCGGTGAAGCGGTTAAGGGAATCCAAGATGCTGACTCTATCATGGTTCAATCAGG
CCTTGATGGTGATAGCACCCTCTCAGGAGGAGACGATGAATCTGAAAACAGCGATGTGGATATTGGCGAA
CCTGATACCGAGGGATATGCTATCACTGACCGGGGATCTGCTCCCATCTCTATGGGGTTCAGGGCTTCTG
ATGTTGAAACTGCAGAAGGAGGTGAGATCCACGAGCTCCTGAGACTCCAATCCAGAGGCAACAACTTTCC
GAAGCTTGGGAAAACTCTCAATGTTCCTCCGCCCCCGAACCCCGGTAGGGCCAGCGCTTCCGAGACACCC
ATTAAAAAGGGCACAGACGCGAGATTAGCCTCATTTGGAACGGAGATCGCGTCTTTATTGACAGGTGGTG
CAACCCAATGTGCTCGAAAGTCACCCTCGGAACCATCAGGGCCAGGTGCACCTGTGGGGAATGTCCCCGA
GTGTGTGAGCAATGCCGCACTGATACAGGAGTGGACACCCGAATCTGGTACCACAATCTCCCCGAGATCC
CAGAATAATGAAGAAGGGGGAGACTATTATGATGATGAGCTGTTCTCCGATGTCCAAGACATCAAAACAG
CCTTGGCCAAAATACACGAGGATAATCAGAAGATAATCTCTAAACTAGAATCACTGCTGTTATTGAAGGG
AGAAGTTGAGTCAATTAAGAAGCAGATTAACAGGCAAAATATCAGCATATCCACCTTGGAAGGACACCTC
TCAAGCATCATGATCGCCATTCCTGGACTTGGGAAGGATCCCAACGACCCCACTGCAGATGTCGAACTCA
ATCCCGACTTGAAACCCATCATAGGCAGAGATTCAGGCCGAGCACTGGCCGAAGTTCTCAAGAAACCCGC
TGCCAGCCGACAACTCCAAGGAATGACAAATGGACGGACCAGTTCCAGAGGACAGCTGCTGAAGGAATTT
CAACTAAAGCCGATCGGGAAAAAGGTGAGCTCAGCCGTCGGGTTTGTCCCTGACACCGGGCCTGTGTCAC
GCAGTGTAATCCGCTCCATTATAAAATCCAGTCGGCTAGAGGAAGATCGGAAGCGTTACCTGATGACTCT
CCTTGATGATATCAAAGGAGCCAACGATCTTGCCAAGTTCCACCAGATGCTGATGAAGATAATAATGAAG
TAGCTACAGCTCAACTCACCTGCCAACCTCACGCCAGTCGACCTAATCAGTACAACCTAAATCCATTATA
AAAAACTTAGGAGCAAAGTGATTGGCTCCCAAGTTCCACAATGACAGAGATCTACGACTTCGACAAGTCG
GCATGGGACATCAAAGGGTCGATCGCTCCGATACAACCCACCACCTACAGTGATGGCAGGCTGGTGCCCC
AGGTCAGAGTCATAGATCCTGGTCTAGGCGACAGGAAGGATGAATGCTTTATGTACATGTTTCTGCTGGG
GGTTGTTGAGGACAGCGATCCCCTAGAGCCTCCAATCGGGCGAGCATTTGGGTCTCTGCCCCTAGGTGTT
GGTAGATCCACAGCAAAACCCGAAGAGCTCCTCAAAGAGGCCACTGAGCTTGACATAGTTGTCAGACGTA
CAGCAGGACTCAATGAAAAACTGGTGTTCTACAACAACACCCCACTAACTCTCCTCACACCTTGGAGAAA
GGTCCTAACAACAGGGAGTGTCTTCAACGCAAACCAAGTGTGCAATGCAGTTAATCTGATACCGCTGGAT
ACCCCGCAGAGGTTCCGTGTTGTTTATATGAGCATCACCCGTCTTTCGGATAACGGGTATTACACCGTTC
CTAGAAGAATGCTGGAATTCAGATCGGTCAATGCAGTGGCCTTCAACCTGCTGGTGACCCTTAGGATTGA
CAAGGCGATTGGCCCTGGGAAGATCATCGACAATGCAGAGCAACTTCCTGAGGCAACATTTATGGTCCAC
ATCGGGAACTTCAGGAGAAAGAAGAGTGAAGTCTACTCTGCCGATTATTGCAAGATGAAAATCGAAAAGA
TGGGCCTGGTTTTTGCACTTGGTGGGATAGGAGGCACCAGTCTTCACATTAGAAGCACAGGCAAGATGAG
CAAGACTCTCCATGCACAACTCGGGTTCAAGAAGACCTTATGTTACCCACTGATGGATATCAATGAAGAC
CTTAATCGATTACTCTGGAGGAGCAGATGCAAGATAGTAAGAATCCAGGCAGTTTTGCAGCCATCGGTTC
CCCAAGAATTCCGCATTTACGACGACGTGATCATAAATGATGACCAAGGACTATTCAAAGTTCTGTAGAC
CGCAGTGCCCAGCAATGCCCGAAAACGACCCCCCTCATAATGACAGCCAGAAGGCCCGGACAAGAAAGCC
CCCTCCAAAAGACTCCACAGACCAAGCAAGAGGCCAGCCAACAGCTGATGGCAAGCGCGAACACCAGGCG
GCCCAAGCACAGAACAGCCCCGACACAAGGCCATCACTAACCATCCCAACCTGAGTCCTCCTCGTGGGAC
CCCCGAGGACCAACCCCCAAGGTCGCCCCCGACCCAGACCACCAACCGCATCCCCATAGCCCCCGGGAAA
GAAACCCCCAGCAACTGGAAGGTCCCTCCCCCTTTCTCTCAATGCAAAAGCCCCACAACCGAATCGCACA
AGCGACCGAGGTGACCCAACCGCAGACATCCGACTCCCTAGACAGATCCTCTCCCCCCGGCAAACTAAAC
AAAACTTAGGGCCAAGGAAAATACACACCCGACAGAACCCAGACCCCGGCCCACGACGCCGCGCCCCCAT
CCCCCGACAACCAGAGGGAGCCCCCAACCAATCCCGCCGGCCCCTCCGGCGCCCACAGGCAGGCACACCA
ACCCCCGAACAGACCCGGCACCCAGTCACCGACAGTCCAAGACGGGGGGCCCCCCCCAAAAAAGGGCCCT
CAGGGGCCGACAGCCAGCACCGCAAGGAAGCCCACCCACCCCACACACGACCACGGCAACCGAACCAGAA
TCCAGACCAACCTGGGCCACCAGCTCCCAGATTCGGCCATCACCCCGCAGAAAGGAAAGGCCACAACCTG
CGCACCCCAGCCCCGATCTGGCGGACAGCCAACCAACCCGAACCAGCACCCAAGAGCGATCCCTGAAGGA
CCCCCGAACCGCAAACGACATCAACATCCCACAGCCTCCCCGAGTCCCCCGATCTCCTCTTCTTCTTGAA
GGGACCAAAAGATCAATCCACCACACCCGACGACACTCAATTCCCCACCCCTAAAGGAGACACCGAGAAT
CCCAGAATTAAGACTCATCCAGTGTCCATCATGGGTCTCAAGGTGAACGTCTCTGTCATATTCATGGCAG
TACTGTTAACTCTTCAAACACCCACCGGTCAAATCCATTGGGGCAATCTCTCTAAGATAGGGGTGGTAGG
GGTAGGAAGTGCAAGCTACAAAGTTATGACTCGTTCCAGCCATCAATCATTAGTCATAAAGTTAATGCCC
AATATAACTCTCCTCAACAATTGCACGAGGGTAGAGATTGCAGAATACAGGAGACTACTGAGAACAGTTC
TGGAACCAATTAGAGATGCACTTAATGCAATGACTCAGAATATAAGACCGGTTCAGAGTGTAGCTTCAAG
TAGGAGACACAAGAGATTTGCGGGAGTTGTCCTGGCAGGTGCGGCCCTAGGCGTTGCCACAGCTGCTCAA
ATAACAGCCGGTATTGCACTTCACCAGTCCATGCTGAACTCTCAAGCCATCGACAATCTGAGAGCGAGCC
TAGAAACTACTAATCAGGCAATTGAGGCAATCAGACAAGCAGGGCAGGAGACGATATTGGCTGTTCAGGG
TGTCCAAGACTACATCAATAATGAGCTGATACCGTCTATGAATCAACTATCTTGTGATTTAATCGGCCAG
AAGCTAGGGCTCAAATTGCTCAGATACTATACAGAAATCCTGTCATTATTTGGCCCCAGCCTACGGGACC
CCATATCTGCGGAGATATCTATCCAGGCTTTAAGCTATGCGCTTGGAGGAGATATCAATAAGGTGTTGGA
AAAGCTCGGATACAGTGGAGGTGATCTACTGGGCATCTTAGAGAGCAGAGGAATAAAGGCCCGGATAACT
CACGTCGACACAGAGTCCTACTTCATTGTACTCAGTATAGCCTATCCGACGCTGTCCGAGATTAAGGGGG
TGATTGTCCACCGGCTAGAGGGGGTCTCGTACAACATAGGCTCTCAAGAGTGGTATACCACTGTGCCCAA
GTATGTTGCAACCCAAGGGTACCTTATCTCGAATTTTGATGAGTCATCGTGCACTTTCATGCCAGAGGGG
ACTGTGTGCAGCCAGAATGCCTTGTACCCGATGAGTCCTCTGCTCCAAGAATGCCTCCGGGGGTCCACTA
AGTCCTGTGCTCGTACACTCGTATCCGGGTCTTTCGGGAACCGATTCATTTTATCACAGGGGAACCTAAT
AGCCAATTGTGCATCAATCCTTTGCAAGTGTTACACAACAGGAACGATCATTAATCAAGACCCTGACAAG
ATCCTAACATACATTGCTGCCGATCACTGCCCGGTGGTCGAGGTGAATGGCGTGACCATCCAAGTCGGGA
GCAGGAGGTATCCGGACGCTGTGTACTTGCACAGGATTGACCTCGGTCCTCCCATATCATTGGAAAGGTT
GGACGTAGGGACAAATCTGGGGAATGCAATTGCTAAGTTGGAGGATGCCAAGGAATTGTTGGAGTCATCG
GACCAGATATTGAGGAGTATGAAAGGTTTATCGAGCACTAGTATAGTTTACATCCTGATTGCAGTATGTC
TTGGAGGATTGATAGGGATCCCCGCTTTAATATGTTGCTGCAGGGGGCGTTGTAACAAGAAGGGAGAACA
AGTTGGTATGTCAAGACCAGGCCTAAAGCCTGATCTTACAGGAACATCAAAATCCTATGTAAGGTCACTC
TGATCCTCTACAACTCTTGGAACACAAATGTCCAACAAGTCTCCTCTTCGTCATCAAGCAACCACCGGAG
CCAGCATCAAGCCCATCTGAAATTGTCTCCGGCTTCCCTCTGGCCGAACAATATTGGTAGTTAATTAAAA
CTTAGGGTGCAAGATCATCCACAATGTCACCACAACGAGACCGGATAAATGCCTTCTACAAAGACAACCC
CCATCCTAAGGGAAGTAGGATAGTTATTAACAGAGAACATCTTATGATTGATAGACCTTATGTTTTGCTG
GCTGTTCTATTCGTCATGTTTCTGAGCTTGATCGGGTTGCTAGCCATTGCAGGCATTAGACTTCATCGGG
CAGCCATCTACACCGCAGAGATCCATAAAAGCCTCAGCACCAATCTAGATGTAACTAACTCAATCGAGCA
TCAGGTTAAGGACGTGCTGACACCACTCTTCAAGATCATCGGTGATGAAGTGGGCTTGAGGACACCTCAG
AGATTCACTGACCTAGTGAAGTTCATCTCTGACAAGATTAAATTCCTTAATCCGGACAGGGAATACGACT
TCAGAGATCTCACTTGGTGTATCAACCCGCCAGAGAGAATCAAATTGGATTATGATCAATACTGTGCAGA
TGTGGCTGCTGAAGAACTCATGAATGCATTGGTGAACTCAACTCTACTGGAGACCAGGGCAACCAATCAG
TTCCTAGCTGTCTCAAAGGGAAACTGCTCAGGGCCCACTACAATCAGAGGCCAATTCTCAAACATGTCGC
TGTCCCTGTTGGACTTGTATTTAAGTCGAGGTTACAATGTGTCATCTATAGTCACTATGACATCCCAGGG
AATGTACGGGGGAACTTACCTAGTGGAAAAGCCTAATCTGAGCAGCAAAGGGTCAGAGTTGTCACAACTG
AGCATGCACCGAGTGTTTGAAGTAGGTGTTATCAGAAATCCGGGTTTGGGGGCTCCGGTATTCCATATGA
CAAACTATCTTGAGCAACCAGTCAGTAATGATTTCAGCAACTGCATGGTGGCTTTGGGGGAGCTCAAGTT
CGCAGCCCTCTGTCACAGGGAAGATTCTATCACAATTCCCTATCAGGGATCAGGGAAAGGTGTCAGCTTC
CAGCTTGTCAAGCTAGGTGTCTGGAAATCCCCAACCGACATGCAATCCTGGGTCCCCCTATCAACGGATG
ATCCAGTGATAGACAGGCTTTACCTCTCATCTCACAGAGGCGTTATCGCTGACAATCAAGCAAAATGGGC
TGTCCCGACAACACGGACAGATGACAAGTTGCGAATGGAGACATGCTTCCAGCAGGCGTGTAAGGGTAAA
ATCCAAGCACTTTGCGAGAATCCCGAGTGGACACCGTTGAAGGATAACAGGATTCCTTCATACGGGGTCT
TGTCTGTTGATCTGAGTCTGACAGTTGAGCTTAAAATCAAAATTGTTTCAGGATTCGGGCCATTGATCAC
ACACGGTTCAGGGATGGACCTATACAAATCCAACCACAACAATATGTATTGGCTGACTATCCCGCCAATG
AAGAACCTGGCCTTAGGTGTAATCAACACATTGGAGTGGATACCGAGATTCAAGGTTAGTCCCAACCTCT
TCACTGTTCCAATTAAGGAAGCAGGCGAGGACTGCCATGCCCCAACATACCTACCTGCGGAGGTGGATGG
TGATGTCAAACTCAGTTCCAATCTGGTGATTCTACCTGGTCAAGATCTCCAATATGTTCTGGCAACCTAC
GATACTTCCAGAGTTGAACATGCTGTAGTTTATTACGTTTACAGCCCAAGCCGCTCATTTTCTTACTTTT
ATCCTTTTAGGTTGCCTGTAAGGGGGGTCCCCATTGAATTACAAGTGGAATGCTTCACATGGGACCAAAA
ACTCTGGTGCCGTCACTTCTGTGTGCTTGCGGACTCAGAATCTGGTGGACATATCACTCACTCTGGGATG
GTGGGCATGGGAGTCAGCTGCACAGCCACTCGGGAAGATGGAACCAACCGCAGATAGGGCTGCCAGTGAA
CCAATCACATGATGTCACCCAGACATCAGGCATCCCCACTAGTGTGAAATAGACATCAGAATTAAGAAAA
ACGTAGGGTCCAAGTGGTTCCTCGTTATGGACTCGCTATCTGTCAACCAGATCTTATACCCTGAAGTTCA
CCTAGATAGCCCGATAGTCACCAATAAGATAGTAGCTATCCTGGAGTATGCTCGAGTCCCTCACGCTTAC
AGCCTGGAGGACCCTACACTGTGTCAGAACATCAAGCACCGCCTAAAAAACGGATTTTCCAACCAAATGA
TTATAAACAATGTGGAAGTTGGGAATGTCATCAAGTCCAAGCTTAGGAGTTATCCGACCCACTCTCATAT
TCCATATCCAAATTGTAATCAGGATTTATTTAACATAGAAGACAAAGAGTCAACAAGGAAGATCCGTGAG
CTTCTAAAAAAGGGAAATTCGCTGTACTCCAAAGTCAGTGATAAGGTTTTCAAATGCCTGAGGGATACTA
ACTCACGGCTTGGCCTAGGCTCCGAACTGAGAGAGGACATCAAGGAGAAAATTATTAACTTGGGAGTTTA
CATGCATAGCTCCCAATGGTTTGAGCCCTTCCTGTTTTGGTTTACAGTCAAGACTGAGATGAGGTCAGTG
ATCAAATCACAAACCCACACTTGCCATAGGAGGAGACACACACCTGTATTCTTCACTGGTAGTTCAGTTG
AGTTGCTAATCTCTCGTGACCTTGTTGCTATAATCAGTAAAGAGTCTCAACATGTATATTACTTGACGTT
TGAACTGGTTTTGATGTATTGTGATGTCATAGAGGGGAGGTTAATGACAGAGACCGCTATGACCATTGAT
GCTAGGTATACAGAGCTTCTAGGAAGAGTCAGATACATGTGGAAACTGATAGATGGTTTCTTCCCTGCAC
TCGGGAATCCAACTTATCAAATTGTAGCTATGCTGGAGCCACTTTCACTTGCTTACCTGCAGCTGAGGGA
CATAACAGTAGAACTCAGAGGTGCTTTCCTTAACCACTGCTTTACCGAAATACATGATGTTCTTAACCAA
AACGGGTGTTCTGATGAAGGTACTTATCATGATTTAATCGAAGCCCTAGATTACATTTTCATAACTGATG
ACATACATCTGACAGGGGAGATTTTCTCATTTTTCAGAAGTTTCGGCCACCCCAGACTTGAAGCGGTAAC
GGCTGCTGAAAATGTTAGAAAATACATGAATCAGCCTAAAGTAATTGTGTATGAGACTCTGATGAAAGGT
CATGCCATATTTTGTGGAATCATAATCAACGGCTATCGTGACAGGCACGGAGGCAGTTGGCCACCCCTGA
CCCTCCCCCTGCATGCTGCAGACACAATCCGGAATGCTCAAGCTTCAGGTGAGGGGTTAACACATGAGCA
GTGCGTTGACAACTGGAAATCTTTTGCTGGAGTGAGATTTGGCTGCTTTATGCCTCTTAGCCTGGACAGT
GATCTGACAATGTACCTAAAGGACAAGGCACTTGCTGCTCTCCAAAGGGAATGGGATTCAGTTTACCCGA
AAGAGTTCCTGCGTTACGACCCTCCCAAGGGAACCGGGTCACGGAGGCTTGTAGATGTTTTCCTTAATGA
TTCAAGCTTTGACCCATATGATATGATAATGTATGTTGTAAGTGGAGCTTACCTCCATGACCCCGAGTTC
AACCTGTCTTACAGCCTGAAAGAAAAGGAGATCAAGGAAACAGGTAGACTTTTTGCTAAAATGACTTACA
AAATGAGGGCATGCCAAGTGATTGCTGAAAATCTAATCTCAAACGGGATTGGCAAATATTTTAAGGACAA
TGGGATGGCCAAGGACGAGCACGATTTGACTAAGGCACTCCACACTCTAGCTGTCTCAGGAGTCCCCAAA
GATCTCAAAGAAAGTCACAGGGGGGGGCCGGTCTCAAAAACCCACTCCCGAAGCCCAGTCCACGCAAGCA
CCAAGAACGTGAAAGCAGCAAAAGGGTTTATAGGATTCCCTCATGTAATTCGGCAGGACCAAGACACTGA
TCACCCTGAGAATATGGAAGCTTATGAGACAGTCAGTGCATTTATCACGACTGATCTCAAGAAGTACTGC
CTTAATTGGAGATATGAGACCATCAGCTTATTTGCCCAGAGGCTAAATGAGATTTACGGATTACCCTCAT
TTTTCCAGTGGCTGCATAAGAGGCTTGAAACCTCTGTCCTCTATGTAAGTGACCCTCATTGCCCCCCTGA
CCTTGACGCCCATGTCCCGTTATGCAAAGTCCCCAATGACCAAATCTTCATTAAGTACCCTATGGGAGGT
ATAGAAGGGTATTGTCAGAAGCTATGGACCATCAGCACCATTCCCTATTTATACCTGGCTGCTTATGAGA
GCGGAGTAAGGATTGCTTCGTTAGTGCAAGGGGACAATCAGACCATAGCCGTAACAAAAAGGGTACCCAG
CACATGGCCTTACAACCTTAAGAAACGGGAAGCTGCTAGAGTAACTAGAGATTATTTTGTAATTCTTAGG
CAAAGGCTACACGACATTGGCCATCACCTCAAGGCAAATGAGACAATTGTTTCGTCACATTTTTTCGTCT
ATTCAAAAGGAATATATTATGATGGGCTACTTGTGTCCCAATCACTCAAGAGCATCGCAAGATGTGTATT
CTGGTCAGAGACTATAGTTGATGAAACAAGGGCAGCATGCAGTAACATTGCTACAACAATGGCTAAAAGC
ATCGAGAGAGGTTATGACCGTTACCTAGCATATTCCCTGAATGTCCTAAAAGTGATACAGCAAATTCTGA
TCTCTCTTGGCTTCACAATCAATTCTACCATGACTCGGGATGTAGTCATACCCCTCCTCACAAACAACGA
TCTCTTAATCAGGATGGCACTGTTGCCCGCTCCTATTGGGGGGATGAATTATCTGAATATGAGCAGGCTG
TTTGTCAGAAACATCGGTGATCCAGTAACATCATCAATTGCTGATCTCAAGAGAATGATTCTCGCATCAC
TAATGCCTGAAGAGACCCTCCACCAAGTAATGACACAACAACCGGGGGACTCTTCATTCCTAGACTGGGC
TAGCGACCCTTACTCAGCAAATCTTGTATGCGTTCAGAGCATCACTAGACTCCTCAAGAACATAACTGCA
AGGTTTGTCCTGATCCATAGTCCAAATCCAATGTTAAAAGGGTTATTCCATGATGGCAGTAAAGAAGAGG
ATGAGGGACTGGCGGCATTCCTCATGGACAGGCATATCATAGTACCTAGGGCAGCTCATGAAATCCTGGA
TCACAGTGTCACAGGGGCAAGAGAGTCCATTGCAGGCATGCTAGATACCACAAAAGGCCTGATTCGGGCC
AGCATGAGGAAGGGGGGGTTAACCTCTCGAGTGATAACCAGATTGTCCAATTATGACTATGAACAATTTA
GAGCAGGGATGGTGCTATTGACAGGAAGAAAAAGAAATGTCCTCATTGACAAAGAGTCATGTTCAGTGCA
GCTGGCTAGAGCCCTAAGAAGCCATATGTGGGCAAGGCTAGCTCGAGGACGGCCTATTTACGGCCTTGAG
GTCCCTGATGTACTAGAATCTATGCGAGGCCACCTTATTCGGCGTCATGAGACATGTGTCATCTGCGAGT
GTGGATCAGTCAACTACGGATGGTTTTTTGTCCCCTCGGGTTGTCAACTGGATGATATTGACAAGGAAAC
ATCATCCTTGAGAGTCCCATACATTGGTTCTACCACTGATGAGAGAACAGACATGAAGCTTGCCTTCGTA
AGAGCCCCAAGCCGATCCTTGCGATCTGCTGTTAGAATAGCAACAGTGTACTCATGGGCTTATGGTGATG
ATGATAGCTCTTGGAACGAAGCCTGGTTGTTGGCAAGGCAAAGGGCCAATGTGAGCCTGGAGGAGCTAAG
GGTGATCACTCCCATCTCAACTTCTACTAATTTAGCGCACAGGTTGAGGGATCGTAGCACTCAAGTGAAA
TACTCAGGCACATCTCTTGTCCGAGTGGCAAGGTATACCACAATCTCCAACGACAATCTCTCATTTGTCA
TATCAGATAAGAAGGTTGATACTAACTTTATATACCAACAAGGAATGCTTCTAGGGTTAGGTGTCTTAGA
AACATTGTTTCGACTCGAGAAAGATACCGGATCATCTAACACGGTACTACATCTTCACGTCGAAACAGAT
TGTTGCGTGATCCCGATGATAGATCATCCCAGGATACCCAGCTCCCGCAAGTTAGAGCTGAGGGCAGAGC
TATGTACCAACCCATTGATATATGATAATGCACCTTTAATTGACAGAGACGCAACAAGGCTATACACCCA
GAGCCATAGAAGGCACCTTGTGGAATTTGTTACATGGTCCACACCCCAACTATATCACATTCTAGCTAAG
TCCACAGCACTATCTATGATTGACCTGGTAACAAAATTTGAGAAGGACCATATGAATGAAATTTCAGCTC
TCATAGGGGATGACGATATCAATAGTTTCATAACTGAGTTCCTACTTATAGAGCCAAGATTATTCACTAT
CTACTTAGGCCAGTGTGCAGCCATCAATTGGGCATTTGATGTACATTATCATAGACCATCAGGGAAATAT
CAGATGGGTGAGCTGTTGTCTTCATTCCTTTCTAGAATGAGCAAGGGAGTGTTTAAGGTGCTTGTCAATG
CTCTAAGCCACCCAAAGATCTACAAGAAATTCTGGCATTGTGGCATTATAGAGCCTATCCATGGTCCTTC
GCTTGATGCTCAAAATTTGCACACAACTGTGTGCAACATGGTTTACACATGTTATATGACCTACCTCGAC
CTGTTGTTGAATGAAGAGTTAGAAGAGTTCACATTTCTTTTGTGTGAAAGCGACGAGGATGTAGTACCGG
ACAGATTCGACAATATCCAGGCAAAACACCTGTGTGTTCTAGCAGATTTGTACTGTCAACCAGGGACCTG
CCCACCAATTCGAGGTTTAAGACCGGTAGAGAAATGTGCAGTTCTAACCGATCATATCAAGGCAGAGGCT
AGGTTATCTCCATCAGGGTCTTCGTGGAACATAAATCCAATTGTTGTAGACCATTACTCATGCTCTCTGA
CTTATCTCCGGCGAGGATCGATCAAGCAGATAAGATTGAGAGTTGATCCAGGATTCATTTTTGACGCCCT
CGCTGAGGTAAATGTCAGTCAGCCAAAGATCGGCAGCAACAACTTCCCGAATATGAGCATTAAGGATTTC
AGGCCTCCTCACGATGATGTTGCAAAATTGCTCAAAGATATCAACACAAGCAAACACAATCTTCCCATTT
CAGGGGGTAATCTCGCCAATTATGAAATCCATGCTTTCCGCAGAATCGGGTTAAACTCATCTGCTTGTTA
CAAAGCTGTTGAGATATCAACATTAATTAGGAGATGCCTTGAGCCAGGGGAAGACGGCTTGTTCTTGGGT
GAGGGGTCGGGCTCTATGTTGATCACTTATAAGGAGATACTAAAACTAAACAAGTGCTTCTATAATAGCG
GGGTTTCTGCCAATTCTAGATCAGGTCAAAGGGAATTAGCACCCTATCCCTCCGAAGTTGGCCTTGTCGA
ACACAGAATGGGGGTAGGTAATATTGTCAAGGTGCTCTTTAATGGGAGGCCCGAAGTCACGTGGGTAGGC
AGTATAGATTGCTTCAATTTCATAGTCAGTAATATCCCCACCTCTAGTGTGGGGTTTATCCATTCAGATA
TAGAGACCTTACCTAACAAAGATACTATAGAGAAGCTAGAGGAATTGGCAGCCATCTTATCGATGGCTCT
GCTCCTTGGCAAAATAGGATCAATACTGGTGATTAAGCTTATGCCTTTCAGCGGGGATTTTGTTCAGGGA
TTTATAAGCTATGTAGGGTCTCATTATAGAGAAGTGAACCTTGTCTACCCTAGATACAGCAACTTCATAT
CTACTGAATCTTATTTAGTTATGACAGATCTTAAGGCTAACCGGCTAATGAACCCTGAAAAGATTAAGCA
GCAGATAATTGAATCATCCGTGCGGACTTCACCTGGACTTATAGGTCACATCCTATCCATTAAGCAACTA
AACTGCATACAAGCAATTGTGGGAGACGCAGTTAGTAGAGGTGATATCAACCCTACCCTGAAAAAACTTA
CACCTATAGAGCAGGTGCTGATCAATTGCGGGTTGGCAATTAACGGACCTAAACTGTGCAAAGAATTGAT
CCACCATGATGTTGCCTCAGGGCAAGATGGATTGCTCAACTCTATACTTATCCTCTACAGGGAGTTGGCA
AGATTCAAAGACAACCAAAGAAGTCAACAAGGGATGTTCCACGCTTACCCCGTATTGGTAAGTAGCAGGC
AACGAGAACTTATATCCAGGATCACCCGCAAATTTTGGGGGCATATTCTTCTATACTCTGGGAACAGAAA
GTTGATAAATCGGTTTATCCAAAATCTCAAGTCCGGTTATCTAATACTAGACTTACACCAGAATATCTTC
GTTAAGAATCTATCTAAGTCAGAGAAACAGATTATTATGACGGGGGGTTTAAAACGCGAGTGGGTTTTTA
GGGTAACAGTCAAGGAGACCAAAGAATGGTATAAGTTAGTCGGATACAGTGCCCTGATTAAGGATTAA


>KT732249.1 MVs/Swansea.GBR/15.13/[D8]
-----------------------------------------------------------------------------------------------------------ATGGCCACACTTTTAAGGAGCTTAGCATTGTTCAAAAGAAACAAGGACAAACCACCCATTACATCAGGAT
CCGGTGGAGCCATCAGAGGAATCAAACACATCATTATAGTACCAATCCCTGGAGATTCCTCAATTACCAC
TCGATCCAGACTATTGGACCGGTTGGTCAGGTTAATTGGGAACCCAGATGTGAGCGGACCCAAACTAACA
GGGGCACTAATAGGTATATTATCTTTGTTTGTGGAATCTCCAGGTCAATTAATTCAGAGGATCACCGATG
ACCCAGACGTTAGCATCAGGCTGTTGGAGGTTGTCCAGAGTGACCAGTCACAATCTGGCCTTACCTTCGC
ATCAAGAGGTACCAACATGGAGGATGAGGCGGACCAATACTTTTCACATGATGATCCAAGTAGTAGTGAT
CAATCCAGGTCTGGATGGTTCGAGAACAAGGAAATCTCAGATATCGAAGTGCAAGACCCTGAGGGATTTA
ATATGATTCTGGGTACCATTCTAGCCCAAATTTGGGTCTTGCTCGCAAAGGCGGTTACGGCCCCAGACAC
GGCAGCTGATTCGGAGCTAAGAAGGTGGATAAAGTACACCCAACAAAGAAGGGTAGTTGGTGAATTTAGA
TTGGAGAGAAAATGGTTGGATGTGGTGAGGAACAGGATTGCCGAGGACCTCTCCTTACGCCGATTCATGG
TCGCTCTAATCCTGGATATCAAGAGGACACCCGGGAACAAACCTAGGATTGCCGAAATGATATGTGACAT
TGATACATATATCGTAGAGGCAGGATTAGCCAGTTTTATCCTGACTATTAAGTTTGGGATAGAAACTATG
TATCCTGCTCTCGGACTGCATGAATTTGCTGGTGAGTTATCCACACTTGAGTCCTTGATGAATCTTTACC
AGCAAATGGGAGAAACTGCACCCTACATGGTAATCCTGGAGAACTCAATTCAGAACAAGTTCAGTGCAGG
ATCATACCCTCTGCTATGGAGCTATGCCATGGGAGTAGGAGTGGAACTTGAAAACTCTATGGGGGGTTTG
AACTTTGGTCGATCTTACTTTGATCCAGCATATTTTAGATTAGGGCAAGAGATGGTGAGGAGGTCAGCTG
GGAAGGTCAGTTCCACATTGGCATCTGAACTCGGTATCACTGCCGAGGATGCAAGGCTTGTTTCAGAGAT
TGCAATGCATACTACTGAGGACAGAACCAGTAGAGCAGTTGGACCCAGACAAGCTCAAGTGTCGTTTCTA
CACGGTGATCAAAGTGAGAATGAGCTACCAGGATTGGGGGGCAAAGAAGATAGGAGGGTCAGGCAGAGTC
GGGGAGAAGCCAGGGAGAGCAATAGAGAAATCGGGTCCAGCAGATTAAGTGACGCGAGAGCTGCCCATCT
TCCGACCAGCACACCCCTAGACATTGACACTGCATCGGAGTCAGGTCAAGATCCGCAGGACAGTCGAAGG
TCAGCTGACGCCCTGCTCAGGCTGCAAGCTATGGCAGGAATCCTGGAAGAACAAGGCTCAGACACGGACA
CCCCCAGGGTGTACAATGACAGAGATCTTCTAGACTAGGTGCAAGAGGCCGAGGACCAGAACAACATCCG
CCTACCCTCCATCATTGTTATAAAAAACTTAGGAACCAGGTCCACACAGCCGCCAGCCAACCAACCATCC
ACTCCCACGACTGGGGCCGATGGCAGAAGAGCAGGCACGCCATGTCAAAAACGGACTGGAATGTATCCGG
GCTCTCAAGGCCGAGCCCATCGGCTCGCTGGCCGTCGAGGAAGCCATGGCAGCATGGTCAGAAATATCAG
ACAACCCAGGACAGGACCGAGCCACCTGCAAGGAAGAGAAGGCAGGCAGTTCGGGTCTCAGCAAACCATG
CCTCTCAGCAATTGGATCAACTGAAGGCGGTGCACCTCGCATCCGCGGTCAGGGATCTGGAGAGAGCGAT
GACGACGCTGAAACTTTGGGAATCCCCTCAAGAAATCTCCAGGCATCAAGCACTGGGCTACAGTGTTATC
ATGTTTATGATCACAGCGGTGAAGCGGTTAAGGGAATCCAAGATGCTGACTCTATCATGGTTCAATCAGG
CCTTGATGGTGATAGCACCCTCTCAGGAGGAGACGATGAATCTGAAAACAGCGATGTGGATATTGGCGAA
CCTGATACCGAGGGATATGCTATCACTGACCGGGGATCTGCTCCCATCTCTATGGGGTTCAGGGCTTCTG
ATGTTGAAACTGCAGAAGGAGGTGAGATCCACGAGCTCCTGAGACTCCAATCCAGAGGCAACAACTTTCC
GAAGCTTGGGAAAACTCTCAATGTTCCTCCGCCCCCGAACCCCGGTAGGGCCAGCGCTTCCGAGACACCC
ATTAAAAAGGGCACAGACGCGAGATTAGCCTCATTTGGAACGGAGATCGCGTCTTTATTGACAGGTGGTG
CAACCCAATGTGCTCGAAAGTCACCCTCGGAACCATCAGGGCCAGGTGCACCTGTGGGGAATGTCCCCGA
GTGTGTGAGCAATGCCGCACTGATACAGGAGTGGACACCCGAATCTGGTACCACAATCTCCCCGAGATCC
CAGAATAATGAAGAAGGGGGAGACTATTATGATGATGAGCTGTTCTCCGATGTCCAAGACATCAAAACAG
CCTTGGCCAAAATACACGAGGATAATCAGAAGATAATCTCTAAACTAGAATCACTGCTGTTATTGAAGGG
AGAAGTTGAGTCAATTAAGAAGCAGATTAACAGGCAAAATATCAGCATATCCACCTTGGAAGGACACCTC
TCAAGCATCATGATCGCCATTCCTGGACTTGGGAAGGATCCCAACGACCCCACTGCAGATGTCGAACTCA
ATCCCGACTTGAAACCCATCATAGGCAGAGATTCAGGCCGAGCACTGGCCGAAGTTCTCAAGAAACCCGC
TGCCAGCCGACAACTCCAAGGAATGACAAATGGACGGACCAGTTCCAGAGGACAGCTGCTGAAGGAATTT
CAACTAAAGCCGATCGGGAAAAAGGTGAGCTCAGCCGTCGGGTTTGTCCCTGACACCGGGCCTGTGTCAC
GCAGTGTAATCCGCTCCATTATAAAATCCAGTCGGCTAGAGGAAGATCGGAAGCGTTACCTGATGACTCT
CCTTGATGATATCAAAGGAGCCAACGATCTTGCCAAGTTCCACCAGATGCTGATGAAGATAATAATGAAG
TAGCTACAGCTCAACTCACCTGCCAACCTCACGCCAGTCGACCTAATCAGTACAACCTAAATCCATTATA
AAAAACTTAGGAGCAAAGTGATTGGCTCCCAAGTTCCACAATGACAGAGATCTACGACTTCGACAAGTCG
GCATGGGACATCAAAGGGTCGATCGCTCCGATACAACCCACCACCTACAGTGATGGCAGGCTGGTGCCCC
AGGTCAGAGTCATAGATCCTGGTCTAGGCGACAGGAAGGATGAATGCTTTATGTACATGTTTCTGCTGGG
GGTTGTTGAGGACAGCGATCCCCTAGAGCCTCCAATCGGGCGAGCATTTGGGTCTCTGCCCCTAGGTGTT
GGTAGATCCACAGCAAAACCCGAAGAGCTCCTCAAAGAGGCCACTGAGCTTGACATAGTTGTCAGACGTA
CAGCAGGACTCAATGAAAAACTGGTGTTCTACAACAACACCCCACTAACTCTCCTCACACCTTGGAGAAA
GGTCCTAACAACAGGGAGTGTCTTCAACGCAAACCAAGTGTGCAATGCAGTTAATCTGATACCGCTGGAT
ACCCCGCAGAGGTTCCGTGTTGTTTATATGAGCATCACCCGTCTTTCGGATAACGGGTATTACACCGTTC
CTAGAAGAATGCTGGAATTCAGATCGGTCAATGCAGTGGCCTTCAACCTGCTGGTGACCCTTAGGATTGA
CAAGGCGATTGGCCCTGGGAAGATCATCGACAATGCAGAGCAACTTCCTGAGGCAACATTTATGGTCCAC
ATCGGGAACTTCAGGAGAAAGAAGAGTGAAGTCTACTCTGCCGATTATTGCAAGATGAAAATCGAAAAGA
TGGGCCTGGTTTTTGCACTTGGTGGGATAGGAGGCACCAGTCTTCACATTAGAAGCACAGGCAAGATGAG
CAAGACTCTCCATGCACAACTCGGGTTCAAGAAGACCTTATGTTACCCACTGATGGATATCAATGAAGAC
CTTAATCGATTACTCTGGAGGAGCAGATGCAAGATAGTAAGAATCCAGGCAGTTTTGCAGCCATCGGTTC
CCCAAGAATTCCGCATTTACGACGACGTGATCATAAATGATGACCAAGGACTATTCAAAGTTCTGTAGAC
CGCAGTGCCCAGCAATGCCCGAAAACGACCCCCCTCATAATGACAGCCAGAAGGCCCGGACAAGAAAGCC
CCCTCCAAAAGACTCCACAGACCAAGCAAGAGGCCAGCCAACAGCTGATGGCAAGCGCGAACACCAGGCG
GCCCAAGCACAGAACAGCCCCGACACAAGGCCATCACTAACCATCCCAACCTGAGTCCTCCTCGTGGGAC
CCCCGAGGACCAACCCCCAAGGTCGCCCCCGACCCAGACCACCAACCGCATCCCCATAGCCCCCGGGAAA
GAAACCCCCAGCAACTGGAAGGTCCCTCCCCCTTTCTCTCAATGCAAAAGCCCCACAACCGAATCGCACA
AGCGACCGAGGTGACCCAACCGCAGACATCCGACTCCCTAGACAGATCCTCTCCCCCCGGCAAACTAAAC
AAAACTTAGGGCCAAGGAAAATACACACCCGACAGAACCCAGACCCCGGCCCACGACGCCGCGCCCCCAT
CCCCCGACAACCAGAGGGAGCCCCCAACCAATCCCGCCGGCCCCTCCGGCGCCCACAGGCAGGCACACCA
ACCCCCGAACAGACCCGGCACCCAGTCACCGACAGTCCAAGACGGGGGGCCCCCCCCAAAAAAGGGCCCT
CAGGGGCCGACAGCCAGCACCGCAAGGAAGCCCACCCACCCCACACACGACCACGGCAACCGAACCAGAA
TCCAGACCAACCTGGGCCACCAGCTCCCAGATTCGGCCATCACCCCGCAGAAAGGAAAGGCCACAACCTG
CGCACCCCAGCCCCGATCTGGCGGACAGCCAACCAACCCGAACCAGCACCCAAGAGCGATCCCTGAAGGA
CCCCCGAACCGCAAACGACATCAACATCCCACAGCCTCCCCGAGTCCCCCGATCTCCTCTTCTTCTTGAA
GGGACCAAAAGATCAATCCACCACACCCGACGACACTCAATTCCCCACCCCTAAAGGAGACACCGAGAAT
CCCAGAATTAAGACTCATCCAGTGTCCATCATGGGTCTCAAGGTGAACGTCTCTGTCATATTCATGGCAG
TACTGTTAACTCTTCAAACACCCACCGGTCAAATCCATTGGGGCAATCTCTCTAAGATAGGGGTGGTAGG
GGTAGGAAGTGCAAGCTACAAAGTTATGACTCGTTCCAGCCATCAATCATTAGTCATAAAGTTAATGCCC
AATATAACTCTCCTCAACAATTGCACGAGGGTAGAGATTGCAGAATACAGGAGACTACTGAGAACAGTTC
TGGAACCAATTAGAGATGCACTTAATGCAATGACTCAGAATATAAGACCGGTTCAGAGTGTAGCTTCAAG
TAGGAGACACAAGAGATTTGCGGGAGTTGTCCTGGCAGGTGCGGCCCTAGGCGTTGCCACAGCTGCTCAA
ATAACAGCCGGTATTGCACTTCACCAGTCCATGCTGAACTCTCAAGCCATCGACAATCTGAGAGCGAGCC
TAGAAACTACTAATCAGGCAATTGAGGCAATCAGACAAGCAGGGCAGGAGACGATATTGGCTGTTCAGGG
TGTCCAAGACTACATCAATAATGAGCTGATACCGTCTATGAATCAACTATCTTGTGATTTAATCGGCCAG
AAGCTAGGGCTCAAATTGCTCAGATACTATACAGAAATCCTGTCATTATTTGGCCCCAGCCTACGGGACC
CCATATCTGCGGAGATATCTATCCAGGCTTTAAGCTATGCGCTTGGAGGAGATATCAATAAGGTGTTGGA
AAAGCTCGGATACAGTGGAGGTGATCTACTGGGCATCTTAGAGAGCAGAGGAATAAAGGCCCGGATAACT
CACGTCGACACAGAGTCCTACTTCATTGTACTCAGTATAGCCTATCCGACGCTGTCCGAGATTAAGGGGG
TGATTGTCCACCGGCTAGAGGGGGTCTCGTACAACATAGGCTCTCAAGAGTGGTATACCACTGTGCCCAA
GTATGTTGCAACCCAAGGGTACCTTATCTCGAATTTTGATGAGTCATCGTGCACTTTCATGCCAGAGGGG
ACTGTGTGCAGCCAGAATGCCTTGTACCCGATGAGTCCTCTGCTCCAAGAATGCCTCCGGGGGTCCACTA
AGTCCTGTGCTCGTACACTCGTATCCGGGTCTTTCGGGAACCGATTCATTTTATCACAGGGGAACCTAAT
AGCCAATTGTGCATCAATCCTTTGCAAGTGTTACACAACAGGAACGATCATTAATCAAGACCCTGACAAG
ATCCTAACATACATTGCTGCCGATCACTGCCCGGTGGTCGAGGTGAATGGCGTGACCATCCAAGTCGGGA
GCAGGAGGTATCCGGACGCTGTGTACTTGCACAGGATTGACCTCGGTCCTCCCATATCATTGGAAAGGTT
GGACGTAGGGACAAATCTGGGGAATGCAATTGCTAAGTTGGAGGATGCCAAGGAATTGTTGGAGTCATCG
GACCAGATATTGAGGAGTATGAAAGGTTTATCGAGCACTAGTATAGTTTACATCCTGATTGCAGTATGTC
TTGGAGGATTGATAGGGATCCCCGCTTTAATATGTTGCTGCAGGGGGCGTTGTAACAAGAAGGGAGAACA
AGTTGGTATGTCAAGACCAGGCCTAAAGCCTGATCTTACAGGAACATCAAAATCCTATGTAAGGTCACTC
TGATCCTCTACAACTCTTGGAACACAAATGTCCAACAAGTCTCCTCTTCGTCATCAAGCAACCACCGGAG
CCAGCATCAAGCCCATCTGAAATTGTCTCCGGCTTCCCTCTGGCCGAACAATATTGGTAGTTAATTAAAA
CTTAGGGTGCAAGATCATCCACAATGTCACCACAACGAGACCGGATAAATGCCTTCTACAAAGACAACCC
CCATCCTAAGGGAAGTAGGATAGTTATTAACAGAGAACATCTTATGATTGATAGACCTTATGTTTTGCTG
GCTGTTCTATTCGTCATGTTTCTGAGCTTGATCGGGTTGCTAGCCATTGCAGGCATTAGACTTCATCGGG
CAGCCATCTACACCGCAGAGATCCATAAAAGCCTCAGCACCAATCTAGATGTAACTAACTCAATCGAGCA
TCAGGTTAAGGACGTGCTGACACCACTCTTCAAGATCATCGGTGATGAAGTGGGCTTGAGGACACCTCAG
AGATTCACTGACCTAGTGAAGTTCATCTCTGACAAGATTAAATTCCTTAATCCGGACAGGGAATACGACT
TCAGAGATCTCACTTGGTGTATCAACCCGCCAGAGAGAATCAAATTGGATTATGATCAATACTGTGCAGA
TGTGGCTGCTGAAGAACTCATGAATGCATTGGTGAACTCAACTCTACTGGAGACCAGGGCAACCAATCAG
TTCCTAGCTGTCTCAAAGGGAAACTGCTCAGGGCCCACTACAATCAGAGGCCAATTCTCAAACATGTCGC
TGTCCCTGTTGGACTTGTATTTAAGTCGAGGTTACAATGTGTCATCTATAGTCACTATGACATCCCAGGG
AATGTACGGGGGAACTTACCTAGTGGAAAAGCCTAATCTGAGCAGCAAAGGGTCAGAGTTGTCACAACTG
AGCATGCACCGAGTGTTTGAAGTAGGTGTTATCAGAAATCCGGGTTTGGGGGCTCCGGTATTCCATATGA
CAAACTATCTTGAGCAACCAGTCAGTAATGATTTCAGCAACTGCATGGTGGCTTTGGGGGAGCTCAAGTT
CGCAGCCCTCTGTCACAGGGAAGATTCTATCACAATTCCCTATCAGGGATCAGGGAAAGGTGTCAGCTTC
CAGCTTGTCAAGCTAGGTGTCTGGAAATCCCCAACCGACATGCAATCCTGGGTCCCCCTATCAACGGATG
ATCCAGTGATAGACAGGCTTTACCTCTCATCTCACAGAGGCGTTATCGCTGACAATCAAGCAAAATGGGC
TGTCCCGACAACACGGACAGATGACAAGTTGCGAATGGAGACATGCTTCCAGCAGGCGTGTAAGGGTAAA
ATCCAAGCACTTTGCGAGAATCCCGAGTGGACACCGTTGAAGGATAACAGGATTCCTTCATACGGGGTCT
TGTCTGTTGATCTGAGTCTGACAGTTGAGCTTAAAATCAAAATTGTTTCAGGATTCGGGCCATTGATCAC
ACACGGTTCAGGGATGGACCTATACAAATCCAACCACAACAATATGTATTGGCTGACTATCCCGCCAATG
AAGAACCTGGCCTTAGGTGTAATCAACACATTGGAGTGGATACCGAGATTCAAGGTTAGTCCCAACCTCT
TCACTGTTCCAATTAAGGAAGCAGGCGAGGACTGCCATGCCCCAACATACCTACCTGCGGAGGTGGATGG
TGATGTCAAACTCAGTTCCAATCTGGTGATTCTACCTGGTCAAGATCTCCAATATGTTCTGGCAACCTAC
GATACTTCCAGAGTTGAACATGCTGTAGTTTATTACGTTTACAGCCCAAGCCGCTCATTTTCTTACTTTT
ATCCTTTTAGGTTGCCTGTAAGGGGGGTCCCCATTGAATTACAAGTGGAATGCTTCACATGGGACCAAAA
ACTCTGGTGCCGTCACTTCTGTGTGCTTGCGGACTCAGAATCTGGTGGACATATCACTCACTCTGGGATG
GTGGGCATGGGAGTCAGCTGCACAGCCACTCGGGAAGATGGAACCAACCGCAGATAGGGCTGCCAGTGAA
CCAATCACATGATGTCACCCAGACATCAGGCATCCCCACTAGTGTGAAATAGACATCAGAATTAAGAAAA
ACGTAGGGTCCAAGTGGTTCCTCGTTATGGACTCGCTATCTGTCAACCAGATCTTATACCCTGAAGTTCA
CCTAGATAGCCCGATAGTCACCAATAAGATAGTAGCTATCCTGGAGTATGCTCGAGTCCCTCACGCTTAC
AGCCTGGAGGACCCTACACTGTGTCAGAACATCAAGCACCGCCTAAAAAACGGATTTTCCAACCAAATGA
TTATAAACAATGTGGAAGTTGGGAATGTCATCAAGTCCAAGCTTAGGAGTTATCCGACCCACTCTCATAT
TCCATATCCAAATTGTAATCAGGATTTATTTAACATAGAAGACAAAGAGTCAACAAGGAAGATCCGTGAG
CTTCTAAAAAAGGGAAATTCGCTGTACTCCAAAGTCAGTGATAAGGTTTTCAAATGCCTGAGGGATACTA
ACTCACGGCTTGGCCTAGGCTCCGAACTGAGAGAGGACATCAAGGAGAAAATTATTAACTTGGGAGTTTA
CATGCATAGCTCCCAATGGTTTGAGCCCTTCCTGTTTTGGTTTACAGTCAAGACTGAGATGAGGTCAGTG
ATCAAATCACAAACCCACACTTGCCATAGGAGGAGACACACACCTGTATTCTTCACTGGTAGTTCAGTTG
AGTTGCTAATCTCTCGTGACCTTGTTGCTATAATCAGTAAAGAGTCTCAACATGTATATTACTTGACGTT
TGAACTGGTTTTGATGTATTGTGATGTCATAGAGGGGAGGTTAATGACAGAGACCGCTATGACCATTGAT
GCTAGGTATACAGAGCTTCTAGGAAGAGTCAGATACATGTGGAAACTGATAGATGGTTTCTTCCCTGCAC
TCGGGAATCCAACTTATCAAATTGTAGCTATGCTGGAGCCACTTTCACTTGCTTACCTGCAGCTGAGGGA
CATAACAGTAGAACTCAGAGGTGCTTTCCTTAACCACTGCTTTACCGAAATACATGATGTTCTTAACCAA
AACGGGTGTTCTGATGAAGGTACTTATCATGATTTAATCGAAGCCCTAGATTACATTTTCATAACTGATG
ACATACATCTGACAGGGGAGATTTTCTCATTTTTCAGAAGTTTCGGCCACCCCAGACTTGAAGCGGTAAC
GGCTGCTGAAAATGTTAGAAAATACATGAATCAGCCTAAAGTAATTGTGTATGAGACTCTGATGAAAGGT
CATGCCATATTTTGTGGAATCATAATCAACGGCTATCGTGACAGGCACGGAGGCAGTTGGCCACCCCTGA
CCCTCCCCCTGCATGCTGCAGACACAATCCGGAATGCTCAAGCTTCAGGTGAGGGGTTAACACATGAGCA
GTGCGTTGACAACTGGAAATCTTTTGCTGGAGTGAGATTTGGCTGCTTTATGCCTCTTAGCCTGGACAGT
GATCTGACAATGTACCTAAAGGACAAGGCACTTGCTGCTCTCCAAAGGGAATGGGATTCAGTTTACCCGA
AAGAGTTCCTGCGTTACGACCCTCCCAAGGGAACCGGGTCACGGAGGCTTGTAGATGTTTTCCTTAATGA
TTCAAGCTTTGACCCATATGATATGATAATGTATGTTGTAAGTGGAGCTTACCTCCATGACCCCGAGTTC
AACCTGTCTTACAGCCTGAAAGAAAAGGAGATCAAGGAAACAGGTAGACTTTTTGCTAAAATGACTTACA
AAATGAGGGCATGCCAAGTGATTGCTGAAAATCTAATCTCAAACGGGATTGGCAAATATTTTAAGGACAA
TGGGATGGCCAAGGACGAGCACGATTTGACTAAGGCACTCCACACTCTAGCTGTCTCAGGAGTCCCCAAA
GATCTCAAAGAAAGTCACAGGGGGGGGCCGGTCTCAAAAACCCACTCCCGAAGCCCAGTCCACGCAAGCA
CCAAGAACGTGAAAGCAGCAAAAGGGTTTATAGGATTCCCTCATGTAATTCGGCAGGACCAAGACACTGA
TCACCCTGAGAATATGGAAGCTTATGAGACAGTCAGTGCATTTATCACGACTGATCTCAAGAAGTACTGC
CTTAATTGGAGATATGAGACCATCAGCTTATTTGCCCAGAGGCTAAATGAGATTTACGGATTACCCTCAT
TTTTCCAGTGGCTGCATAAGAGGCTTGAAACCTCTGTCCTCTATGTAAGTGACCCTCATTGCCCCCCTGA
CCTTGACGCCCATGTCCCGTTATGCAAAGTCCCCAATGACCAAATCTTCATTAAGTACCCTATGGGAGGT
ATAGAAGGGTATTGTCAGAAGCTATGGACCATCAGCACCATTCCCTATTTATACCTGGCTGCTTATGAGA
GCGGAGTAAGGATTGCTTCGTTAGTGCAAGGGGACAATCAGACCATAGCCGTAACAAAAAGGGTACCCAG
CACATGGCCTTACAACCTTAAGAAACGGGAAGCTGCTAGAGTAACTAGAGATTATTTTGTAATTCTTAGG
CAAAGGCTACACGACATTGGCCATCACCTCAAGGCAAATGAGACAATTGTTTCGTCACATTTTTTCGTCT
ATTCAAAAGGAATATATTATGATGGGCTACTTGTGTCCCAATCACTCAAGAGCATCGCAAGATGTGTATT
CTGGTCAGAGACTATAGTTGATGAAACAAGGGCAGCATGCAGTAACATTGCTACAACAATGGCTAAAAGC
ATCGAGAGAGGTTATGACCGTTACCTAGCATATTCCCTGAATGTCCTAAAAGTGATACAGCAAATTCTGA
TCTCTCTTGGCTTCACAATCAATTCTACCATGACTCGGGATGTAGTCATACCCCTCCTCACAAACAACGA
TCTCTTAATCAGGATGGCACTGTTGCCCGCTCCTATTGGGGGGATGAATTATCTGAATATGAGCAGGCTG
TTTGTCAGAAACATCGGTGATCCAGTAACATCATCAATTGCTGATCTCAAGAGAATGATTCTCGCATCAC
TAATGCCTGAAGAGACCCTCCACCAAGTAATGACACAACAACCGGGGGACTCTTCATTCCTAGACTGGGC
TAGCGACCCTTACTCAGCAAATCTTGTATGCGTTCAGAGCATCACTAGACTCCTCAAGAACATAACTGCA
AGGTTTGTCCTGATCCATAGTCCAAATCCAATGTTAAAAGGGTTATTCCATGATGGCAGTAAAGAAGAGG
ATGAGGGACTGGCGGCATTCCTCATGGACAGGCATATCATAGTACCTAGGGCAGCTCATGAAATCCTGGA
TCACAGTGTCACAGGGGCAAGAGAGTCCATTGCAGGCATGCTAGATACCACAAAAGGCCTGATTCGGGCC
AGCATGAGGAAGGGGGGGTTAACCTCTCGAGTGATAACCAGATTGTCCAATTATGACTATGAACAATTTA
GAGCAGGGATGGTGCTATTGACAGGAAGAAAAAGAAATGTCCTCATTGACAAAGAGTCATGTTCAGTGCA
GCTGGCTAGAGCCCTAAGAAGCCATATGTGGGCAAGGCTAGCTCGAGGACGGCCTATTTACGGCCTTGAG
GTCCCTGATGTACTAGAATCTATGCGAGGCCACCTTATTCGGCGTCATGAGACATGTGTCATCTGCGAGT
GTGGATCAGTCAACTACGGATGGTTTTTTGTCCCCTCGGGTTGTCAACTGGATGATATTGACAAGGAAAC
ATCATCCTTGAGAGTCCCATACATTGGTTCTACCACTGATGAGAGAACAGACATGAAGCTTGCCTTCGTA
AGAGCCCCAAGCCGATCCTTGCGATCTGCTGTTAGAATAGCAACAGTGTACTCATGGGCTTATGGTGATG
ATGATAGCTCTTGGAACGAAGCCTGGTTGTTGGCAAGGCAAAGGGCCAATGTGAGCCTGGAGGAGCTAAG
GGTGATCACTCCCATCTCAACTTCTACTAATTTAGCGCACAGGTTGAGGGATCGTAGCACTCAAGTGAAA
TACTCAGGCACATCTCTTGTCCGAGTGGCAAGGTATACCACAATCTCCAACGACAATCTCTCATTTGTCA
TATCAGATAAGAAGGTTGATACTAACTTTATATACCAACAAGGAATGCTTCTAGGGTTAGGTGTCTTAGA
AACATTGTTTCGACTCGAGAAAGATACCGGATCATCTAACACGGTACTACATCTTCACGTCGAAACAGAT
TGTTGCGTGATCCCGATGATAGATCATCCCAGGATACCCAGCTCCCGCAAGTTAGAGCTGAGGGCAGAGC
TATGTACCAACCCATTGATATATGATAATGCACCTTTAATTGACAGAGACGCAACAAGGCTATACACCCA
GAGCCATAGAAGGCACCTTGTGGAATTTGTTACATGGTCCACACCCCAACTATATCACATTCTAGCTAAG
TCCACAGCACTATCTATGATTGACCTGGTAACAAAATTTGAGAAGGACCATATGAATGAAATTTCAGCTC
TCATAGGGGATGACGATATCAATAGTTTCATAACTGAGTTCCTACTTATAGAGCCAAGATTATTCACTAT
CTACTTAGGCCAGTGTGCAGCCATCAATTGGGCATTTGATGTACATTATCATAGACCATCAGGGAAATAT
CAGATGGGTGAGCTGTTGTCTTCATTCCTTTCTAGAATGAGCAAGGGAGTGTTTAAGGTGCTTGTCAATG
CTCTAAGCCACCCAAAGATCTACAAGAAATTCTGGCATTGTGGCATTATAGAGCCTATCCATGGTCCTTC
GCTTGATGCTCAAAATTTGCACACAACTGTGTGCAACATGGTTTACACATGTTATATGACCTACCTCGAC
CTGTTGTTGAATGAAGAGTTAGAAGAGTTCACATTTCTTTTGTGTGAAAGCGACGAGGATGTAGTACCGG
ACAGATTCGACAATATCCAGGCAAAACACCTGTGTGTTCTAGCAGATTTGTACTGTCAACCAGGGACCTG
CCCACCAATTCGAGGTTTAAGACCGGTAGAGAAATGTGCAGTTCTAACCGATCATATCAAGGCAGAGGCT
AGGTTATCTCCATCAGGGTCTTCGTGGAACATAAATCCAATTGTTGTAGACCATTACTCATGCTCTCTGA
CTTATCTCCGGCGAGGATCGATCAAGCAGATAAGATTGAGAGTTGATCCAGGATTCATTTTTGACGCCCT
CGCTGAGGTAAATGTCAGTCAGCCAAAGATCGGCAGCAACAACTTCCCGAATATGAGCATTAAGGATTTC
AGGCCTCCTCACGATGATGTTGCAAAATTGCTCAAAGATATCAACACAAGCAAACACAATCTTCCCATTT
CAGGGGGTAATCTCGCCAATTATGAAATCCATGCTTTCCGCAGAATCGGGTTAAACTCATCTGCTTGTTA
CAAAGCTGTTGAGATATCAACATTAATTAGGAGATGCCTTGAGCCAGGGGAAGACGGCTTGTTCTTGGGT
GAGGGGTCGGGCTCTATGTTGATCACTTATAAGGAGATACTAAAACTAAACAAGTGCTTCTATAATAGCG
GGGTTTCTGCCAATTCTAGATCAGGTCAAAGGGAATTAGCACCCTATCCCTCCGAAGTTGGCCTTGTCGA
ACACAGAATGGGGGTAGGTAATATTGTCAAGGTGCTCTTTAATGGGAGGCCCGAAGTCACGTGGGTAGGC
AGTATAGATTGCTTCAATTTCATAGTCAGTAATATCCCCACCTCTAGTGTGGGGTTTATCCATTCAGATA
TAGAGACCTTACCTAACAAAGATACTATAGAGAAGCTAGAGGAATTGGCAGCCATCTTATCGATGGCTCT
GCTCCTTGGCAAAATAGGATCAATACTGGTGATTAAGCTTATGCCTTTCAGCGGGGATTTTGTTCAGGGA
TTTATAAGCTATGTAGGGTCTCATTATAGAGAAGTGAACCTTGTCTACCCTAGATACAGCAACTTCATAT
CTACTGAATCTTATTTAGTTATGACAGATCTTAAGGCTAACCGGCTAATGAACCCTGAAAAGATTAAGCA
GCAGATAATTGAATCATCCGTGCGGACTTCACCTGGACTTATAGGTCACATCCTATCCATTAAGCAACTA
AACTGCATACAAGCAATTGTGGGAGACGCAGTTAGTAGAGGTGATATCAACCCTACCCTGAAAAAACTTA
CACCTATAGAGCAGGTGCTGATCAATTGCGGGTTGGCAATTAACGGACCTAAACTGTGCAAAGAATTGAT
CCACCATGATGTTGCCTCAGGGCAAGATGGATTGCTCAACTCTATACTTATCCTCTACAGGGAGTTGGCA
AGATTCAAAGACAACCAAAGAAGTCAACAAGGGATGTTCCACGCTTACCCCGTATTGGTAAGTAGCAGGC
AACGAGAACTTATATCCAGGATCACCCGCAAATTTTGGGGGCATATTCTTCTATACTCTGGGAACAGAAA
GTTGATAAATCGGTTTATCCAAAATCTCAAGTCCGGTTATCTAATACTAGACTTACACCAGAATATCTTC
GTTAAGAATCTATCTAAGTCAGAGAAACAGATTATTATGACGGGGGGTTTAAAACGCGAGTGGGTTTTTA
GGGTAACAGTCAAGGAGACCAAAGAATGGTATAAGTTAGTCGGATACAGTGCCCTGATTAAGGATTAA


>KT732248.1 MVs/Swansea.GBR/13.13/4/[D8]
-----------------------------------------------------------------------------------------------------------ATGGCCACACTTTTAAGGAGCTTAGCATTGTTCAAAAGAAACAAGGACAAACCACCCATTACATCAGGAT
CCGGTGGAGCCATCAGAGGAATCAAACACATCATTATAGTACCAATCCCTGGAGATTCCTCAATTACCAC
TCGATCCAGACTATTGGACCGGTTGGTCAGGTTAATTGGGAACCCAGATGTGAGCGGACCCAAACTAACA
GGGGCACTAATAGGTATATTATCTTTGTTTGTGGAATCTCCAGGTCAATTAATTCAGAGGATCACCGATG
ACCCAGACGTTAGCATCAGGCTGTTGGAGGTTGTCCAGAGTGACCAGTCACAATCTGGCCTTACCTTCGC
ATCAAGAGGTACCAACATGGAGGATGAGGCGGACCAATACTTTTCACATGATGATCCAAGTAGTAGTGAT
CAATCCAGGTCTGGATGGTTCGAGAACAAGGAAATCTCAGATATCGAAGTGCAAGACCCTGAGGGACTTA
ATATGATTCTGGGTACCATTCTAGCCCAAATTTGGGTCTTGCTCGCAAAGGCGGTTACGGCCCCAGACAC
GGCAGCTGATTCGGAGCTAAGAAGGTGGATAAAGTACACCCAACAAAGAAGGGTAGTTGGTGAATTTAGA
TTGGAGAGAAAATGGTTGGATGTGGTGAGGAACAGGATTGCCGAGGACCTCTCCTTACGCCGATTCATGG
TCGCTCTAATCCTGGATATCAAGAGGACACCCGGGAACAAACCTAGGATTGCCGAAATGATATGTGACAT
TGATACATATATCGTAGAGGCAGGATTAGCCAGTTTTATCCTGACTATTAAGTTTGGGATAGAAACTATG
TATCCTGCTCTCGGACTGCATGAATTTGCTGGTGAGTTATCCACACTTGAGTCCTTGATGAATCTTTACC
AGCAAATGGGAGAAACTGCACCCTACATGGTAATCCTGGAGAACTCAATTCAGAACAAGTTCAGTGCAGG
ATCATACCCTCTGCTATGGAGCTATGCCATGGGAGTAGGAGTGGAACTTGAAAACTCTATGGGGGGTTTG
AACTTTGGTCGATCTTACTTTGATCCAGCATATTTTAGATTAGGGCAAGAGATGGTGAGGAGGTCAGCTG
GGAAGGTCAGTTCCACATTGGCATCTGAACTCGGTATCACTGCCGAGGATGCAAGGCTTGTTTCAGAGAT
TGCAATGCATACTACTGAGGACAGAACCAGTAGAGCAGTTGGACCCAGACAAGCTCAAGTGTCGTTTCTA
CACGGTGATCAAAGTGAGAATGAGCTACCAGGATTGGGGGGCAAAGAAGATAGGAGGGTCAGGCAGAGTC
GGGGAGAAGCCAGGGAGAGCAATAGAGAAATCGGGTCCAGCAGATTAAGTGACGCGAGAGCTGCCCATCT
TCCGACCAGCACACCCCTAGACATTGACACTGCATCGGAGTCAGGTCAAGATCCGCAGGACAGTCGAAGG
TCAGCTGACGCCCTGCTCAGGCTGCAAGCTATGGCAGGAATCCTGGAAGAACAAGGCTCAGACACGGACA
CCCCCAGGGTGTACAATGACAGAGATCTTCTAGACTAGGTGCAAGAGGCCGAGGACCAGAACAACATCCG
CCTACCCTCCATCATTGTTATAAAAAACTTAGGAACCAGGTCCACACAGCCGCCAGCCAACCAACCATCC
ACTCCCACGACTGGGGCCGATGGCAGAAGAGCAGGCACGCCATGTCAAAAACGGACTGGAATGTATCCGG
GCTCTCAAGGCCGAGCCCATCGGCTCGCTGGCCGTCGAGGAAGCCATGGCAGCATGGTCAGAAATATCAG
ACAACCCAGGACAGGACCGAGCCACCTGCAAGGAAGAGAAGGCAGGCAGTTCGGGTCTCAGCAAACCATG
CCTCTCAGCAATTGGATCAACTGAAGGCGGTGCACCTCGCATCCGCGGTCAGGGATCTGGAGAGAGCGAT
GACGACGCTGAAACTTTGGGAATCCCCTCAAGAAATCTCCAGGCATCAAGCACTGGGCTACAGTGTTATC
ATGTTTATGATCACAGCGGTGAAGCGGTTAAGGGAATCCAAGATGCTGACTCTATCATGGTTCAATCAGG
CCTTGATGGTGATAGCACCCTCTCAGGAGGAGACGATGAATCTGAAAACAGCGATGTGGATATTGGCGAA
CCTGATACCGAGGGATATGCTATCACTGACCGGGGATCTGCTCCCATCTCTATGGGGTTCAGGGCTTCTG
ATGTTGAAACTGCAGAAGGAGGTGAGATCCACGAGCTCCTGAGACTCCAATCCAGAGGCAACAACTTTCC
GAAGCTTGGGAAAACTCTCAATGTTCCTCCGCCCCCGAACCCCGGTAGGGCCAGCGCTTCCGAGACACCC
ATTAAAAAGGGCACAGACGCGAGATTAGCCTCATTTGGAACGGAGATCGCGTCTTTATTGACAGGTGGTG
CAACCCAATGTGCTCGAAAGTCACCCTCGGAACCATCAGGGCCAGGTGCACCTGTGGGGAATGTCCCCGA
GTGTGTGAGCAATGCCGCACTGATACAGGAGTGGACACCCGAATCTGGTACCACAATCTCCCCGAGATCC
CAGAATAATGAAGAAGGGGGAGACTATTATGATGATGAGCTGTTCTCCGATGTCCAAGACATCAAAACAG
CCTTGGCCAAAATACACGAGGATAATCAGAAGATAATCTCTAAACTAGAATCACTGCTGTTATTGAAGGG
AGAAGTTGAGTCAATTAAGAAGCAGATTAACAGGCAAAATATCAGCATATCCACCTTGGAAGGACACCTC
TCAAGCATCATGATCGCCATTCCTGGACTTGGGAAGGATCCCAACGACCCCACTGCAGATGTCGAACTCA
ATCCCGACTTGAAACCCATCATAGGCAGAGATTCAGGCCGAGCACTGGCCGAAGTTCTCAAGAAACCCGC
TGCCAGCCGACAACTCCAAGGAATGACAAATGGACGGACCAGTTCCAGAGGACAGCTGCTGAAGGAATTT
CAACTAAAGCCGATCGGGAAAAAGGTGAGCTCAGCCGTCGGGTTTGTCCCTGACACCGGGCCTGTGTCAC
GCAGTGTAATCCGCTCCATTATAAAATCCAGTCGGCTAGAGGAAGATCGGAAGCGTTACCTGATGACTCT
CCTTGATGATATCAAAGGAGCCAACGATCTTGCCAAGTTCCACCAGATGCTGATGAAGATAATAATGAAG
TAGCTACAGCTCAACTCACCTGCCAACCTCACGCCAGTCGACCTAATCAGTACAACCTAAATCCATTATA
AAAAACTTAGGAGCAAAGTGATTGGCTCCCAAGTTCCACAATGACAGAGATCTACGACTTCGACAAGTCG
GCATGGGACATCAAAGGGTCGATCGCTCCGATACAACCCACCACCTACAGTGATGGCAGGCTGGTGCCCC
AGGTCAGAGTCATAGATCCTGGTCTAGGCGACAGGAAGGATGAATGCTTTATGTACATGTTTCTGCTGGG
GGTTGTTGAGGACAGCGATCCCCTAGAGCCTCCAATCGGGCGAGCATTTGGGTCTCTGCCCCTAGGTGTT
GGTAGATCCACAGCAAAACCCGAAGAGCTCCTCAAAGAGGCCACTGAGCTTGACATAGTTGTCAGACGTA
CAGCAGGACTCAATGAAAAACTGGTGTTCTACAACAACACCCCACTAACTCTCCTCACACCTTGGAGAAA
GGTCCTAACAACAGGGAGTGTCTTCAACGCAAACCAAGTGTGCAATGCAGTTAATCTGATACCGCTGGAT
ACCCCGCAGAGGTTCCGTGTTGTTTATATGAGCATCACCCGTCTTTCGGATAACGGGTATTACACCGTTC
CTAGAAGAATGCTGGAATTCAGATCGGTCAATGCAGTGGCCTTCAACCTGCTGGTGACCCTTAGGATTGA
CAAGGCGATTGGCCCTGGGAAGATCATCGACAATGCAGAGCAACTTCCTGAGGCAACATTTATGGTCCAC
ATCGGGAACTTCAGGAGAAAGAAGAGTGAAGTCTACTCTGCCGATTATTGCAAGATGAAAATCGAAAAGA
TGGGCCTGGTTTTTGCACTTGGTGGGATAGGAGGCACCAGTCTTCACATTAGAAGCACAGGCAAGATGAG
CAAGACTCTCCATGCACAACTCGGGTTCAAGAAGACCTTATGTTACCCACTGATGGATATCAATGAAGAC
CTTAATCGATTACTCTGGAGGAGCAGATGCAAGATAGTAAGAATCCAGGCAGTTTTGCAGCCATCGGTTC
CCCAAGAATTCCGCATTTACGACGACGTGATCATAAATGATGACCAAGGACTATTCAAAGTTCTGTAGAC
CGCAGTGCCCAGCAATGCCCGAAAACGACCCCCCTCATAATGACAGCCAGAAGGCCCGGACAAGAAAGCC
CCCTCCAAAAGACTCCACAGACCAAGCAAGAGGCCAGCCAACAGCTGATGGCAAGCGCGAACACCAGGCG
GCCCAAGCACAGAACAGCCCCGACACAAGGCCATCACTAGCCATCCCAACCTGAGTCCTCCTCGTGGGAC
CCCCGAGGACCAACCCCCAAGGTCGCCCCCGACCCAGACCACCAACCGCATCCCCATAGCCCCCGGGAAA
GAAACCCCCAGCAACTGGAAGGTCCCTCCCCCTTTCTCTCAATGCAAAAGCCCCACAACCGAATCGCACA
AGCGACCGAGGTGACCCAACCGCAGACATCCGACTCCCTAGACAGATCCTCTCCCCCCGGCAAACTAAAC
AAAACTTAGGGCCAAGGAAAATACACACCCGACAGAACCCAGACCCCGGCCCACGACGCCGCGCCCCCAT
CCCCCGACAACCAGAGGGAGCCCCCAACCAATCCCGCCGGCCCCTCCGGCGCCCACAGGCAGGCACACCA
ACCCCCGAACAGACCCGGCACCCAGTCACCGACAGTCCAAGACGGGGGGCCCCCCCCAAAAAAGGGCCCT
CAGGGGCCGACAGCCAGCACCGCAAGGAAGCCCACCCACCCCACACACGACCACGGCAACCGAACCAGAA
TCCAGACCAACCTGGGCCACCAGCTCCCAGATTCGGCCATCACCCCGCAGAAAGGAAAGGCCACAACCTG
CGCACCCCAGCCCCGATCTGGCGGACAGCCAACCAACCCGAACCAGCACCCAAGAGCGATCCCTGAAGGA
CCCCCGAACCGCAAACGACATCAACATCCCACAGCCTCCCCGAGTCCCCCGATCTCCTCTTCTTCTTGAA
GGGACCAAAAGATCAATCCACCACACCCGACGACACTCAATTCCCCACCCCTAAAGGAGACACCGAGAAT
CCCAGAATTAAGACTCATCCAGTGTCCATCATGGGTCTCAAGGTGAACGTCTCTGTCATATTCATGGCAG
TACTGTTAACTCTTCAAACACCCACCGGTCAAATCCATTGGGGCAATCTCTCTAAGATAGGGGTGGTAGG
GGTAGGAAGTGCAAGCTACAAAGTTATGACTCGTTCCAGCCATCAATCATTAGTCATAAAGTTAATGCCC
AATATAACTCTCCTCAACAATTGCACGAGGGTAGAGATTGCAGAATACAGGAGACTACTGAGAACAGTTC
TGGAACCAATTAGAGATGCACTTAATGCAATGACTCAGAATATAAGACCGGTTCAGAGTGTAGCTTCAAG
TAGGAGACACAAGAGATTTGCGGGAGTTGTCCTGGCAGGTGCGGCCCTAGGCGTTGCCACAGCTGCTCAA
ATAACAGCCGGTATTGCACTTCACCAGTCCATGCTGAACTCTCAAGCCATCGACAATCTGAGAGCGAGCC
TAGAAACTACTAATCAGGCAATTGAGGCAATCAGACAAGCAGGGCAGGAGACGATATTGGCTGTTCAGGG
TGTCCAAGACTACATCAATAATGAGCTGATACCGTCTATGAATCAACTATCTTGTGATTTAATCGGCCAG
AAGCTAGGGCTCAAATTGCTCAGATACTATACAGAAATCCTGTCATTATTTGGCCCCAGCCTACGGGACC
CCATATCTGCGGAGATATCTATCCAGGCTTTAAGCTATGCGCTTGGAGGAGATATCAATAAGGTGTTGGA
AAAGCTCGGATACAGTGGAGGTGATCTACTGGGCATCTTAGAGAGCAGAGGAATAAAGGCCCGGATAACT
CACGTCGACACAGAGTCCTACTTCATTGTACTCAGTATAGCCTATCCGACGCTGTCCGAGATTAAGGGGG
TGATTGTCCACCGGCTAGAGGGGGTCTCGTACAACATAGGCTCTCAAGAGTGGTATACCACTGTGCCCAA
GTATGTTGCAACCCAAGGGTACCTTATCTCGAATTTTGATGAGTCATCGTGCACTTTCATGCCAGAGGGG
ACTGTGTGCAGCCAGAATGCCTTGTACCCGATGAGTCCTCTGCTCCAAGAATGCCTCCGGGGGTCCACTA
AGTCCTGTGCTCGTACACTCGTATCCGGGTCTTTCGGGAACCGATTCATTTTATCACAGGGGAACCTAAT
AGCCAATTGTGCATCAATCCTTTGCAAGTGTTACACAACAGGAACGATCATTAATCAAGACCCTGACAAG
ATCCTAACATACATTGCTGCCGATCACTGCCCGGTGGTCGAGGTGAATGGCGTGACCATCCAAGTCGGGA
GCAGGAGGTATCCGGACGCTGTGTACTTGCACAGGATTGACCTCGGTCCTCCCATATCATTGGAAAGGTT
GGACGTAGGGACAAATCTGGGGAATGCAATTGCTAAGTTGGAGGATGCCAAGGAATTGTTGGAGTCATCG
GACCAGATATTGAGGAGTATGAAAGGTTTATCGAGCACTAGTATAGTTTACATCCTGATTGCAGTATGTC
TTGGAGGATTGATAGGGATCCCCGCTTTAATATGTTGCTGCAGGGGGCGTTGTAACAAGAAGGGAGAACA
AGTTGGTATGTCAAGACCAGGCCTAAAGCCTGATCTTACAGGAACATCAAAATCCTATGTAAGGTCACTC
TGATCCTCTACAACTCTTGGAACACAAATGTCCAACAAGTCTCCTCTTCGTCATCAAGCAACCACCGGAG
CCAGCATCAAGCCCATCTGAAATTGTCTCCGGCTTCCCTCTGGCCGAACAATATTGGTAGTTAATTAAAA
CTTAGGGTGCAAGATCATCCACAATGTCACCACAACGAGACCGGATAAATGCCTTCTACAAAGACAACCC
CCATCCTAAGGGAAGTAGGATAGTTATTAACAGAGAACATCTTATGATTGATAGACCTTATGTTTTGCTG
GCTGTTCTATTCGTCATGTTTCTGAGCTTGATCGGGTTGCTAGCCATTGCAGGCATTAGACTTCATCGGG
CAGCCATCTACACCGCAGAGATCCATAAAAGCCTCAGCACCAATCTAGATGTAACTAACTCAATCGAGCA
TCAGGTTAAGGACGTGCTGACACCACTCTTCAAGATCATCGGTGATGAAGTGGGCTTGAGGACACCTCAG
AGATTCACTGACCTAGTGAAGTTCATCTCTGACAAGATTAAATTCCTTAATCCGGACAGGGAATACGACT
TCAGAGATCTCACTTGGTGTATCAACCCGCCAGAGAGAATCAAATTGGATTATGATCAATACTGTGCAGA
TGTGGCTGCTGAAGAACTCATGAATGCATTGGTGAACTCAACTCTACTGGAGACCAGGGCAACCAATCAG
TTCCTAGCTGTCTCAAAGGGAAACTGCTCAGGGCCCACTACAATCAGAGGCCAATTCTCAAACATGTCGC
TGTCCCTGTTGGACTTGTATTTAAGTCGAGGTTACAATGTGTCATCTATAGTCACTATGACATCCCAGGG
AATGTACGGGGGAACTTACCTAGTGGAAAAGCCTAATCTGAGCAGCAAAGGGTCAGAGTTGTCACAACTG
AGCATGCACCGAGTGTTTGAAGTAGGTGTTATCAGAAATCCGGGTTTGGGGGCTCCGGTATTCCATATGA
CAAACTATCTTGAGCAACCAGTCAGTAATGATTTCAGCAACTGCATGGTGGCTTTGGGGGAGCTCAAGTT
CGCAGCCCTCTGTCACAGGGAAGATTCTATCACAATTCCCTATCAGGGATCAGGGAAAGGTGTCAGCTTC
CAGCTTGTCAAGCTAGGTGTCTGGAAATCCCCAACCGACATGCAATCCTGGGTCCCCCTATCAACGGATG
ATCCAGTGATAGACAGGCTTTACCTCTCATCTCACAGAGGCGTTATCGCTGACAATCAAGCAAAATGGGC
TGTCCCGACAACACGGACAGATGACAAGTTGCGAATGGAGACATGCTTCCAGCAGGCGTGTAAGGGTAAA
ATCCAAGCACTTTGCGAGAATCCCGAGTGGACACCGTTGAAGGATAACAGGATTCCTTCATACGGGGTCT
TGTCTGTTGATCTGAGTCTGACAGTTGAGCTTAAAATCAAAATTGTTTCAGGATTCGGGCCATTGATCAC
ACACGGTTCAGGGATGGACCTATACAAATCCAACCACAACAATATGTATTGGCTGACTATCCCGCCAATG
AAGAACCTGGCCTTAGGTGTAATCAACACATTGGAGTGGATACCGAGATTCAAGGTTAGTCCCAACCTCT
TCACTGTTCCAATTAAGGAAGCAGGCGAGGACTGCCATGCCCCAACATACCTACCTGCGGAGGTGGATGG
TGATGTCAAACTCAGTTCCAATCTGGTGATTCTACCTGGTCAAGATCTCCAATATGTTCTGGCAACCTAC
GATACTTCCAGAGTTGAACATGCTGTAGTTTATTACGTTTACAGCCCAAGCCGCTCATTTTCTTACTTTT
ATCCTTTTAGGTTGCCTGTAAGGGGGGTCCCCATTGAATTACAAGTGGAATGCTTCACATGGGACCAAAA
ACTCTGGTGCCGTCACTTCTGTGTGCTTGCGGACTCAGAATCTGGTGGACATATCACTCACTCTGGGATG
GTGGGCATGGGAGTCAGCTGCACAGCCACTCGGGAAGATGGAACCAACCGCAGATAGGGCTGCCAGTGAA
CCAATCACATGATGTCACCCAGACATCAGGCATCCCCACTAGTGTGAAATAGACATCAGAATTAAGAAAA
ACGTAGGGTCCAAGTGGTTCCTCGTTATGGACTCGCTATCTGTCAACCAGATCTTATACCCTGAAGTTCA
CCTAGATAGCCCGATAGTCACCAATAAGATAGTAGCTATCCTGGAGTATGCTCGAGTCCCTCACGCTTAC
AGCCTGGAGGACCCTACACTGTGTCAGAACATCAAGCACCGCCTAAAAAACGGATTTTCCAACCAAATGA
TTATAAACAATGTGGAAGTTGGGAATGTCATCAAGTCCAAGCTTAGGAGTTATCCGACCCACTCTCATAT
TCCATATCCAAATTGTAATCAGGATTTATTTAACATAGAAGACAAAGAGTCAACAAGGAAGATCCGTGAG
CTTCTAAAAAAGGGAAATTCGCTGTACTCCAAAGTCAGTGATAAGGTTTTCAAATGCCTGAGGGATACTA
ACTCACGGCTTGGCCTAGGCTCCGAACTGAGAGAGGACATCAAGGAGAAAATTATTAACTTGGGAGTTTA
CATGCATAGCTCCCAATGGTTTGAGCCCTTCCTGTTTTGGTTTACAGTCAAGACTGAGATGAGGTCAGTG
ATCAAATCACAAACCCACACTTGCCATAGGAGGAGACACACACCTGTATTCTTCACTGGTAGTTCAGTTG
AGTTGCTAATCTCTCGTGACCTTGTTGCTATAATCAGTAAAGAGTCTCAACATGTATATTACTTGACGTT
TGAACTGGTTTTGATGTATTGTGATGTCATAGAGGGGAGGTTAATGACAGAGACCGCTATGACCATTGAT
GCTAGGTATACAGAGCTTCTAGGAAGAGTCAGATACATGTGGAAACTGATAGATGGTTTCTTCCCTGCAC
TCGGGAATCCAACTTATCAAATTGTAGCTATGCTGGAGCCACTTTCACTTGCTTACCTGCAGCTGAGGGA
CATAACAGTAGAACTCAGAGGTGCTTTCCTTAACCACTGCTTTACCGAAATACATGATGTTCTTAACCAA
AACGGGTGTTCTGATGAAGGTACTTATCATGATTTAATCGAAGCCCTAGATTACATTTTCATAACTGATG
ACATACATCTGACAGGGGAGATTTTCTCATTTTTCAGAAGTTTCGGCCACCCCAGACTTGAAGCGGTAAC
GGCTGCTGAAAATGTTAGAAAATACATGAATCAGCCTAAAGTAATTGTGTATGAGACTCTGATGAAAGGT
CATGCCATATTTTGTGGAATCATAATCAACGGCTATCGTGACAGGCACGGAGGCAGTTGGCCACCCCTGA
CCCTCCCCCCGCATGCTGCAGACACAATCCGGAATGCTCAAGCTTCAGGTGAGGGGTTAACACATGAGCA
GTGCGTTGACAACTGGAAATCTTTTGCTGGAGTGAGATTTGGCTGCTTTATGCCTCTTAGCCTGGACAGT
GATCTGACAATGTACCTAAAGGACAAGGCACTTGCTGCTCTCCAAAGGGAATGGGATTCAGTTTACCCGA
AAGAGTTCCTGCGTTACGACCCTCCCAAGGGAACCGGGTCACGGAGGCTTGTAGATGTTTTCCTTAATGA
TTCAAGCTTTGACCCATATGATATGATAATGTATGTTGTAAGTGGAGCTTACCTCCATGACCCCGAGTTC
AACCTGTCTTACAGCCTGAAAGAAAAGGAGATCAAGGAAACAGGTAGACTTTTTGCTAAAATGACTTACA
AAATGAGGGCATGCCAAGTGATTGCTGAAAATCTAATCTCAAACGGGATTGGCAAATATTTTAAGGACAA
TGGGATGGCCAAGGACGAGCACGATTTGACTAAGGCACTCCACACTCTAGCTGTCTCAGGAGTCCCCAAA
GATCTCAAAGAAAGTCACAGGGGGGGGCCGGTCTCAAAAACCCACTCCCGAAGCCCAGTCCACGCAAGCA
CCAAGAACGTGAAAGCAGCAAAAGGGTTTATAGGATTCCCTCATGTAATTCGGCAGGACCAAGACACTGA
TCACCCTGAGAATATGGAAGCTTATGAGACAGTCAGTGCATTTATCACGACTGATCTCAAGAAGTACTGC
CTTAATTGGAGATATGAGACCATCAGCTTATTTGCCCAGAGGCTAAATGAGATTTACGGATTACCCTCAT
TTTTCCAGTGGCTGCATAAGAGGCTTGAAACCTCTGTCCTCTATGTAAGTGACCCTCATTGCCCCCCTGA
CCTTGACGCCCATGTCCCGTTATGCAAAGTCCCCAATGACCAAATCTTCATTAAGTACCCTATGGGAGGT
ATAGAAGGGTATTGTCAGAAGCTATGGACCATCAGCACCATTCCCTATTTATACCTGGCTGCTTATGAGA
GCGGAGTAAGGATTGCTTCGTTAGTGCAAGGGGACAATCAGACCATAGCCGTAACAAAAAGGGTACCCAG
CACATGGCCTTACAACCTTAAGAAACGGGAAGCTGCTAGAGTAACTAGAGATTATTTTGTAATTCTTAGG
CAAAGGCTACACGACATTGGCCATCACCTCAAGGCAAATGAGACAATTGTTTCGTCACATTTTTTCGTCT
ATTCAAAAGGAATATATTATGATGGGCTACTTGTGTCCCAATCACTCAAGAGCATCGCAAGATGTGTATT
CTGGTCAGAGACTATAGTTGATGAAACAAGGGCAGCATGCAGTAACATTGCTACAACAATGGCTAAAAGC
ATCGAGAGAGGTTATGACCGTTACCTAGCATATTCCCTGAATGTCCTAAAAGTGATACAGCAAATTCTGA
TCTCTCTTGGCTTCACAATCAATTCTACCATGACTCGGGATGTAGTCATACCCCTCCTCACAAACAACGA
TCTCTTAATCAGGATGGCACTGTTGCCCGCTCCTATTGGGGGGATGAATTATCTGAATATGAGCAGGCTG
TTTGTCAGAAACATCGGTGATCCAGTAACATCATCAATTGCTGATCTCAAGAGAATGATTCTCGCATCAC
TAATGCCTGAAGAGACCCTCCACCAAGTAATGACACAACAACCGGGGGACTCTTCATTCCTAGACTGGGC
TAGCGACCCTTACTCAGCAAATCTTGTATGCGTTCAGAGCATCACTAGACTCCTCAAGAACATAACTGCA
AGGTTTGTCCTGATCCATAGTCCAAATCCAATGTTAAAAGGGTTATTCCATGATGGCAGTAAAGAAGAGG
ATGAGGGACTGGCGGCATTCCTCATGGACAGGCATATCATAGTACCTAGGGCAGCTCATGAAATCCTGGA
TCACAGTGTCACAGGGGCAAGAGAGTCCATTGCAGGCATGCTAGATACCACAAAAGGCCTGATTCGGGCC
AGCATGAGGAAGGGGGGGTTAACCTCTCGAGTGATAACCAGATTGTCCAATTATGACTATGAACAATTTA
GAGCAGGGATGGTGCTATTGACAGGAAGAAAAAGAAATGTCCTCATTGACAAAGAGTCATGTTCAGTGCA
GCTGGCTAGAGCCCTAAGAAGCCATATGTGGGCAAGGCTAGCTCGAGGACGGCCTATTTACGGCCTTGAG
GTCCCTGATGTACTAGAATCTATGCGAGGCCACCTTATTCGGCGTCATGAGACATGTGTCATCTGCGAGT
GTGGATCAGTCAACTACGGATGGTTTTTTGTCCCCTCGGGTTGTCAACTGGATGATATTGACAAGGAAAC
ATCATCCTTGAGAGTCCCATACATTGGTTCTACCACTGATGAGAGAACAGACATGAAGCTTGCCTTCGTA
AGAGCCCCAAGCCGATCCTTGCGATCTGCTGTTAGAATAGCAACAGTGTACTCATGGGCTTATGGTGATG
ATGATAGCTCTTGGAACGAAGCCTGGTTGTTGGCAAGGCAAAGGGCCAATGTGAGCCTGGAGGAGCTAAG
GGTGATCACTCCCATCTCAACTTCTACTAATTTAGCGCACAGGTTGAGGGATCGTAGCACTCAAGTGAAA
TACTCAGGCACATCTCTTGTCCGAGTGGCAAGGTATACCACAATCTCCAACGACAATCTCTCATTTGTCA
TATCAGATAAGAAGGTTGATACTAACTTTATATACCAACAAGGAATGCTTCTAGGGTTAGGTGTCTTAGA
AACATTGTTTCGACTCGAGAAAGATACCGGATCATCTAACACGGTACTACATCTTCACGTCGAAACAGAT
TGTTGCGTGATCCCGATGATAGATCATCCCAGGATACCCAGCTCTCGCAAGTTAGAGCTGAGGGCAGAGC
TATGTACCAACCCATTGATATATGATAATGCACCTTTAATTGACAGAGACGCAACAAGGCTATACACCCA
GAGCCATAGAAGGCACCTTGTGGAATTTGTTACATGGTCCACACCCCAACTATATCACATTCTAGCTAAG
TCCACAGCACTATCTATGATTGACCTGGTAACAAAATTTGAGAAGGACCATATGAATGAAATTTCAGCTC
TCATAGGGGATGACGATATCAATAGTTTCATAACTGAGTTCCTACTTATAGAGCCAAGATTATTCACTAT
CTACTTAGGCCAGTGTGCAGCCATCAATTGGGCATTTGATGTACATTATCATAGACCATCAGGGAAATAT
CAGATGGGTGAGCTGTTGTCTTCATTCCTTTCTAGAATGAGCAAGGGAGTGTTTAAGGTGCTTGTCAATG
CTCTAAGCCACCCAAAGATCTACAAGAAATTCTGGCATTGTGGCATTATAGAGCCTATCCATGGTCCTTC
GCTTGATGCTCAAAATTTGCACACAACTGTGTGCAACATGGTTTACACATGTTATATGACCTACCTCGAC
CTGTTGTTGAATGAAGAGTTAGAAGAGTTCACATTTCTTTTGTGTGAAAGCGACGAGGATGTAGTACCGG
ACAGATTCGACAATATCCAGGCAAAACACCTGTGTGTTCTAGCAGATTTGTACTGTCAACCAGGGACCTG
CCCACCAATTCGAGGTTTAAGACCGGTAGAGAAATGTGCAGTTCTAACCGATCATATCAAGGCAGAGGCT
AGGTTATCTCCATCAGGGTCTTCGTGGAACATAAATCCAATTGTTGTAGACCATTACTCATGCTCTCTGA
CTTATCTCCGGCGAGGATCGATCAAGCAGATAAGATTGAGAGTTGATCCAGGATTCATTTTTGACGCCCT
CGCTGAGGTAAATGTCAGTCAGCCAAAGATCGGCAGCAACAACTTCCCGAATATGAGCATTAAGGATTTC
AGGCCTCCTCACGATGATGTTGCAAAATTGCTCAAAGATATCAACACAAGCAAACACAATCTTCCCATTT
CAGGGGGTAATCTCGCCAATTATGAAATCCATGCTTTCCGCAGAATCGGGTTAAACTCATCTGCTTGTTA
CAAAGCTGTTGAGATATCAACATTAATTAGGAGATGCCTTGAGCCAGGGGAAGACGGCTTGTTCTTGGGT
GAGGGGTCGGGCTCTATGTTGATCACTTATAAGGAGATACTAAAACTAAACAAGTGCTTCTATAATAGCG
GGGTTTCTGCCAATTCTAGATCAGGTCAAAGGGAATTAGCACCCTATCCCTCCGAAGTTGGCCTTGTCGA
ACACAGAATGGGGGTAGGTAATATTGTCAAGGTGCTCTTTAATGGGAGGCCCGAAGTCACGTGGGTAGGC
AGTATAGATTGCTTCAATTTCATAGTCAGTAATATCCCCACCTCTAGTGTGGGGTTTATCCATTCAGATA
TAGAGACCTTACCTAACAAAGATACTATAGAGAAGCTAGAGGAATTGGCAGCCATCTTATCGATGGCTCT
GCTCCTTGGCAAAATAGGATCAATACTGGTGATTAAGCTTATGCCTTTCAGCGGGGATTTTGTTCAGGGA
TTTATAAGCTATGTAGGGTCTCATTATAGAGAAGTGAACCTTGTCTACCCTAGATACAGCAACTTCATAT
CTACTGAATCTTATTTAGTTATGACAGATCTTAAGGCTAACCGGCTAATGAACCCTGAAAAGATTAAGCA
GCAGATAATTGAATCATCCGTGCGGACTTCACCTGGACTTATAGGTCACATCCTATCCATTAAGCAACTA
AACTGCATACAAGCAATTGTGGGAGACGCAGTTAGTAGAGGTGATATCAACCCTACCCTGAAAAAACTTA
CACCTATAGAGCAGGTGCTGATCAATTGCGGGTTGGCAATTAACGGACCTAAACTGTGCAAAGAATTGAT
CCACCATGATGTTGCCTCAGGGCAAGATGGATTGCTCAACTCTATACTTATCCTCTACAGGGAGTTGGCA
AGATTCAAAGACAACCAAAGAAGTCAACAAGGGATGTTCCACGCTTACCCCGTATTGGTAAGTAGCAGGC
AACGAGAACTTATATCCAGGATCACCCGCAAATTTTGGGGGCATATTCTTCTATACTCTGGGAACAGAAA
GTTGATAAATCGGTTTATCCAAAATCTCAAGTCCGGTTATCTAATACTAGACTTACACCAGAATATCTTC
GTTAAGAATCTATCTAAGTCAGAGAAACAGATTATTATGACGGGGGGTTTAAAACGCGAGTGGGTTTTTA
GGGTAACAGTCAAGGAGACCAAAGAATGGTATAAGTTAGTCGGATACAGTGCCCTGATTAAGGATTAA


>KT732247.1 MVs/Swansea.GBR/10.13/[D8]
-----------------------------------------------------------------------------------------------------------ATGGCCACACTTTTAAGGAGCTTAGCATTGTTCAAAAGAAACAAGGACAAACCACCCATTACATCAGGAT
CCGGTGGAGCCATCAGAGGAATCAAACACATCATTATAGTACCAATCCCTGGAGATTCCTCAATTACCAC
TCGATCCAGACTATTGGACCGGTTGGTCAGGTTAATTGGGAACCCAGATGTGAGCGGACCCAAACTAACA
GGGGCACTAATAGGTATATTATCTTTGTTTGTGGAATCTCCAGGTCAATTAATTCAGAGGATCACCGATG
ACCCAGACGTTAGCATCAGGCTGTTGGAGGTTGTCCAGAGTGACCAGTCACAATCTGGCCTTACCTTCGC
ATCAAGAGGTACCAACATGGAGGATGAGGCGGACCAATACTTTTCACATGATGATCCAAGTAGTAGTGAT
CAATCCAGGTCTGGATGGTTCGAGAACAAGGAAATCTCAGATATCGAAGTGCAAGACCCTGAGGGATTTA
ATATGATTCTGGGTACCATTCTAGCCCAAATTTGGGTCTTGCTCGCAAAGGCGGTTACGGCCCCAGACAC
GGCAGCTGATTCGGAGCTAAGAAGGTGGATAAAGTACACCCAACAAAGAAGGGTAGTTGGTGAATTTAGA
TTGGAGAGAAAATGGTTGGATGTGGTGAGGAACAGGATTGCCGAGGACCTCTCCTTACGCCGATTCATGG
TCGCTCTAATCCTGGATATCAAGAGGACACCCGGGAACAAACCTAGGATTGCCGAAATGATATGTGACAT
TGATACATATATCGTAGAGGCAGGATTAGCCAGTTTTATCCTGACTATTAAGTTTGGGATAGAAACTATG
TATCCTGCTCTCGGACTGCATGAATTTGCTGGTGAGTTATCCACACTTGAGTCCTTGATGAATCTTTACC
AGCAAATGGGAGAAACTGCACCCTACATGGTAATCCTGGAGAACTCAATTCAGAACAAGTTCAGTGCAGG
ATCATACCCTCTGCTATGGAGCTATGCCATGGGAGTAGGAGTGGAACTTGAAAACTCTATGGGGGGTTTG
AACTTTGGTCGATCTTACTTTGATCCAGCATATTTTAGATTAGGGCAAGAGATGGTGAGGAGGTCAGCTG
GGAAGGTCAGTTCCACATTGGCATCTGAACTCGGTATCACTGCCGAGGATGCAAGGCTTGTTTCAGAGAT
TGCAATGCATACTACTGAGGACAGAACCAGTAGAGCAGTTGGACCCAGACAAGCTCAAGTGTCGTTTCTA
CACGGTGATCAAAGTGAGAATGAGCTACCAGGATTGGGGGGCAAAGAAGATAGGAGGGTCAGGCAGAGTC
GGGGAGAAGCCAGGGAGAGCAATAGAGAAATCGGGTCCAGCAGATTAAGTGACGCGAGAGCTGCCCATCT
TCCGACCAGCACACCCCTAGACATTGACACTGCATCGGAGTCAGGTCAAGATCCGCAGGACAGTCGAAGG
TCAGCTGACGCCCTGCTCAGGCTGCAAGCTATGGCAGGAATCCTGGAAGAACAAGGCTCAGACACGGACA
CCCCCAGGGTGTACAATGACAGAGATCTTCTAGACTAGGTGCAAGAGGCCGAGGACCAGAACAACATCCG
CCTACCCTCCATCATTGTTATAAAAAACTTAGGAACCAGGTCCACACAGCCGCCAGCCAACCAACCATCC
ACTCCCACGACTGGGGCCGATGGCAGAAGAGCAGGCACGCCATGTCAAAAACGGACTGGAATGTATCCGG
GCTCTCAAGGCCGAGCCCATCGGCTCGCTGGCCGTCGAGGAAGCCATGGCAGCATGGTCAGAAATATCAG
ACAACCCAGGACAGGACCGAGCCACCTGCAAGGAAGAGAAGGCAGGCAGTTCGGGTCTCAGCAAACCATG
CCTCTCAGCAATTGGATCAACTGAAGGCGGTGCACCTCGCATCCGCGGTCAGGGATCTGGAGAGAGCGAT
GACGACGCTGAAACTTTGGGAATCCCCTCAAGAAATCTCCAGGCATCAAGCACTGGGCTACAGTGTTATC
ATGTTTATGATCACAGCGGTGAAGCGGTTAAGGGAATCCAAGATGCTGACTCTATCATGGTTCAATCAGG
CCTTGATGGTGATAGCACCCTCTCAGGAGGAGACGATGAATCTGAAAACAGCGATGTGGATATTGGCGAA
CCTGATACCGAGGGATATGCTATCACTGACCGGGGATCTGCTCCCATCTCTATGGGGTTCAGGGCTTCTG
ATGTTGAAACTGCAGAAGGAGGTGAGATCCACGAGCTCCTGAGACTCCAATCCAGAGGCAACAACTTTCC
GAAGCTTGGGAAAACTCTCAATGTTCCTCCGCCCCCGAACCCCGGTAGGGCCAGCGCTTCCGAGACACCC
ATTAAAAAGGGCACAGACGCGAGATTAGCCTCATTTGGAACGGAGATCGCGTCTTTATTGACAGGTGGTG
CAACCCAATGTGCTCGAAAGTCACCCTCGGAACCATCAGGGCCAGGTGCACCTGTGGGGAATGTCCCCGA
GTGTGTGAGCAATGCCGCACTGATACAGGAGTGGACACCCGAATCTGGTACCACAATCTCCCCGAGATCC
CAGAATAATGAAGAAGGGGGAGACTATTATGATGATGAGCTGTTCTCCGATGTCCAAGACATCAAAACAG
CCTTGGCCAAAATACACGAGGATAATCAGAAGATAATCTCTAAACTAGAATCACTGCTGTTATTGAAGGG
AGAAGTTGAGTCAATTAAGAAGCAGATTAACAGGCAAAATATCAGCATATCCACCTTGGAAGGACACCTC
TCAAGCATCATGATCGCCATTCCTGGACTTGGGAAGGATCCCAACGACCCCACTGCAGATGTCGAACTCA
ATCCCGACTTGAAACCCATCATAGGCAGAGATTCAGGCCGAGCACTGGCCGAAGTTCTCAAGAAACCCGC
TGCCAGCCGACAACTCCAAGGAATGACAAATGGACGGACCAGTTCCAGAGGACAGCTGCTGAAGGAATTT
CAACTAAAGCCGATCGGGAAAAAGGTGAGCTCAGCCGTCGGGTTTGTCCCTGACACCGGGCCTGTGTCAC
GCAGTGTAATCCGCTCCATTATAAAATCCAGTCGGCTAGAGGAAGATCGGAAGCGTTACCTGATGACTCT
CCTTGATGATATCAAAGGAGCCAACGATCTTGCCAAGTTCCACCAGATGCTGATGAAGATAATAATGAAG
TAGCTACAGCTCAACTCACCTGCCAACCTCACGCCAGTCGACCTAATCAGTACAACCTAAATCCATTATA
AAAAACTTAGGAGCAAAGTGATTGGCTCCCAAGTTCCACAATGACAGAGATCTACGACTTCGACAAGTCG
GCATGGGACATCAAAGGGTCGATCGCTCCGATACAACCCACCACCTACAGTGATGGCAGGCTGGTGCCCC
AGGTCAGAGTCATAGATCCTGGTCTAGGCGACAGGAAGGATGAATGCTTTATGTACATGTTTCTGCTGGG
GGTTGTTGAGGACAGCGATCCCCTAGAGCCTCCAATCGGGCGAGCATTTGGGTCTCTGCCCCTAGGTGTT
GGTAGATCCACAGCAAAACCCGAAGAGCTCCTCAAAGAGGCCACTGAGCTTGACATAGTTGTCAGACGTA
CAGCAGGACTCAATGAAAAACTGGTGTTCTACAACAACACCCCACTAACTCTCCTCACACCTTGGAGAAA
GGTCCTAACAACAGGGAGTGTCTTCAACGCAAACCAAGTGTGCAATGCAGTTAATCTGATACCGCTGGAT
ACCCCGCAGAGGTTCCGTGTTGTTTATATGAGCATCACCCGTCTTTCGGATAACGGGTATTACACCGTTC
CTAGAAGAATGCTGGAATTCAGATCGGTCAATGCAGTGGCCTTCAACCTGCTGGTGACCCTTAGGATTGA
CAAGGCGATTGGCCCTGGGAAGATCATCGACAATGCAGAGCAACTTCCTGAGGCAACATTTATGGTCCAC
ATCGGGAACTTCAGGAGAAAGAAGAGTGAAGTCTACTCTGCCGATTATTGCAAGATGAAAATCGAAAAGA
TGGGCCTGGTTTTTGCACTTGGTGGGATAGGAGGCACCAGTCTTCACATTAGAAGCACAGGCAAGATGAG
CAAGACTCTCCATGCACAACTCGGGTTCAAGAAGACCTTATGTTACCCACTGATGGATATCAATGAAGAC
CTTAATCGATTACTCTGGAGGAGCAGATGCAAGATAGTAAGAATCCAGGCAGTTTTGCAGCCATCGGTTC
CCCAAGAATTCCGCATTTACGACGACGTGATCATAAATGATGACCAAGGACTATTCAAAGTTCTGTAGAC
CGCAGTGCCCAGCAATGCCCGAAAACGACCCCCCTCATAATGACAGCCAGAAGGCCCGGACAAGAAAGCC
CCCTCCAAAAGACTCCACAGACCAAGCAAGAGGCCAGCCAACAGCTGATGGCAAGCGCGAACACCAGGCG
GCCCAAGCACAGAACAGCCCCGACACAAGGCCATCACTAGCCATCCCAACCTGAGTCCTCCTCGTGGGAC
CCCCGAGGACCAACCCCCAAGGTCGCCCCCGACCCAGACCACCAACCGCATCCCCATAGCCCCCGGGAAA
GAAACCCCCAGCAACTGGAAGGTCCCTCCCCCTTTCTCTCAATGCAAAAGCCCCACAACCGAATCGCACA
AGCGACCGAGGTGACCCAACCGCAGACATCCGACTCCCTAGACAGATCCTCTCCCCCCGGCAAACTAAAC
AAAACTTAGGGCCAAGGAAAATACACACCCGACAGAACCCAGACCCCGGCCCACGACGCCGCGCCCCCAT
CCCCCGACAACCAGAGGGAGCCCCCAACCAATCCCGCCGGCCCCTCCGGCGCCCACAGGCAGGCACACCA
ACCCCCGAACAGACCCGGCACCCAGTCACCGACAGTCCAAGACGGGGGGCCCCCCCCAAAAAAGGGCCCT
CAGGGGCCGACAGCCAGCACCGCAAGGAAGCCCACCCACCCCACACACGACCACGGCAACCGAACCAGAA
TCCAGACCAACCTGGGCCACCAGCTCCCAGATTCGGCCATCACCCCGCAGAAAGGAAAGGCCACAACCTG
CGCACCCCAGCCCCGATCTGGCGGACAGCCAACCAACCCGAACCAGCACCCAAGAGCGATCCCTGAAGGA
CCCCCGAACCGCAAACGACATCAACATCCCACAGCCTCCCCGAGTCCCCCGATCTCCTCTTCTTCTTGAA
GGGACCAAAAGATCAATCCACCACACCCGACGACACTCAATTCCCCACCCCTAAAGGAGACACCGAGAAT
CCCAGAATTAAGACTCATCCAGTGTCCATCATGGGTCTCAAGGTGAACGTCTCTGTCATATTCATGGCAG
TACTGTTAACTCTTCAAACACCCACCGGTCAAATCCATTGGGGCAATCTCTCTAAGATAGGGGTGGTAGG
GGTAGGAAGTGCAAGCTACAAAGTTATGACTCGTTCCAGCCATCAATCATTAGTCATAAAGTTAATGCCC
AATATAACTCTCCTCAACAATTGCACGAGGGTAGAGATTGCAGAATACAGGAGACTACTGAGAACAGTTC
TGGAACCAATTAGAGATGCACTTAATGCAATGACTCAGAATATAAGACCGGTTCAGAGTGTAGCTTCAAG
TAGGAGACACAAGAGATTTGCGGGAGTTGTCCTGGCAGGTGCGGCCCTAGGCGTTGCCACAGCTGCTCAA
ATAACAGCCGGTATTGCACTTCACCAGTCCATGCTGAACTCTCAAGCCATCGACAATCTGAGAGCGAGCC
TAGAAACTACTAATCAGGCAATTGAGGCAATCAGACAAGCAGGGCAGGAGACGATATTGGCTGTTCAGGG
TGTCCAAGACTACATCAATAATGAGCTGATACCGTCTATGAATCAACTATCTTGTGATTTAATCGGCCAG
AAGCTAGGGCTCAAATTGCTCAGATACTATACAGAAATCCTGTCATTATTTGGCCCCAGCCTACGGGACC
CCATATCTGCGGAGATATCTATCCAGGCTTTAAGCTATGCGCTTGGAGGAGATATCAATAAGGTGTTGGA
AAAGCTCGGATACAGTGGAGGTGATCTACTGGGCATCTTAGAGAGCAGAGGAATAAAGGCCCGGATAACT
CACGTCGACACAGAGTCCTACTTCATTGTACTCAGTATAGCCTATCCGACGCTGTCCGAGATTAAGGGGG
TGATTGTCCACCGGCTAGAGGGGGTCTCGTACAACATAGGCTCTCAAGAGTGGTATACCACTGTGCCCAA
GTATGTTGCAACCCAAGGGTACCTTATCTCGAATTTTGATGAGTCATCGTGCACTTTCATGCCAGAGGGG
ACTGTGTGCAGCCAGAATGCCTTGTACCCGATGAGTCCTCTGCTCCAAGAATGCCTCCGGGGGTCCACTA
AGTCCTGTGCTCGTACACTCGTATCCGGGTCTTTCGGGAACCGATTCATTTTATCACAGGGGAACCTAAT
AGCCAATTGTGCATCAATCCTTTGCAAGTGTTACACAACAGGAACGATCATTAATCAAGACCCTGACAAG
ATCCTAACATACATTGCTGCCGATCACTGCCCGGTGGTCGAGGTGGATGGCGTGACCATCCAAGTCGGGA
GCAGGAGGTATCCGGACGCTGTGTACTTGCACAGGATTGACCTCGGTCCTCCCATATCATTGGAAAGGTT
GGACGTAGGGACAAATCTGGGGAATGCAATTGCTAAGTTGGAGGATGCCAAGGAATTGTTGGAGTCATCG
GACCAGATATTGAGGAGTATGAAAGGTTTATCGAGCACTAGTATAGTTTACATCCTGATTGCAGTATGTC
TTGGAGGATTGATAGGGATCCCCGCTTTAATATGTTGCTGCAGGGGGCGTTGTAACAAGAAGGGAGAACA
AGTTGGTATGTCAAGACCAGGCCTAAAGCCTGATCTTACAGGAACATCAAAATCCTATGTAAGGTCACTC
TGATCCTCTACAACTCTTGGAACACAAATGTCCAACAAGTCTCCTCTTCGTCATCAAGCAACCACCGGAG
CCAGCATCAAGCCCATCTGAAATTGTCTCCGGCTTCCCTCTGGCCGAACAATATTGGTAGTTAATTAAAA
CTTAGGGTGCAAGATCATCCACAATGTCACCACAACGAGACCGGATAAATGCCTTCTACAAAGACAACCC
CCATCCTAAGGGAAGTAGGATAGTTATTAACAGAGAACATCTTATGATTGATAGACCTTATGTTTTGCTG
GCTGTTCTATTCGTCATGTTTCTGAGCTTGATCGGGTTGCTAGCCATTGCAGGCATTAGACTTCATCGGG
CAGCCATCTACACCGCAGAGATCCATAAAAGCCTCAGCACCAATCTAGATGTAACTAACTCAATCGAGCA
TCAGGTTAAGGACGTGCTGACACCACTCTTCAAGATCATCGGTGATGAAGTGGGCTTGAGGACACCTCAG
AGATTCACTGACCTAGTGAAGTTCATCTCTGACAAGATTAAATTCCTTAATCCGGACAGGGAATACGACT
TCAGAGATCTCACTTGGTGTATCAACCCGCCAGAGAGAATCAAATTGGATTATGATCAATACTGTGCAGA
TGTGGCTGCTGAAGAACTCATGAATGCATTGGTGAACTCAACTCTACTGGAGACCAGGGCAACCAATCAG
TTCCTAGCTGTCTCAAAGGGAAACTGCTCAGGGCCCACTACAATCAGAGGCCAATTCTCAAACATGTCGC
TGTCCCTGTTGGACTTGTATTTAAGTCGAGGTTACAATGTGTCATCTATAGTCACTATGACATCCCAGGG
AATGTACGGGGGAACTTACCTAGTGGAAAAGCCTAATCTGAGCAGCAAAGGGTCAGAGTTGTCACAACTG
AGCATGCACCGAGTGTTTGAAGTAGGTGTTATCAGAAATCCGGGTTTGGGGGCTCCGGTATTCCATATGA
CAAACTATCTTGAGCAACCAGTCAGTAATGATTTCAGCAACTGCATGGTGGCTTTGGGGGAGCTCAAGTT
CGCAGCCCTCTGTCACAGGGAAGATTCTATCACAATTCCCTATCAGGGATCAGGGAAAGGTGTCAGCTTC
CAGCTTGTCAAGCTAGGTGTCTGGAAATCCCCAACCGACATGCAATCCTGGGTCCCCCTATCAACGGATG
ATCCAGTGATAGACAGGCTTTACCTCTCATCTCACAGAGGCGTTATCGCTGACAATCAAGCAAAATGGGC
TGTCCCGACAACACGGACAGATGACAAGTTGCGAATGGAGACATGCTTCCAGCAGGCGTGTAAGGGTAAA
ATCCAAGCACTTTGCGAGAATCCCGAGTGGACACCGTTGAAGGATAACAGGATTCCTTCATACGGGGTCT
TGTCTGTTGATCTGAGTCTGACAGTTGAGCTTAAAATCAAAATTGTTTCAGGATTCGGGCCATTGATCAC
ACACGGTTCAGGGATGGACCTATACAAATCCAACCACAACAATATGTATTGGCTGACTATCCCGCCAATG
AAGAACCTGGCCTTAGGTGTAATCAACACATTGGAGTGGATACCGAGATTCAAGGTTAGTCCCAACCTCT
TCACTGTTCCAATTAAGGAAGCAGGCGAGGACTGCCATGCCCCAACATACCTACCTGCGGAGGTGGATGG
TGATGTCAAACTCAGTTCCAATCTGGTGATTCTACCTGGTCAAGATCTCCAATATGTTCTGGCAACCTAC
GATACTTCCAGAGTTGAACATGCTGTAGTTTATTACGTTTACAGCCCAAGCCGCTCATTTTCTTACTTTT
ATCCTTTTAGGTTGCCTGTAAGGGGGGTCCCCATTGAATTACAAGTGGAATGCTTCACATGGGACCAAAA
ACTCTGGTGCCGTCACTTCTGTGTGCTTGCGGACTCAGAATCTGGTGGACATATCACTCACTCTGGGATG
GTGGGCATGGGAGTCAGCTGCACAGCCACTCGGGAAGATGGAACCAACCGCAGATAGGGCTGCCAGTGAA
CCAATCACATGATGTCACCCAGACATCAGGCATCCCCACTAGTGTGAAATAGACATCAGAATTAAGAAAA
ACGTAGGGTCCAAGTGGTTCCTCGTTATGGACTCGCTATCTGTCAACCAGATCTTATACCCTGAAGTTCA
CCTAGATAGCCCGATAGTCACCAATAAGATAGTAGCTATCCTGGAGTATGCTCGAGTCCCTCACGCTTAC
AGCCTGGAGGACCCTACACTGTGTCAGAACATCAAGCACCGCCTAAAAAACGGATTTTCCAACCAAATGA
TTATAAACAATGTGGAAGTTGGGAATGTCATCAAGTCCAAGCTTAGGAGTTATCCGACCCACTCTCATAT
TCCATATCCAAATTGTAATCAGGATTTATTTAACATAGAAGACAAAGAGTCAACAAGGAAGATCCGTGAG
CTTCTAAAAAAGGGAAATTCGCTGTACTCCAAAGTCAGTGATAAGGTTTTCAAATGCCTGAGGGATACTA
ACTCACGGCTTGGCCTAGGCTCCGAACTGAGAGAGGACATCAAGGAGAAAATTATTAACTTGGGAGTTTA
CATGCATAGCTCCCAATGGTTTGAGCCCTTCCTGTTTTGGTTTACAGTCAAGACTGAGATGAGGTCAGTG
ATCAAATCACAAACCCACACTTGCCATAGGAGGAGACACACACCTGTATTCTTCACTGGTAGTTCAGTTG
AGTTGCTAATCTCTCGTGACCTTGTTGCTATAATCAGTAAAGAGTCTCAACATGTATATTACTTGACGTT
TGAACTGGTTTTGATGTATTGTGATGTCATAGAGGGGAGGTTAATGACAGAGACCGCTATGACCATTGAT
GCTAGGTATACAGAGCTTCTAGGAAGAGTCAGATACATGTGGAAACTGATAGATGGTTTCTTCCCTGCAC
TCGGGAATCCAACTTATCAAATTGTAGCTATGCTGGAGCCACTTTCACTTGCTTACCTGCAGCTGAGGGA
CATAACAGTAGAACTCAGAGGTGCTTTCCTTAACCACTGCTTTACCGAAATACATGATGTTCTTAACCAA
AACGGGTGTTCTGATGAAGGTACTTATCATGATTTAATCGAAGCCCTAGATTACATTTTCATAACTGATG
ACATACATCTGACAGGGGAGATTTTCTCATTTTTCAGAAGTTTCGGCCACCCCAGACTTGAAGCGGTAAC
GGCTGCTGAAAATGTTAGAAAATACATGAATCAGCCTAAAGTAATTGTGTATGAGACTCTGATGAAAGGT
CATGCCATATTTTGTGGAATCATAATCAACGGCTATCGTGACAGGCACGGAGGCAGTTGGCCACCCCTGA
CCCTCCCCCTGCATGCTGCAGACACAATCCGGAATGCTCAAGCTTCAGGTGAGGGGTTAACACATGAGCA
GTGCGTTGACAACTGGAAATCTTTTGCTGGAGTGAGATTTGGCTGCTTTATGCCTCTTAGCCTGGACAGT
GATCTGACAATGTACCTAAAGGACAAGGCACTTGCTGCTCTCCAAAGGGAATGGGATTCAGTTTACCCGA
AAGAGTTCCTGCGTTACGACCCTCCCAAGGGAACCGGGTCACGGAGGCTTGTAGATGTTTTCCTTAATGA
TTCAAGCTTTGACCCATATGATATGATAATGTATGTTGTAAGTGGAGCTTACCTCCATGACCCCGAGTTC
AACCTGTCTTACAGCCTGAAAGAAAAGGAGATCAAGGAAACAGGTAGACTTTTTGCTAAAATGACTTACA
AAATGAGGGCATGCCAAGTGATTGCTGAAAATCTAATCTCAAACGGGATTGGCAAATATTTTAAGGACAA
TGGGATGGCCAAGGACGAGCACGATTTGACTAAGGCACTCCACACTCTAGCTGTCTCAGGAGTCCCCAAA
GATCTCAAAGAAAGTCACAGGGGGGGGCCGGTCTCAAAAACCCACTCCCGAAGCCCAGTCCACGCAAGCA
CCAAGAACGTGAAAGCAGCAAAAGGGTTTATAGGATTCCCTCATGTAATTCGGCAGGACCAAGACACTGA
TCACCCTGAGAATATGGAAGCTTATGAGACAGTCAGTGCATTTATCACGACTGATCTCAAGAAGTACTGC
CTTAATTGGAGATATGAGACCATCAGCTTATTTGCCCAGAGGCTAAATGAGATTTACGGATTACCCTCAT
TTTTCCAGTGGCTGCATAAGAGGCTTGAAACCTCTGTCCTCTATGTAAGTGACCCTCATTGCCCCCCTGA
CCTTGACGCCCATGTCCCGTTATGCAAAGTCCCCAATGACCAAATCTTCATTAAGTACCCTATGGGAGGT
ATAGAAGGGTATTGTCAGAAGCTATGGACCATCAGCACCATTCCCTATTTATACCTGGCTGCTTATGAGA
GCGGAGTAAGGATTGCTTCGTTAGTGCAAGGGGACAATCAGACCATAGCCGTAACAAAAAGGGTACCCAG
CACATGGCCTTACAACCTTAAGAAACGGGAAGCTGCTAGAGTAACTAGAGATTATTTTGTAATTCTTAGG
CAAAGGCTACACGACATTGGCCATCACCTCAAGGCAAATGAGACAATTGTTTCGTCACATTTTTTCGTCT
ATTCAAAAGGAATATATTATGATGGGCTACTTGTGTCCCAATCACTCAAGAGCATCGCAAGATGTGTATT
CTGGTCAGAGACTATAGTTGATGAAACAAGGGCAGCATGCAGTAACATTGCTACAACAATGGCTAAAAGC
ATCGAGAGAGGTTATGACCGTTACCTAGCATATTCCCTGAATGTCCTAAAAGTGATACAGCAAATTCTGA
TCTCTCTTGGCTTCACAATCAATTCTACCATGACTCGGGATGTAGTCATACCCCTCCTCACAAACAACGA
TCTCTTAATCAGGATGGCACTGTTGCCCGCTCCTATTGGGGGGATGAATTATCTGAATATGAGCAGGCTG
TTTGTCAGAAACATCGGTGATCCAGTAACATCATCAATTGCTGATCTCAAGAGAATGATTCTCGCATCAC
TAATGCCTGAAGAGACCCTCCACCAAGTAATGACACAACAACCGGGGGACTCTTCATTCCTAGACTGGGC
TAGCGACCCTTACTCAGCAAATCTTGTATGCGTTCAGAGCATCACTAGACTCCTCAAGAACATAACTGCA
AGGTTTGTCCTGATCCATAGTCCAAATCCAATGTTAAAAGGGTTATTCCATGATGGCAGTAAAGAAGAGG
ATGAGGGACTGGCGGCATTCCTCATGGACAGGCATATCATAGTACCTAGGGCAGCTCATGAAATCCTGGA
TCACAGTGTCACAGGGGCAAGAGAGTCCATTGCAGGCATGCTAGATACCACAAAAGGCCTGATTCGGGCC
AGCATGAGGAAGGGGGGGTTAACCTCTCGAGTGATAACCAGATTGTCCAATTATGACTATGAACAATTTA
GAGCAGGGATGGTGCTATTGACAGGAAGAAAAAGAAATGTCCTCATTGACAAAGAGTCATGTTCAGTGCA
GCTGGCTAGAGCCCTAAGAAGCCATATGTGGGCAAGGCTAGCTCGAGGACGGCCTATTTACGGCCTTGAG
GTCCCTGATGTACTAGAATCTATGCGAGGCCACCTTATTCGGCGTCATGAGACATGTGTCATCTGCGAGT
GTGGATCAGTCAACTACGGATGGTTTTTTGTCCCCTCGGGTTGTCAACTGGATGATATTGACAAGGAAAC
ATCATCCTTGAGAGTCCCATACATTGGTTCTACCACTGATGAGAGAACAGACATGAAGCTTGCCTTCGTA
AGAGCCCCAAGCCGATCCTTGCGATCTGCTGTTAGAATAGCAACAGTGTACTCATGGGCTTATGGTGATG
ATGATAGCTCTTGGAACGAAGCCTGGTTGTTGGCAAGGCAAAGGGCCAATGTGAGCCTGGAGGAGCTAAG
GGTGATCACTCCCATCTCAACTTCTACTAATTTAGCGCACAGGTTGAGGGATCGTAGCACTCAAGTGAAA
TACTCAGGCACATCTCTTGTCCGAGTGGCAAGGTATACCACAATCTCCAACGACAATCTCTCATTTGTCA
TATCAGATAAGAAGGTTGATACTAACTTTATATACCAACAAGGAATGCTTCTAGGGTTAGGTGTCTTAGA
AACATTGTTTCGACTCGAGAAAGATACCGGATCATCTAACACGGTACTACATCTTCACGTCGAAACAGAT
TGTTGCGTGATCCCGATGATAGATCATCCCAGGATACCCAGCTCCCGCAAGTTAGAGCTGAGGGCAGAGC
TATGTACCAACCCATTGATATATGATAATGCACCTTTAATTGACAGAGACGCAACAAGGCTATACACCCA
GAGCCATAGAAGGCACCTTGTGGAATTTGTTACATGGTCCACACCCCAACTATATCACATTCTAGCTAAG
TCCACAGCACTATCTATGATTGACCTGGTAACAAAATTTGAGAAGGACCATATGAATGAAATTTCAGCTC
TCATAGGGGATGACGATATCAATAGTTTCATAACTGAGTTCCTACTTATAGAGCCAAGATTATTCACTAT
CTACTTAGGCCAGTGTGCAGCCATCAATTGGGCATTTGATGTACATTATCATAGACCATCAGGGAAATAT
CAGATGGGTGAGCTGTTGTCTTCATTCCTTTCTAGAATGAGCAAGGGAGTGTTTAAGGTGCTTGTCAATG
CTCTAAGCCACCCAAAGATCTACAAGAAATTCTGGCATTGTGGCATTATAGAGCCTATCCATGGTCCTTC
GCTTGATGCTCAAAATTTGCACACAACTGTGTGCAACATGGTTTACACATGTTATATGACCTACCTCGAC
CTGTTGTTGAATGAAGAGTTAGAAGAGTTCACATTTCTTTTGTGTGAAAGCGACGAGGATGTAGTACCGG
ACAGATTCGACAATATCCAGGCAAAACACCTGTGTGTTCTAGCAGATTTGTACTGTCAACCAGGGACCTG
CCCACCAATTCGAGGTTTAAGACCGGTAGAGAAATGTGCAGTTCTAACCGATCATATCAAGGCAGAGGCT
AGGTTATCTCCATCAGGGTCTTCGTGGAACATAAATCCAATTGTTGTAGACCATTACTCATGCTCTCTGA
CTTATCTCCGGCGAGGATCGATCAAGCAGATAAGATTGAGAGTTGATCCAGGATTCATTTTTGACGCCCT
CGCTGAGGTAAATGTCAGTCAGCCAAAGATCGGCAGCAACAACTTCCCGAATATGAGCATTAAGGATTTC
AGGCCTCCTCACGATGATGTTGCAAAATTGCTCAAAGATATCAACACAAGCAAACACAATCTTCCCATTT
CAGGGGGTAATCTCGCCAATTATGAAATCCATGCTTTCCGCAGAATCGGGTTAAACTCATCTGCTTGTTA
CAAAGCTGTTGAGATATCAACATTAATTAGGAGATGCCTTGAGCCAGGGGAAGACGGCTTGTTCTTGGGT
GAGGGGTCGGGCTCTATGTTGATCACTTATAAGGAGATACTAAAACTAAACAAGTGCTTCTATAATAGCG
GGGTTTCTGCCAATTCTAGATCAGGTCAAAGGGAATTAGCACCCTATCCCTCCGAAGTTGGCCTTGTCGA
ACACAGAATGGGGGTAGGTAATATTGTCAAGGTGCTCTTTAATGGGAGGCCCGAAGTCACGTGGGTAGGC
AGTATAGATTGCTTCAATTTCATAGTCAGTAATATCCCCACCTCTAGTGTGGGGTTTATCCATTCAGATA
TAGAGACCTTACCTAACAAAGATACTATAGAGAAGCTAGAGGAATTGGCAGCCATCTTATCGATGGCTCT
GCTCCTTGGCAAAATAGGATCAATACTGGTGATTAAGCTTATGCCTTTCAGCGGGGATTTTGTTCAGGGA
TTTATAAGCTATGTAGGGTCTCATTATAGAGAAGTGAACCTTGTCTACCCTAGATACAGCAACTTCATAT
CTACTGAATCTTATTTAGTTATGACAGATCTTAAGGCTAACCGGCTAATGAACCCTGAAAAGATTAAGCA
GCAGATAATTGAATCATCCGTGCGGACTTCACCTGGACTTATAGGTCACATCCTATCCATTAAGCAACTA
AACTGCATACAAGCAATTGTGGGAGACGCAGTTAGTAGAGGTGATATCAACCCTACCCTGAAAAAACTTA
CACCTATAGAGCAGGTGCTGATCAATTGCGGGTTGGCAATTAACGGACCTAAACTGTGCAAAGAATTGAT
CCACCATGATGTTGCCTCAGGGCAAGATGGATTGCTCAACTCTATACTTATCCTCTACAGGGAGTTGGCA
AGATTCAAAGACAACCAAAGAAGTCAACAAGGGATGTTCCACGCTTACCCCGTATTGGTAAGTAGCAGGC
AACGAGAACTTATATCCAGGATCACCCGCAAATTTTGGGGGCATATTCTTCTATACTCTGGGAACAGAAA
GTTGATAAATCGGTTTATCCAAAATCTCAAGTCCGGTTATCTAATACTAGACTTACACCAGAATATCTTC
GTTAAGAATCTATCTAAGTCAGAGAAACAGATTATTATGACGGGGGGTTTAAAACGCGAGTGGGTTTTTA
GGGTAACAGTCAAGGAGACCAAAGAATGGTATAAGTTAGTCGGATACAGTGCCCTGATTAAGGATTAA


>KT732246.1 MVs/Teeside.GBR/9.13/4/[D8]
-----------------------------------------------------------------------------------------------------------ATGGCCACACTTTTAAGGAGCTTAGCATTGTTCAAAAGAAACAAGGACAAACCACCCATTACATCAGGAT
CCGGTGGAGCCATCAGAGGAATCAAACACATCATTATAGTACCAATCCCTGGAGATTCCTCAATTACCAC
TCGATCCAGACTATTGGACCGGTTGGTCAGGTTAATTGGGAACCCAGATGTGAGCGGACCCAAACTAACA
GGGGCACTAATAGGTATATTATCTTTGTTTGTGGAATCTCCAGGTCAATTAATTCAGAGGATCACCGATG
ACCCTGACGTTAGCATCAGGCTGTTGGAGGTTGTCCAGAGTGACCAGTCACAATCTGGCCTTACCTTCGC
ATCAAGAGGTACCAACATGGAGGATGAGGCGGACCAATACTTTTCACATGATGATCCAAGTAGTAGTGAT
CAATCCAGGTCTGGATGGTTCGAGAACAAGGAAATCTCAGATATCGAAGTGCAAGACCCTGAGGGATTTA
ATATGATTCTGGGTACCATTCTAGCCCAAATTTGGGTCTTGCTCGCAAAGGCGGTTACGGCCCCAGACAC
GGCAGCTGATTCGGAGCTAAGAAGGTGGATAAAGTACACCCAACAAAGAAGGGTAGTTGGTGAATTTAGA
TTGGAGAGAAAATGGTTGGATGTGGTGAGGAACAGGATTGCCGAGGACCTCTCCTTACGCCGATTCATGG
TCGCTCTAATCCTGGATATCAAGAGGACACCCGGGAACAAACCTAGGATTGCCGAAATGATATGTGACAT
TGATACATATATCGTAGAGGCAGGATTAGCCAGTTTTATCCTGACTATTAAGTTTGGGATAGAAACTATG
TATCCTGCTCTCGGACTGCATGAATTTGCTGGTGAGTTATCCACACTTGAGTCCTTGATGAATCTTTACC
AGCAAATGGGAGAAACTGCACCCTACATGGTAATCCTGGAGAACTCAATTCAGAACAAGTTCAGTGCAGG
ATCATACCCTCTGCTATGGAGCTATGCCATGGGAGTAGGAGTGGAACTTGAAAACTCTATGGGGGGTTTG
AACTTTGGTCGATCTTACTTTGATCCAGCATATTTTAGATTAGGGCAAGAGATGGTGAGGAGGTCAGCTG
GGAAGGTCAGTTCCACATTGGCATCTGAACTCGGTATCACTGCCGAGGATGCAAGGCTTGTTTCAGAGAT
TGCAATGCATACTACTGAGGACAGGACCAGTAGAGCAGTTGGACCCAGACAAGCTCAAGTGTCGTTTCTA
CACGGTGATCAAAGTGAGAATGAGCTACCAGGATTGGGGGGCAAAGAAGATAGGAGGGTCAGGCAGAGTC
GGGGAGAAGCCAGGGAGAGCAATAGAGAAATCGGGTCCAGCAGATTAAGTGACGCGAGAGCTGCCCATCT
TCCGACCAGCACACCCCTAGACATTGACACTGCATCGGAGTCAGGTCAAGATCCGCAGGACAGTCGAAGG
TCAGCTGACGCCCTGCTCAGGCTGCAAGCTATGGCAGGAATCCTGGAAGAACAAGGCTCAGACACGGACA
CCCCCAGGGTGTACAATGACAGAGATCTTCTAGACTAGGTGCAAGAGGCCGAGGACCAGAACAACATCCG
CCTACCCTCCATCATTGTTATAAAAAACTTAGGAACCAGGTCCACACAGCCGCCAGCCAACCAACCATCC
ACTCCCACGACTGGGGCCGATGGCAGAAGAGCAGGCACGCCATGTCAAAAACGGACTGGAATGTATCCGG
GCTCTCAAGGCCGAGCCCATCGGCTCGCTGGCCGTCGAGGAAGCCATGGCAGCATGGTCAGAAATATCAG
ACAACCCAGGACAGGACCGAGCCACCTGCAAGGAAGAGAAGGCAGGCAGTTCGGGTCTCAGCAAACCATG
CCTCTCAGCAATTGGATCAACTGAAGGCGGTGCACCTCGCATCCGCGGTCAGGGATCTGGAGAGAGCGAT
GACGACGCTGAAACTTTGGGAATCCCCTCAAGAAATCTCCAGGCATCAAGCACTGGGCTACAGTGTTATC
ATGTTTATGATCACAGCGGTGAAGCGGTTAAGGGAATCCAAGATGCTGACTCTATCATGGTTCAATCAGG
CCTTGATGGTGATAGCACCCTCTCAGGAGGAGACGATGAATCTGAAAACAGCGATGTGGATATTGGCGAA
CCTGATACCGAGGGATATGCTATCACTGACCGGGGATCTGCTCCCATCTCTATGGGGTTCAGGGCTTCTG
ATGTTGAAACTGCAGAAGGAGGTGAGATCCACGAGCTCCTGAGACTCCAATCCAGAGGCAACAACTTTCC
GAAGCTTGGGAAAACTCTCAATGTTCCTCCGCCCCCGAACCCCGGTAGGGCCAGCGCTTCCGAGACACCC
ATTAAAAAGGGCACAGACGCGAGATTAGCCTCATTTGGAACGGAGATCGCGTCTTTATTGACAGGTGGTG
CAACCCAATGTGCTCGAAAGTCACCCTCGGAACCATCAGGGCCAGGTGCACCTGTGGGGAATGTCCCCGA
GTGTGTGAGCAATGCCGCACTGATACAGGAGTGGACACCCGAATCTGGTACCACAATCTCCCCGAGATCC
CAGAATAATGAAGAAGGGGGAGACTATTATGATGATGAGCTGTTCTCCGATGTCCAAGACATCAAAACAG
CCTTGGCCAAAATACACGAGGATAATCAGAAGATAATCTCTAAACTAGAATCACTGCTGTTATTGAAGGG
AGAAGTTGAGTCAATTAAGAAGCAGATTAACAGGCAAAATATCAGCATATCCACCTTGGAAGGACACCTC
TCAAGCATCATGATCGCCATTCCTGGACTTGGGAAGGATCCCAACGACCCCACTGCAGATGTCGAACTCA
ATCCCGACTTGAAACCCATCATAGGCAGAGATTCAGGCCGAGCACTGGCCGAAGTTCTCAAGAAACCCGC
TGCCAGCCGACAACTCCAAGGAATGACAAATGGACGGACCAGTTCCAGAGGACAGCTGCTGAAGGAATTT
CAACTAAAGCCGATCGGGAAAAAGGTGAGCTCAGCCGTCGGGTTTGTCCCTGACACCGGGCCTGTGTCAC
GCAGTGTAATCCGCTCCATTATAAAATCCAGTCGGCTAGAGGAAGATCGGAAGCGTTACCTGATGACTCT
CCTTGATGATATCAAAGGAGCCAACGATCTTGCCAAGTTCCACCAGATGCTGATGAAGATAATAATGAAG
TAGCTACAGCTCAACTCACCTGCCAACCTCACGCCAGTCGACCTAATCAGTACAACCTAAATCCATTATA
AAAAACTTAGGAGCAAAGTGATTGGCTCCCAAGTTCCACAATGACAGAGATCTACGACTTCGACAAGTCG
GCATGGGACATCAAAGGGTCGATCGCTCCGATACAACCCACCACCTACAGTGATGGCAGGCTGGTGCCCC
AGGTCAGAGTCATAGATCCTGGTCTAGGCGACAGGAAGGATGAATGCTTTATGTACATGTTTCTGCTGGG
GGTTGTTGAGGACAGCGATCCCCTAGAGCCTCCAATCGGGCGAGCATTTGGGTCTCTGCCCCTAGGTGTT
GGTAGATCCACAGCAAAACCCGAAGAGCTCCTCAAAGAGGCCACTGAGCTTGACATAGTTGTCAGACGTA
CAGCAGGACTCAATGAAAAACTGGTGTTCTACAACAACACCCCACTAACTCTCCTCACACCTTGGAGAAA
GGTCCTAACAACAGGGAGTGTCTTCAACGCAAACCAAGTGTGCAATGCAGTTAATCTGATACCGCTGGAT
ACCCCGCAGAGGTTCCGTGTTGTTTATATGAGCATCACCCGTCTTTCGGATAACGGGTATTACACCGTTC
CTAGAAGAATGCTGGAATTCAGATCGGTCAATGCAGTGGCCTTCAACCTGCTGGTGACCCTTAGGATTGA
CAAGGCGATTGGCCCTGGGAAGATCATCGACAATGCAGAGCAACTTCCTGAGGCAACATTTATGGTCCAC
ATCGGGAACTTCAGGAGAAAGAAGAGTGAAGTCTACTCTGCCGATTATTGCAAGATGAAAATCGAAAAGA
TGGGCCTGGTTTTTGCACTTGGTGGGATAGGAGGCACCAGTCTTCACATTAGAAGCACAGGCAAGATGAG
CAAGACTCTCCATGCACAACTCGGGTTCAAGAAGACCTTATGTTACCCACTGATGGATATCAATGAAGAC
CTTAATCGATTACTCTGGAGGAGCAGATGCAAGATAGTAAGAATCCAGGCAGTTTTGCAGCCATCGGTTC
CCCAAGAATTCCGCATTTACGACGACGTGATCATAAATGATGACCAAGGACTATTCAAAGTTCTGTAGAC
CGCAGTGCCCAGCAATGCCCGAAAACGACCCCCCTCATAATGACAGCCAGAAGGCCCGGACAAGAAAGCC
CCCTCCAAAAGACTCCACAGACCAAGCAAGAGGCCAGCCAACAGCTGATGGCAAGCGCGAACACCAGGCG
GCCCAAGCACAGAACAGCCCCGACACAAGGCCATCACTAGCCATCCCAACCTGAGTCCTCCTCGTGGGAC
CCCCGAGGACCAACCCCCAAGGTCGCCCCCGACCCAGACCACCAACCGCATCCCCATAGCCCCCGGGAAA
GAAACCCCCAGCAACTGGAAGGTCCCTCCCCCTTTCTCTCAATGCAAAAGCCCCACAACCGAATCGCACA
AGCGACCGAGGTGACCCAACCGCAGACATCCGACTCCCTAGACAGATCCTCTCCCCCCGGCAAACTAAAC
AAAACTTAGGGCCAAGGAAAATACACACCCGACGGAACCCAGACCCCGGCCCACGACGCCGCGCCCCCAT
CCCCCGACAACCAGAGGGAGCCCCCAACCAATCCCGCCGGCCCCCCCGGCGCCCACAGGCAGGCACACCA
ACCCCCGAACAGACCCGGCACCCAGTCACCGACAGTCCAAGACGGGGGGCCCCCCCCAAAAAAGGGCCCT
CAGGGGCCGACAGCCAGCACCGCAAGGAAGCCCACCCACCCCACACACGACCACGGCAACCGAACCAGAA
TCCAGACCAACCTGGGCCACCAGCTCCCAGATTCGGCCATCACCCCGCAGAAAGGAAAGGCCACAACCTG
CGCACCCCAGCCCCGATCTGGCGGACAGCCAACCAACCCGAACCAGCACCCAAGAGCGATCCCTGAAGGA
CCCCCGAACCGCAAACGACATCAACATCCCACAGCCTCCCCGAGTCCCCCGATCTCCTCTTCTTCTTGAA
GGGACCAAAAGATCAATCCACCACTCCCGACGACACTCAATTCCCCACCCCTAAAGGAGACACCGAGAAT
CCCAGAATTAAGACTCATCCAGTGTCCATCATGGGTCTCAAGGTGAACGTCTCTGTCATATTCATGGCAG
TACTGTTAACTCTTCAAACACCCACCGGTCAAATCCATTGGGGCAATCTCTCTAAGATAGGGGTGGTAGG
GGTAGGAAGTGCAAGCTACAAAGTTATGACTCGTTCCAGCCATCAATCATTAGTCATAAAGTTAATGCCC
AATATAACTCTCCTCAACAATTGCACGAGGGTAGAGATTGCAGAATACAGGAGACTACTGAGAACAGTTC
TGGAACCAATTAGAGATGCACTTAATGCAATGACTCAGAATATAAGACCGGTTCAGAGTGTAGCTTCAAG
TAGGAGACACAAGAGATTTGCGGGAGTTGTCCTGGCAGGTGCGGCCCTAGGCGTTGCCACAGCTGCTCAA
ATAACAGCCGGTATTGCACTTCACCAGTCCATGCTGAACTCTCAAGCCATCGACAATCTGAGAGCGAGCC
TAGAAACTACTAATCAGGCAATTGAGGCAATCAGACAAGCAGGGCAGGAGACGATATTGGCTGTTCAGGG
TGTCCAAGACTACATCAATAATGAGCTGATACCGTCTATGAATCAACTATCTTGTGATTTAATCGGCCAG
AAGCTAGGGCTCAAATTGCTCAGATACTATACAGAAATCCTGTCATTATTTGGCCCCAGCCTACGGGACC
CCATATCTGCGGAGATATCTATCCAGGCTTTAAGCTATGCGCTTGGAGGAGATATCAATAAGGTGTTGGA
AAAGCTCGGATACAGTGGAGGTGATCTACTGGGCATCTTAGAGAGCAGAGGAATAAAGGCCCGGATAACT
CACGTCGACACAGAGTCCTACTTCATTGTACTCAGTATAGCCTATCCGACGCTGTCCGAGATTAAGGGGG
TGATTGTCCACCGGCTAGAGGGGGTCTCGTACAACATAGGCTCTCAAGAGTGGTATACCACTGTGCCCAA
GTATGTTGCAACCCAAGGGTACCTTATCTCGAATTTTGATGAGTCATCGTGCACTTTCATGCCAGAGGGG
ACTGTGTGCAGCCAGAATGCCTTGTACCCGATGAGTCCTCTGCTCCAAGAATGCCTCCGGGGGTCCACTA
AGTCCTGTGCTCGTACACTCGTATCCGGGTCTTTCGGGAACCGATTCATTTTATCACAGGGGAACCTAAT
AGCCAATTGTGCATCAATCCTTTGCAAGTGTTACACAACAGGAACGATCATTAATCAAGACCCTGACAAG
ATCCTAACATACATTGCTGCCGATCACTGCCCGGTGGTCGAGGTGAATGGCGTGACCATCCAAGTCGGGA
GCAGGAGGTATCCGGACGCTGTGTACTTGCACAGGATTGACCTCGGTCCTCCCATATCATTGGAAAGGTT
GGACGTAGGGACAAATCTGGGGAATGCAATTGCTAAGTTGGAGGATGCCAAGGAATTGTTGGAGTCATCG
GACCAGATATTGAGGAGTATGAAAGGTTTATCGAGCACTAGTATAGTTTACATCCTGATTGCAGTATGTC
TTGGAGGATTGATAGGGATCCCCGCTTTAATATGTTGCTGCAGGGGGCGTTGTAACAAGAAGGGAGAACA
AGTTGGTATGTCAAGACCAGGCCTAAAGCCTGATCTTACAGGAACATCAAAATCCTATGTAAGGTCACTC
TGATCCTCTACAACTCTTGGAACACAAATGTCCAACAAGTCTCCTCTTCGTCATCAAGCAACCACCGGAG
CCAGCATCAAGCCCATCTGAAATTGTCTCCGGCTTCCCTCTGGCCGAACAATATTGGTAGTTAATTAAAA
CTTAGGGTGCAAGATCATCCACAATGTCACCACAACGAGACCGGATAAATGCCTTCTACAAAGACAACCC
CCATCCTAAGGGAAGTAGGATAGTTATTAACAGAGAACATCTTATGATTGATAGACCTTATGTTTTGCTG
GCTGTTCTATTCGTCATGTTTCTGAGCTTGATCGGGTTGCTAGCCATTGCAGGCATTAGACTTCATCGGG
CAGCCATCTACACCGCAGAGATCCATAAAAGCCTCAGCACCAATCTAGATGTAACTAACTCAATCGAGCA
TCAGGTTAAGGACGTGCTGACACCACTCTTCAAGATCATCGGTGATGAAGTGGGCTTGAGGACACCTCAG
AGATTCACTGACCTAGTGAAGTTCATCTCTGACAAGATTAAATTCCTTAATCCGGACAGGGAATACGACT
TCAGAGATCTCACTTGGTGTATCAACCCGCCAGAGAGAATCAAATTGGATTATGATCAATACTGTGCAGA
TGTGGCTGCTGAAGAACTCATGAATGCATTGGTGAACTCAACTCTACTGGAGACCAGGGCAACCAATCAG
TTCCTAGCTGTCTCAAAGGGAAACTGCTCAGGGCCCACTACAATCAGAGGCCAATTCTCAAACATGTCGC
TGTCCCTGTTGGACTTGTATTTAAGTCGAGGTTACAATGTGTCATCTATAGTCACTATGACATCCCAGGG
AATGTACGGGGGAACTTACCTAGTGGAAAAGCCTAATCTGAGCAGCAAAGGGTCAGAGTTGTCACAACTG
AGCATGCACCGAGTGTTTGAAGTAGGTGTTATCAGAAATCCGGGTTTGGGGGCTCCGGTATTCCATATGA
CAAACTATCTTGAGCAACCAGTCAGTAATGATTTCAGCAACTGCATGGTGGCTTTGGGGGAGCTCAAGTT
CGCAGCCCTCTGTCACAGGGAAGATTCTATCACAATTCCCTATCAGGGATCAGGGAAAGGTGTCAGCTTC
CAGCTTGTCAAGCTAGGTGTCTGGAAATCCCCAACCGACATGCAATCCTGGGTCCCCCTATCAACGGATG
ATCCAGTGATAGACAGGCTTTACCTCTCATCTCACAGAGGCGTTATCGCTGACAATCAAGCAAAATGGGC
TGTCCCGACAACACGGACAGATGACAAGTTGCGAATGGAGACATGCTTCCAGCAGGCGTGTAAGGGTAAA
ATCCAAGCACTTTGCGAGAATCCCGAGTGGACACCGTTGAAGGATAACAGGATTCCTTCATACGGGGTCT
TGTCTGTTGATCTGAGTCTGACAGTTGAGCTTAAAATCAAAATTGTTTCAGGATTCGGGCCATTGATCAC
ACACGGTTCAGGGATGGACCTATACAAATCCAACCACAACAATATGTATTGGCTGACTATCCCGCCAATG
AAGAACCTGGCCTTAGGTGTAATCAACACATTGGAGTGGATACCGAGATTCAAGGTTAGTCCCAACCTCT
TCACTGTTCCAATTAAGGAAGCAGGCGAGGACTGCCATGCCCCAACATACCTACCTGCGGAGGTGGATGG
TGATGTCAAACTCAGTTCCAATCTGGTGATTCTACCTGGTCAAGATCTCCAATATGTTCTGGCAACCTAC
GATACTTCCAGAGTTGAACATGCTGTAGTTTATTACGTTTACAGCCCAAGCCGCTCATTTTCTTACTTTT
ATCCTTTTAGGTTGCCTGTAAGGGGGGTCCCCATTGAATTACAAGTGGAATGCTTCACATGGGACCAAAA
ACTCTGGTGCCGTCACTTCTGTGTGCTTGCGGACTCAGAATCTGGTGGACATATCACTCACTCTGGGATG
GTGGGCATGGGAGTCAGCTGCACAGCCACTCGGGAAGATGGAACCAACCGCAGATAGGGCTGCCAGTGAA
CCAATCACATGATGTCACCCAGACATCAGGCATCCCCACTAGTGTGAAATAGACATCAGAATTAAGAAAA
ACGTAGGGTCCAAGTGGTTCCTCGTTATGGACTCGCTATCTGTCAACCAGATCTTATACCCTGAAGTTCA
CCTAGATAGCCCGATAGTCACCAATAAGATAGTAGCTATCCTGGAGTATGCTCGAGTCCCTCACGCTTAC
AGCCTGGAGGACCCTACACTGTGTCAGAACATCAAGCACCGCCTAAAAAACGGATTTTCCAACCAAATGA
TTATAAACAATGTGGAAGTTGGGAATGTCATCAAGTCCAAGCTTAGGAGTTATCCGACCCACTCTCATAT
TCCATATCCAAATTGTAATCAGGATTTATTTAACATAGAAGACAAAGAGTCAACAAGGAAGATCCGTGAG
CTTCTAAAAAAGGGAAATTCGCTGTACTCCAAAGTCAGTGATAAGGTTTTCAAATGCCTGAGGGATACTA
ACTCACGGCTTGGCCTAGGCTCCGAACTGAGAGAGGACATCAAGGAGAAAATTATTAACTTGGGAGTTTA
CATGCATAGCTCCCAATGGTTTGAGCCCTTCCTGTTTTGGTTTACAGTCAAGACTGAGATGAGGTCAGTG
ATCAAATCACAAACCCACACTTGCCATAGGAGGAGACACACACCTGTATTCTTCACTGGTAGTTCAGTTG
AGTTGCTAATCTCTCGTGACCTTGTTGCTATAATCAGTAAAGAGTCTCAACATGTATATTACTTGACGTT
TGAACTGGTTTTGATGTATTGTGATGTCATAGAGGGGAGGTTAATGACAGAGACCGCTATGACCATTGAT
GCTAGGTATACAGAGCTTCTAGGAAGAGTCAGATACATGTGGAAACTGATAGATGGTTTCTTCCCTGCAC
TCGGGAATCCAACTTATCAAATTGTAGCTATGCTGGAGCCACTTTCACTTGCTTACCTGCAGCTGAGGGA
CATAACAGTAGAACTCAGAGGTGCTTTCCTTAACCACTGCTTTACCGAAATACATGATGTTCTTAACCAA
AACGGGTGTTCTGATGAAGGTACTTATCATGATTTAATCGAAGCCCTAGATTACATTTTCATAACTGATG
ACATACATCTGACAGGGGAGATTTTCTCATTTTTCAGAAGTTTCGGCCACCCCAGACTTGAAGCGGTAAC
GGCTGCTGAAAATGTTAGAAAATACATGAATCAGCCTAAAGTAATTGTGTATGAGACTCTGATGAAAGGT
CATGCCATATTTTGTGGAATCATAATCAACGGCTATCGTGACAGGCACGGAGGCAGTTGGCCACCCCTGA
CCCTCCCCCTGCATGCTGCAGACACAATCCGGAATGCTCAAGCTTCAGGTGAGGGGTTAACACATGAGCA
GTGCGTTGACAACTGGAAATCTTTTGCTGGAGTGAGATTTGGCTGCTTTATGCCTCTTAGCCTGGACAGT
GATCTGACAATGTACCTAAAGGACAAGGCACTTGCTGCTCTCCAAAGGGAATGGGATTCAGTTTACCCGA
AAGAGTTCCTGCGTTACGACCCTCCCAAGGGAACCGGGTCACGGAGGCTTGTAGATGTTTTCCTTAATGA
TTCAAGCTTTGACCCATATGATATGATAATGTATGTTGTAAGTGGAGCTTACCTCCATGACCCCGAGTTC
AACCTGTCTTACAGCCTGAAAGAAAAGGAGATCAAGGAAACAGGTAGACTTTTTGCTAAAATGACTTACA
AAATGAGGGCATGCCAAGTGATTGCTGAAAATCTAATCTCAAACGGGATTGGCAAATATTTTAAGGACAA
TGGGATGGCCAAGGACGAGCACGATTTGACTAAGGCACTCCACACTCTAGCTGTCTCAGGAGTCCCCAAA
GATCTCAAAGAAAGTCACAGGGGGGGGCCGGTCTCAAAAACCCACTCCCGAAGCCCAGTCCACGCAAGCA
CCAAGAACGTGAAAGCAGCAAAAGGGTTTATAGGATTCCCTCATGTAATTCGGCAGGACCAAGACACTGA
TCACCCTGAGAATATGGAAGCTTATGAGACAGTCAGTGCATTTATCACGACTGATCTCAAGAAGTACTGC
CTTAATTGGAGATATGAGACCATCAGCTTATTTGCCCAGAGGCTAAATGAGATTTACGGATTACCCTCAT
TTTTCCAGTGGCTGCATAAGAGGCTTGAAACCTCTGTCCTCTATGTAAGTGACCCTCATTGCCCCCCTGA
CCTTGACGCCCATGTCCCGTTATGCAAAGTCCCCAATGACCAAATCTTCATTAAGTACCCTATGGGAGGT
ATAGAAGGGTATTGTCAGAAGCTGTGGACCATCAGCACCATTCCCTATTTATACCTGGCTGCTTATGAGA
GCGGAGTAAGGATTGCTTCGTTAGTGCAAGGGGACAATCAGACCATAGCCGTAACAAAAAGGGTACCCAG
CACATGGCCTTACAACCTTAAGAAACGGGAAGCTGCTAGAGTAACTAGAGATTATTTTGTAATTCTTAGG
CAAAGGCTACACGACATTGGCCATCACCTCAAGGCAAATGAGACAATTGTTTCGTCACATTTTTTCGTCT
ATTCAAAAGGAATATATTATGATGGGCTACTTGTGTCCCAATCACTCAAGAGCATCGCAAGATGTGTATT
CTGGTCAGAGACTATAGTTGATGAAACAAGGGCAGCATGCAGTAACATTGCTACAACAATGGCTAAAAGC
ATCGAGAGAGGTTATGACCGTTACCTAGCATATTCCCTGAATGTCCTAAAAGTGATACAGCAAATTCTGA
TCTCTCTTGGCTTCACAATCAATTCTACCATGACTCGGGATGTAGTCATACCCCTCCTCACAAACAACGA
TCTCTTAATCAGGATGGCACTGTTGCCCGCTCCTATTGGGGGGATGAATTATCTGAATATGAGCAGGCTG
TTTGTCAGAAACATCGGTGATCCAGTAACATCATCAATTGCTGATCTCAAGAGAATGATTCTCGCATCAC
TAATGCCTGAAGAGACCCTCCACCAAGTAATGACACAACAACCGGGGGACTCTTCATTCCTAGACTGGGC
TAGCGACCCTTACTCAGCAAATCTTGTATGCGTTCAGAGCATCACTAGACTCCTCAAGAACATAACTGCA
AGGTTTGTCCTGATCCATAGTCCAAATCCAATGTTAAAAGGGTTATTCCATGATGGCAGTAAAGAAGAGG
ATGAGGGACTGGCGGCATTCCTCATGGACAGGCATATCATAGTACCTAGGGCAGCTCATGAAATCCTGGA
TCACAGTGTCACAGGGGCAAGAGAGTCCATTGCAGGCATGCTAGATACCACAAAAGGCCTGATTCGGGCC
AGCATGAGGAAGGGGGGGTTAACCTCTCGAGTGATAACCAGATTGTCCAATTATGACTATGAACAATTTA
GAGCAGGGATGGTGCTATTGACAGGAAGAAAAAGAAATGTCCTCATTGACAAAGAGTCATGTTCAGTGCA
GCTGGCTAGAGCCCTAAGAAGCCATATGTGGGCAAGGCTAGCTCGAGGACGGCCTATTTACGGCCTTGAG
GTCCCTGATGTACTAGAATCTATGCGAGGCCACCTTATTCGGCGTCATGAGACATGTGTCATCTGCGAGT
GTGGATCAGTCAACTACGGATGGTTTTTTGTCCCCTCGGGTTGTCAACTGGATGATATTGACAAGGAAAC
ATCATCCTTGAGAGTCCCATACATTGGTTCTACCACTGATGAGAGAACAGACATGAAGCTTGCCTTCGTA
AGAGCCCCAAGCCGATCCTTGCGATCTGCTGTTAGAATAGCAACAGTGTACTCATGGGCTTATGGTGATG
ATGATAGCTCTTGGAACGAAGCCTGGTTGTTGGCAAGGCAAAGGGCCAATGTGAGCCTGGAGGAGCTAAG
GGTGATCACTCCCATCTCAACTTCTACTAATTTAGCGCACAGGTTGAGGGATCGTAGCACTCAAGTGAAA
TACTCAGGCACATCTCTTGTCCGAGTGGCAAGGTATACCACAATCTCCAACGACAATCTCTCATTTGTCA
TATCAGATAAGAAGGTTGATACTAACTTTATATACCAACAAGGAATGCTTCTAGGGTTAGGTGTCTTAGA
AACATTGTTTCGACTCGAGAAAGATACCGGATCATCTAACACGGTACTACATCTTCACGTCGAAACAGAT
TGTTGCGTGATCCCGATGATAGATCATCCCAGGATACCCAGCTCCCGCAAGTTAGAGCTGAGGGCAGAGC
TATGTACCAACCCATTGATATATGATAATGCACCTTTAATTGACAGAGACGCAACAAGGCTATACACCCA
GAGCCATAGAAGGCACCTTGTGGAATTTGTTACATGGTCCACACCCCAACTATATCACATTCTAGCTAAG
TCCACAGCACTATCTATGATTGACCTGGTAACAAAATTTGAGAAGGACCATATGAATGAAATTTCAGCTC
TCATAGGGGATGACGATATCAATAGTTTCATAACTGAGTTCCTACTTATAGAGCCAAGATTATTCACTAT
CTACTTAGGCCAGTGTGCAGCCATCAATTGGGCATTTGATGTACATTATCATAGACCATCAGGGAAATAT
CAGATGGGTGAGCTGTTGTCTTCATTCCTTTCTAGAATGAGCAAGGGAGTGTTTAAGGTGCTTGTCAATG
CTCTAAGCCACCCAAAGATCTACAAGAAATTCTGGCATTGTGGCATTATAGAGCCTATCCATGGTCCTTC
GCTTGATGCTCAAAATTTGCACACAACTGTGTGCAACATGGTTTACACATGTTATATGACCTACCTCGAC
CTGTTGTTGAATGAAGAGTTAGAAGAGTTCACATTTCTTTTGTGTGAAAGCGACGAGGATGTAGTACCGG
ACAGATTCGACAATATCCAGGCAAAACACCTGTGTGTTCTAGCAGATTTGTACTGTCAACCAGGGACCTG
CCCACCAATTCGAGGTTTAAGACCGGTAGAGAAATGTGCAGTTCTAACCGATCATATCAAGGCAGAGGCT
AGGTTATCTCCATCAGGGTCTTCGTGGAACATAAATCCAATTGTTGTAGACCATTACTCATGCTCTCTGA
CTTATCTCCGGCGAGGATCGATCAAGCAGATAAGATTGAGAGTTGATCCAGGATTCATTTTTGACGCCCT
CGCTGAGGTAAATGTCAGTCAGCCAAAGATCGGCAGCAACAACTTCCCGAATATGAGCATTAAGGATTTC
AGGCCTCCTCACGATGATGTTGCAAAATTGCTCAAAGATATCAACACAAGCAAACACAATCTTCCCATTT
CAGGGGGTAATCTCGCCAATTATGAAATCCATGCTTTCCGCAGAATCGGGTTAAACTCATCTGCTTGTTA
CAAAGCTGTTGAGATATCAACATTAATTAGGAGATGCCTTGAGCCAGGGGAAGACGGCTTGTTCTTGGGT
GAGGGGTCGGGCTCTATGTTGATCACTTATAAGGAGATACTAAAACTAAACAAGTGCTTCTATAATAGCG
GGGTTTCTGCCAATTCTAGATCAGGTCAAAGGGAATTAGCACCCTATCCCTCCGAAGTTGGCCTTGTCGA
ACACAGAATGGGGGTAGGTAATATTGTCAAGGTGCTCTTTAATGGGAGGCCCGAAGTCACGTGGGTAGGC
AGTATAGATTGCTTCAATTTCATAGTCAGTAATATCCCCACCTCTAGTGTGGGGTTTATCCATTCAGATA
TAGAGACCTTACCTAACAAAGATACTATAGAGAAGCTAGAGGAATTGGCAGCCATCTTATCGATGGCTCT
GCTCCTTGGCAAAATAGGATCAATACTGGTGATTAAGCTTATGCCTTTCAGCGGGGATTTTGTTCAGGGA
TTTATAAGCTATGTAGGGTCTCATTATAGAGAAGTGAACCTTGTCTACCCTAGATACAGCAACTTCATAT
CTACTGAATCTTATTTAGTTATGACAGATCTTAAGGCTAACCGGCTAATGAACCCTGAAAAGATTAAGCA
GCAGATAATTGAATCATCCGTGCGGACTTCACCTGGACTTATAGGTCACATCCTATCCATTAAGCAACTA
AACTGCATACAAGCAATTGTGGGAGACGCAGTTAGTAGAGGTGATATCAACCCTACCCTGAAAAAACTTA
CACCTATAGAGCAGGTGCTGATCAATTGCGGGTTGGCAATTAACGGACCTAAACTGTGCAAAGAATTGAT
CCACCATGATGTTGCCTCAGGGCAAGATGGATTGCTCAACTCTATACTTATCCTCTACAGGGAGTTGGCA
AGATTCAAAGACAACCAAAGAAGTCAACAAGGGATGTTCCACGCTTACCCCGTATTGGTAAGTAGCAGGC
AACGAGAACTTATATCCAGGATCACCCGCAAATTTTGGGGGCATATTCTTCTATACTCTGGGAACAGAAA
GTTGATAAATCGGTTTATCCAAAATCTCAAGTCCGGTTATCTAATACTAGACTTACACCAGAATATCTTC
GTTAAGAATCTATCTAAGTCAGAGAAACAGATTATTATGACGGGGGGTTTAAAACGCGAGTGGGTTTTTA
GGGTAACAGTCAAGGAGACCAAAGAATGGTATAAGTTAGTCGGATACAGTGCCCTGATTAAGGATTAA


>KT732245.1 MVs/Swansea.GBR/9.13/[D8]
-----------------------------------------------------------------------------------------------------------ATGGCCACACTTTTAAGGAGCTTAGCATTGTTCAAAAGAAACAAGGACAAACCACCCATTACATCAGGAT
CCGGTGGAGCCATCAGAGGAATCAAACACATCATTATAGTACCAATCCCTGGAGATTCCTCAATTACCAC
TCGATCCAGACTATTGGACCGGTTGGTCAGGTTAATTGGGAACCCAGATGTGAGCGGACCCAAACTAACA
GGGGCACTAATAGGTATATTATCTTTGTTTGTGGAATCTCCAGGTCAATTAATTCAGAGGATCACCGATG
ACCCAGACGTTAGCATCAGGCTGTTGGAGGTTGTCCAGAGTGACCAGTCACAATCTGGCCTTACCTTCGC
ATCAAGAGGTACCAACATGGAGGATGAGGCGGACCAATACTTTTCACATGATGATCCAAGTAGTAGTGAT
CAATCCAGGTCTGGATGGTTCGAGAACAAGGAAATCTCAGATATCGAAGTGCAAGACCCTGAGGGACTTA
ATATGATTCTGGGTACCATTCTAGCCCAAATTTGGGTCTTGCTCGCAAAGGCGGTTACGGCCCCAGACAC
GGCAGCTGATTCGGAGCTAAGAAGGTGGATAAAGTACACCCAACAAAGAAGGGTAGTTGGTGAATTTAGA
TTGGAGAGAAAATGGTTGGATGTGGTGAGGAACAGGATTGCCGAGGACCTCTCCTTACGCCGATTCATGG
TCGCTCTAATCCTGGATATCAAGAGGACACCCGGGAACAAACCTAGGATTGCCGAAATGATATGTGACAT
TGATACATATATCGTAGAGGCAGGATTAGCCAGTTTTATCCTGACTATTAAGTTTGGGATAGAAACTATG
TATCCTGCTCTCGGACTGCATGAATTTGCTGGTGAGTTATCCACACTTGAGTCCTTGATGAATCTTTACC
AGCAAATGGGAGAAACTGCACCCTACATGGTAATCCTGGAGAACTCAATTCAGAACAAGTTCAGTGCAGG
ATCATACCCTCTGCTATGGAGCTATGCCATGGGAGTAGGAGTGGAACTTGAAAACTCTATGGGGGGTTTG
AACTTTGGTCGATCTTACTTTGATCCAGCATATTTTAGATTAGGGCAAGAGATGGTGAGGAGGTCAGCTG
GGAAGGTCAGTTCCACATTGGCATCTGAACTCGGTATCACTGCCGAGGATGCAAGGCTTGTTTCAGAGAT
TGCAATGCATACTACTGAGGACAGAACCAGTAGAGCAGTTGGACCCAGACAAGCTCAAGTGTCGTTTCTA
CACGGTGATCAAAGTGAGAATGAGCTACCAGGATTGGGGGGCAAAGAAGATAGGAGGGTCAGGCAGAGTC
GGGGAGAAGCCAGGGAGAGCAATAGAGAAATCGGGTCCAGCAGATTAAGTGACGCGAGAGCTGCCCATCT
TCCGACCAGCACACCCCTAGACATTGACACTGCATCGGAGTCAGGTCAAGATCCGCAGGACAGTCGAAGG
TCAGCTGACGCCCTGCTCAGGCTGCAAGCTATGGCAGGAATCCTGGAAGAACAAGGCTCAGACACGGACA
CCCCCAGGGTGTACAATGACAGAGATCTTCTAGACTAGGTGCAAGAGGCCGAGGACCAGAACAACATCCG
CCTACCCTCCATCATTGTTATAAAAAACTTAGGAACCAGGTCCACACAGCCGCCAGCCAACCAACCATCC
ACTCCCACGACTGGGGCCGATGGCAGAAGAGCAGGCACGCCATGTCAAAAACGGACTGGAATGTATCCGG
GCTCTCAAGGCCGAGCCCATCGGCTCGCTGGCCGTCGAGGAAGCCATGGCAGCATGGTCAGAAATATCAG
ACAACCCAGGACAGGACCGAGCCACCTGCAAGGAAGAGAAGGCAGGCAGTTCGGGTCTCAGCAAACCATG
CCTCTCAGCAATTGGATCAACTGAAGGCGGTGCACCTCGCATCCGCGGTCAGGGATCTGGAGAGAGCGAT
GACGACGCTGAAACTTTGGGAATCCCCTCAAGAAATCTCCAGGCATCAAGCACTGGGCTACAGTGTTATC
ATGTTTATGATCACAGCGGTGAAGCGGTTAAGGGAATCCAAGATGCTGACTCTATCATGGTTCAATCAGG
CCTTGATGGTGATAGCACCCTCTCAGGAGGAGACGATGAATCTGAAAACAGCGATGTGGATATTGGCGAA
CCTGATACCGAGGGATATGCTATCACTGACCGGGGATCTGCTCCCATCTCTATGGGGTTCAGGGCTTCTG
ATGTTGAAACTGCAGAAGGAGGTGAGATCCACGAGCTCCTGAGACTCCAATCCAGAGGCAACAACTTTCC
GAAGCTTGGGAAAACTCTCAATGTTCCTCCGCCCCCGAACCCCGGTAGGGCCAGCGCTTCCGAGACACCC
ATTAAAAAGGGCACAGACGCGAGATTAGCCTCATTTGGAACGGAGATCGCGTCTTTATTGACAGGTGGTG
CAACCCAATGTGCTCGAAAGTCACCCTCGGAACCATCAGGGCCAGGTGCACCTGTGGGGAATGTCCCCGA
GTGTGTGAGCAATGCCGCACTGATACAGGAGTGGACACCCGAATCTGGTACCACAATCTCCCCGAGATCC
CAGAATAATGAAGAAGGGGGAGACTATTATGATGATGAGCTGTTCTCCGATGTCCAAGACATCAAAACAG
CCTTGGCCAAAATACACGAGGATAATCAGAAGATAATCTCTAAACTAGAATCACTGCTGTTATTGAAGGG
AGAAGTTGAGTCAATTAAGAAGCAGATTAACAGGCAAAATATCAGCATATCCACCTTGGAAGGACACCTC
TCAAGCATCATGATCGCCATTCCTGGACTTGGGAAGGATCCCAACGACCCCACTGCAGATGTCGAACTCA
ATCCCGACTTGAAACCCATCATAGGCAGAGATTCAGGCCGAGCACTGGCCGAAGTTCTCAAGAAACCCGC
TGCCAGCCGACAACTCCAAGGAATGACAAATGGACGGACCAGTTCCAGAGGACAGCTGCTGAAGGAATTT
CAACTAAAGCCGATCGGGAAAAAGGTGAGCTCAGCCGTCGGGTTTGTCCCTGACACCGGGCCTGTGTCAC
GCAGTGTAATCCGCTCCATTATAAAATCCAGTCGGCTAGAGGAAGATCGGAAGCGTTACCTGATGACTCT
CCTTGATGATATCAAAGGAGCCAACGATCTTGCCAAGTTCCACCAGATGCTGATGAAGATAATAATGAAG
TAGCTACAGCTCAACTCACCTGCCAACCTCACGCCAGTCGACCTAATCAGTACAACCTAAATCCATTATA
AAAAACTTAGGAGCAAAGTGATTGGCTCCCAAGTTCCACAATGACAGAGATCTACGACTTCGACAAGTCG
GCATGGGACATCAAAGGGTCGATCGCTCCGATACAACCCACCACCTACAGTGATGGCAGGCTGGTGCCCC
AGGTCAGAGTCATAGATCCTGGTCTAGGCGACAGGAAGGATGAATGCTTTATGTACATGTTTCTGCTGGG
GGTTGTTGAGGACAGCGATCCCCTAGAGCCTCCAATCGGGCGAGCATTTGGGTCTCTGCCCCTAGGTGTT
GGTAGATCCACAGCAAAACCCGAAGAGCTCCTCAAAGAGGCCACTGAGCTTGACATAGTTGTCAGACGTA
CAGCAGGACTCAATGAAAAACTGGTGTTCTACAACAACACCCCACTAACTCTCCTCACACCTTGGAGAAA
GGTCCTAACAACAGGGAGTGTCTTCAACGCAAACCAAGTGTGCAATGCAGTTAATCTGATACCGCTGGAT
ACCCCGCAGAGGTTCCGTGTTGTTTATATGAGCATCACCCGTCTTTCGGATAACGGGTATTACACCGTTC
CTAGAAGAATGCTGGAATTCAGATCGGTCAATGCAGTGGCCTTCAACCTGCTGGTGACCCTTAGGATTGA
CAAGGCGATTGGCCCTGGGAAGATCATCGACAATGCAGAGCAACTTCCTGAGGCAACATTTATGGTCCAC
ATCGGGAACTTCAGGAGAAAGAAGAGTGAAGTCTACTCTGCCGATTATTGCAAGATGAAAATCGAAAAGA
TGGGCCTGGTTTTTGCACTTGGTGGGATAGGAGGCACCAGTCTTCACATTAGAAGCACAGGCAAGATGAG
CAAGACTCTCCATGCACAACTCGGGTTCAAGAAGACCTTATGTTACCCACTGATGGATATCAATGAAGAC
CTTAATCGATTACTCTGGAGGAGCAGATGCAAGATAGTAAGAATCCAGGCAGTTTTGCAGCCATCGGTTC
CCCAAGAATTCCGCATTTACGACGACGTGATCATAAATGATGACCAAGGACTATTCAAAGTTCTGTAGAC
CGCAGTGCCCAGCAATGCCCGAAAACGACCCCCCTCATAATGACAGCCAGAAGGCCCGGACAAGAAAGCC
CCCTCCAAAAGACTCCACAGACCAAGCAAGAGGCCAGCCAACAGCTGATGGCAAGCGCGAACACCAGGCG
GCCCAAGCACAGAACAGCCCCGACACAAGGCCATCACTAGCCATCCCAACCTGAGTCCTCCTCGTGGGAC
CCCCGAGGACCAACCCCCAAGGTCGCCCCCGACCCAGACCACCAACCGCATCCCCATAGCCCCCGGGAAA
GAAACCCCCAGCAACTGGAAGGTCCCTCCCCCTTTCTCTCAATGCAAAAGCCCCACAACCGAATCGCACA
AGCGACCGAGGTGACCCAACCGCAGACATCCGACTCCCTAGACAGATCCTCTCCCCCCGGCAAACTAAAC
AAAACTTAGGGCCAAGGAAAATACACACCCGACAGAACCCAGACCCCGGCCCACGACGCCGCGCCCCCAT
CCCCCGACAACCAGAGGGAGCCCCCAACCAATCCCGCCGGCCCCTCCGGCGCCCACAGGCAGGCACACCA
ACCCCCGAACAGACCCGGCACCCAGTCACCGACAGTCCAAGACGGGGGGCCCCCCCCAAAAAAGGGCCCT
CAGGGGCCGACAGCCAGCACCGCAAGGAAGCCCACCCACCCCACACACGACCACGGCAACCGAACCAGAA
TCCAGACCAACCTGGGCCACCAGCTCCCAGATTCGGCCATCACCCCGCAGAAAGGAAAGGCCACAACCTG
CGCACCCCAGCCCCGATCTGGCGGACAGCCAACCAACCCGAACCAGCACCCAAGAGCGATCCCTGAAGGA
CCCCCGAACCGCAAACGACATCAACATCCCACAGCCTCCCCGAGTCCCCCGATCTCCTCTTCTTCTTGAA
GGGACCAAAAGATCAATCCACCACACCCGACGACACTCAATTCCCCACCCCTAAAGGAGACACCGAGAAT
CCCAGAATTAAGACTCATCCAGTGTCCATCATGGGTCTCAAGGTGAACGTCTCTGTCATATTCATGGCAG
TACTGTTAACTCTTCAAACACCCACCGGTCAAATCCATTGGGGCAATCTCTCTAAGATAGGGGTGGTAGG
GGTAGGAAGTGCAAGCTACAAAGTTATGACTCGTTCCAGCCATCAATCATTAGTCATAAAGTTAATGCCC
AATATAACTCTCCTCAACAATTGCACGAGGGTAGAGATTGCAGAATACAGGAGACTACTGAGAACAGTTC
TGGAACCAATTAGAGATGCACTTAATGCAATGACTCAGAATATAAGACCGGTTCAGAGTGTAGCTTCAAG
TAGGAGACACAAGAGATTTGCGGGAGTTGTCCTGGCAGGTGCGGCCCTAGGCGTTGCCACAGCTGCTCAA
ATAACAGCCGGTATTGCACTTCACCAGTCCATGCTGAACTCTCAAGCCATCGACAATCTGAGAGCGAGCC
TAGAAACTACTAATCAGGCAATTGAGGCAATCAGACAAGCAGGGCAGGAGACGATATTGGCTGTTCAGGG
TGTCCAAGACTACATCAATAATGAGCTGATACCGTCTATGAATCAACTATCTTGTGATTTAATCGGCCAG
AAGCTAGGGCTCAAATTGCTCAGATACTATACAGAAATCCTGTCATTATTTGGCCCCAGCCTACGGGACC
CCATATCTGCGGAGATATCTATCCAGGCTTTAAGCTATGCGCTTGGAGGAGATATCAATAAGGTGTTGGA
AAAGCTCGGATACAGTGGAGGTGATCTACTGGGCATCTTAGAGAGCAGAGGAATAAAGGCCCGGATAACT
CACGTCGACACAGAGTCCTACTTCATTGTACTCAGTATAGCCTATCCGACGCTGTCCGAGATTAAGGGGG
TGATTGTCCACCGGCTAGAGGGGGTCTCGTACAACATAGGCTCTCAAGAGTGGTATACCACTGTGCCCAA
GTATGTTGCAACCCAAGGGTACCTTATCTCGAATTTTGATGAGTCATCGTGCACTTTCATGCCAGAGGGG
ACTGTGTGCAGCCAGAATGCCTTGTACCCGATGAGTCCTCTGCTCCAAGAATGCCTCCGGGGGTCCACTA
AGTCCTGTGCTCGTACACTCGTATCCGGGTCTTTCGGGAACCGATTCATTTTATCACAGGGGAACCTAAT
AGCCAATTGTGCATCAATCCTTTGCAAGTGTTACACAACAGGAACGATCATTAATCAAGACCCTGACAAG
ATCCTAACATACATTGCTGCCGATCACTGCCCGGTGGTCGAGGTGAATGGCGTGACCATCCAAGTCGGGA
GCAGGAGGTATCCGGACGCTGTGTACTTGCACAGGATTGACCTCGGTCCTCCCATATCATTGGAAAGGTT
GGACGTAGGGACAAATCTGGGGAATGCAATTGCTAAGTTGGAGGATGCCAAGGAATTGTTGGAGTCATCG
GACCAGATATTGAGGAGTATGAAAGGTTTATCGAGCACTAGTATAGTTTACATCCTGATTGCAGTATGTC
TTGGAGGATTGATAGGGATCCCCGCTTTAATATGTTGCTGCAGGGGGCGTTGTAACAAGAAGGGAGAACA
AGTTGGTATGTCAAGACCAGGCCTAAAGCCTGATCTTACAGGAACATCAAAATCCTATGTAAGGTCACTC
TGATCCTCTACAACTCTTGGAACACAAATGTCCAACAAGTCTCCTCTTCGTCATCAAGCAACCACCGGAG
CCAGCATCAAGCCCATCTGAAATTGTCTCCGGCTTCCCTCTGGCCGAACAATATTGGTAGTTAATTAAAA
CTTAGGGTGCAAGATCATCCACAATGTCACCACAACGAGACCGGATAAATGCCTTCTACAAAGACAACCC
CCATCCTAAGGGAAGTAGGATAGTTATTAACAGAGAACATCTTATGATTGATAGACCTTATGTTTTGCTG
GCTGTTCTATTCGTCATGTTTCTGAGCTTGATCGGGTTGCTAGCCATTGCAGGCATTAGACTTCATCGGG
CAGCCATCTACACCGCAGAGATCCATAAAAGCCTCAGCACCAATCTAGATGTAACTAACTCAATCGAGCA
TCAGGTTAAGGACGTGCTGACACCACTCTTCAAGATCATCGGTGATGAAGTGGGCTTGAGGACACCTCAG
AGATTCACTGACCTAGTGAAGTTCATCTCTGACAAGATTAAATTCCTTAATCCGGACAGGGAATACGACT
TCAGAGATCTCACTTGGTGTATCAACCCGCCAGAGAGAATCAAATTGGATTATGATCAATACTGTGCAGA
TGTGGCTGCTGAAGAACTCATGAATGCATTGGTGAACTCAACTCTACTGGAGACCAGGGCAACCAATCAG
TTCCTAGCTGTCTCAAAGGGAAACTGCTCAGGGCCCACTACAATCAGAGGCCAATTCTCAAACATGTCGC
TGTCCCTGTTGGACTTGTATTTAAGTCGAGGTTACAATGTGTCATCTATAGTCACTATGACATCCCAGGG
AATGTACGGGGGAACTTACCTAGTGGAAAAGCCTAATCTGAGCAGCAAAGGGTCAGAGTTGTCACAACTG
AGCATGCACCGAGTGTTTGAAGTAGGTGTTATCAGAAATCCGGGTTTGGGGGCTCCGGTATTCCATATGA
CAAACTATCTTGAGCAACCAGTCAGTAATGATTTCAGCAACTGCATGGTGGCTTTGGGGGAGCTCAAGTT
CGCAGCCCTCTGTCACAGGGAAGATTCTATCACAATTCCCTATCAGGGATCAGGGAAAGGTGTCAGCTTC
CAGCTTGTCAAGCTAGGTGTCTGGAAATCCCCAACCGACATGCAATCCTGGGTCCCCCTATCAACGGATG
ATCCAGTGATAGACAGGCTTTACCTCTCATCTCACAGAGGCGTTATCGCTGACAATCAAGCAAAATGGGC
TGTCCCGACAACACGGACAGATGACAAGTTGCGAATGGAGACATGCTTCCAGCAGGCGTGTAAGGGTAAA
ATCCAAGCACTTTGCGAGAATCCCGAGTGGACACCGTTGAAGGATAACAGGATTCCTTCATACGGGGTCT
TGTCTGTTGATCTGAGTCTGACAGTTGAGCTTAAAATCAAAATTGTTTCAGGATTCGGGCCATTGATCAC
ACACGGTTCAGGGATGGACCTATACAAATCCAACCACAACAATATGTATTGGCTGACTATCCCGCCAATG
AAGAACCTGGCCTTAGGTGTAATCAACACATTGGAGTGGATACCGAGATTCAAGGTTAGTCCCAACCTCT
TCACTGTTCCAATTAAGGAAGCAGGCGAGGACTGCCATGCCCCAACATACCTACCTGCGGAGGTGGATGG
TGATGTCAAACTCAGTTCCAATCTGGTGATTCTACCTGGTCAAGATCTCCAATATGTTCTGGCAACCTAC
GATACTTCCAGAGTTGAACATGCTGTAGTTTATTACGTTTACAGCCCAAGCCGCTCATTTTCTTACTTTT
ATCCTTTTAGGTTGCCTGTAAGGGGGGTCCCCATTGAATTACAAGTGGAATGCTTCACATGGGACCAAAA
ACTCTGGTGCCGTCACTTCTGTGTGCTTGCGGACTCAGAATCTGGTGGACATATCACTCACTCTGGGATG
GTGGGCATGGGAGTCAGCTGCACAGCCACTCGGGAAGATGGAACCAACCGCAGATAGGGCTGCCAGTGAA
CCAATCACATGATGTCACCCAGACATCAGGCATCCCCACTAGTGTGAAATAGACATCAGAATTAAGAAAA
ACGTAGGGTCCAAGTGGTTCCTCGTTATGGACTCGCTATCTGTCAACCAGATCTTATACCCTGAAGTTCA
CCTAGATAGCCCGATAGTCACCAATAAGATAGTAGCTATCCTGGAGTATGCTCGAGTCCCTCACGCTTAC
AGCCTGGAGGACCCTACACTGTGTCAGAACATCAAGCACCGCCTAAAAAACGGATTTTCCAACCAAATGA
TTATAAACAATGTGGAAGTTGGGAATGTCATCAAGTCCAAGCTTAGGAGTTATCCGACCCACTCTCATAT
TCCATATCCAAATTGTAATCAGGATTTATTTAACATAGAAGACAAAGAGTCAACAAGGAAGATCCGTGAG
CTTCTAAAAAAGGGAAATTCGCTGTACTCCAAAGTCAGTGATAAGGTTTTCAAATGCCTGAGGGATACTA
ACTCACGGCTTGGCCTAGGCTCCGAACTGAGAGAGGACATCAAGGAGAAAATTATTAACTTGGGAGTTTA
CATGCATAGCTCCCAATGGTTTGAGCCCTTCCTGTTTTGGTTTACAGTCAAGACTGAGATGAGGTCAGTG
ATCAAATCACAAACCCACACTTGCCATAGGAGGAGACACACACCTGTATTCTTCACTGGTAGTTCAGTTG
AGTTGCTAATCTCTCGTGACCTTGTTGCTATAATCAGTAAAGAGTCTCAACATGTATATTACTTGACGTT
TGAACTGGTTTTGATGTATTGTGATGTCATAGAGGGGAGGTTAATGACAGAGACCGCTATGACCATTGAT
GCTAGGTATACAGAGCTTCTAGGAAGAGTCAGATACATGTGGAAACTGATAGATGGTTTCTTCCCTGCAC
TCGGGAATCCAACTTATCAAATTGTAGCTATGCTGGAGCCACTTTCACTTGCTTACCTGCAGCTGAGGGA
CATAACAGTAGAACTCAGAGGTGCTTTCCTTAACCACTGCTTTACCGAAATACATGATGTTCTTAACCAA
AACGGGTGTTCTGATGAAGGTACTTATCATGATTTAATCGAAGCCCTAGATTACATTTTCATAACTGATG
ACATACATCTGACAGGGGAGATTTTCTCATTTTTCAGAAGTTTCGGCCACCCCAGACTTGAAGCGGTAAC
GGCTGCTGAAAATGTTAGAAAATACATGAATCAGCCTAAAGTAATTGTGTATGAGACTCTGATGAAAGGT
CATGCCATATTTTGTGGAATCATAATCAACGGCTATCGTGACAGGCACGGAGGCAGTTGGCCACCCCTGA
CCCTCCCCCCGCATGCTGCAGACACAATCCGGAATGCTCAAGCTTCAGGTGAGGGGTTAACACATGAGCA
GTGCGTTGACAACTGGAAATCTTTTGCTGGAGTGAGATTTGGCTGCTTTATGCCTCTTAGCCTGGACAGT
GATCTGACAATGTACCTAAAGGACAAGGCACTTGCTGCTCTCCAAAGGGAATGGGATTCAGTTTACCCGA
AAGAGTTCCTGCGTTACGACCCTCCCAAGGGAACCGGGTCACGGAGGCTTGTAGATGTTTTCCTTAATGA
TTCAAGCTTTGACCCATATGATATGATAATGTATGTTGTAAGTGGAGCTTACCTCCATGACCCCGAGTTC
AACCTGTCTTACAGCCTGAAAGAAAAGGAGATCAAGGAAACAGGTAGACTTTTTGCTAAAATGACTTACA
AAATGAGGGCATGCCAAGTGATTGCTGAAAATCTAATCTCAAACGGGATTGGCAAATATTTTAAGGACAA
TGGGATGGCCAAGGACGAGCACGATTTGACTAAGGCACTCCACACTCTAGCTGTCTCAGGAGTCCCCAAA
GATCTCAAAGAAAGTCACAGGGGGGGGCCGGTCTCAAAAACCCACTCCCGAAGCCCAGTCCACGCAAGCA
CCAAGAACGTGAAAGCAGCAAAAGGGTTTATAGGATTCCCTCATGTAATTCGGCAGGACCAAGACACTGA
TCACCCTGAGAATATGGAAGCTTATGAGACAGTCAGTGCATTTATCACGACTGATCTCAAGAAGTACTGC
CTTAATTGGAGATATGAGACCATCAGCTTATTTGCCCAGAGGCTAAATGAGATTTACGGATTACCCTCAT
TTTTCCAGTGGCTGCATAAGAGGCTTGAAACCTCTGTCCTCTATGTAAGTGACCCTCATTGCCCCCCTGA
CCTTGACGCCCATGTCCCGTTATGCAAAGTCCCCAATGACCAAATCTTCATTAAGTACCCTATGGGAGGT
ATAGAAGGGTATTGTCAGAAGCTATGGACCATCAGCACCATTCCCTATTTATACCTGGCTGCTTATGAGA
GCGGAGTAAGGATTGCTTCGTTAGTGCAAGGGGACAATCAGACCATAGCCGTAACAAAAAGGGTACCCAG
CACATGGCCTTACAACCTTAAGAAACGGGAAGCTGCTAGAGTAACTAGAGATTATTTTGTAATTCTTAGG
CAAAGGCTACACGACATTGGCCATCACCTCAAGGCAAATGAGACAATTGTTTCGTCACATTTTTTCGTCT
ATTCAAAAGGAATATATTATGATGGGCTACTTGTGTCCCAATCACTCAAGAGCATCGCAAGATGTGTATT
CTGGTCAGAGACTATAGTTGATGAAACAAGGGCAGCATGCAGTAACATTGCTACAACAATGGCTAAAAGC
ATCGAGAGAGGTTATGACCGTTACCTAGCATATTCCCTGAATGTCCTAAAAGTGATACAGCAAATTCTGA
TCTCTCTTGGCTTCACAATCAATTCTACCATGACTCGGGATGTAGTCATACCCCTCCTCACAAACAACGA
TCTCTTAATCAGGATGGCACTGTTGCCCGCTCCTATTGGGGGGATGAATTATCTGAATATGAGCAGGCTG
TTTGTCAGAAACATCGGTGATCCAGTAACATCATCAATTGCTGATCTCAAGAGAATGATTCTCGCATCAC
TAATGCCTGAAGAGACCCTCCACCAAGTAATGACACAACAACCGGGGGACTCTTCATTCCTAGACTGGGC
TAGCGACCCTTACTCAGCAAATCTTGTATGCGTTCAGAGCATCACTAGACTCCTCAAGAACATAACTGCA
AGGTTTGTCCTGATCCATAGTCCAAATCCAATGTTAAAAGGGTTATTCCATGATGGCAGTAAAGAAGAGG
ATGAGGGACTGGCGGCATTCCTCATGGACAGGCATATCATAGTACCTAGGGCAGCTCATGAAATCCTGGA
TCACAGTGTCACAGGGGCAAGAGAGTCCATTGCAGGCATGCTAGATACCACAAAAGGCCTGATTCGGGCC
AGCATGAGGAAGGGGGGGTTAACCTCTCGAGTGATAACCAGATTGTCCAATTATGACTATGAACAATTTA
GAGCAGGGATGGTGCTATTGACAGGAAGAAAAAGAAATGTCCTCATTGACAAAGAGTCATGTTCAGTGCA
GCTGGCTAGAGCCCTAAGAAGCCATATGTGGGCAAGGCTAGCTCGAGGACGGCCTATTTACGGCCTTGAG
GTCCCTGATGTACTAGAATCTATGCGAGGCCACCTTATTCGGCGTCATGAGACATGTGTCATCTGCGAGT
GTGGATCAGTCAACTACGGATGGTTTTTTGTCCCCTCGGGTTGTCAACTGGATGATATTGACAAGGAAAC
ATCATCCTTGAGAGTCCCATACATTGGTTCTACCACTGATGAGAGAACAGACATGAAGCTTGCCTTCGTA
AGAGCCCCAAGCCGATCCTTGCGATCTGCTGTTAGAATAGCAACAGTGTACTCATGGGCTTATGGTGATG
ATGATAGCTCTTGGAACGAAGCCTGGTTGTTGGCAAGGCAAAGGGCCAATGTGAGCCTGGAGGAGCTAAG
GGTGATCACTCCCATCTCAACTTCTACTAATTTAGCGCACAGGTTGAGGGATCGTAGCACTCAAGTGAAA
TACTCAGGCACATCTCTTGTCCGAGTGGCAAGGTATACCACAATCTCCAACGACAATCTCTCATTTGTCA
TATCAGATAAGAAGGTTGATACTAACTTTATATACCAACAAGGAATGCTTCTAGGGTTAGGTGTCTTAGA
AACATTGTTTCGACTCGAGAAAGATACCGGATCATCTAACACGGTACTACATCTTCACGTCGAAACAGAT
TGTTGCGTGATCCCGATGATAGATCATCCCAGGATACCCAGCTCTCGCAAGTTAGAGCTGAGGGCAGAGC
TATGTACCAACCCATTGATATATGATAATGCACCTTTAATTGACAGAGACGCAACAAGGCTATACACCCA
GAGCCATAGAAGGCACCTTGTGGAATTTGTTACATGGTCCACACCCCAACTATATCACATTCTAGCTAAG
TCCACAGCACTATCTATGATTGACCTGGTAACAAAATTTGAGAAGGACCATATGAATGAAATTTCAGCTC
TCATAGGGGATGACGATATCAATAGTTTCATAACTGAGTTCCTACTTATAGAGCCAAGATTATTCACTAT
CTACTTAGGCCAGTGTGCAGCCATCAATTGGGCATTTGATGTACATTATCATAGACCATCAGGGAAATAT
CAGATGGGTGAGCTGTTGTCTTCATTCCTTTCTAGAATGAGCAAGGGAGTGTTTAAGGTGCTTGTCAATG
CTCTAAGCCACCCAAAGATCTACAAGAAATTCTGGCATTGTGGCATTATAGAGCCTATCCATGGTCCTTC
GCTTGATGCTCAAAATTTGCACACAACTGTGTGCAACATGGTTTACACATGTTATATGACCTACCTCGAC
CTGTTGTTGAATGAAGAGTTAGAAGAGTTCACATTTCTTTTGTGTGAAAGCGACGAGGATGTAGTACCGG
ACAGATTCGACAATATCCAGGCAAAACACCTGTGTGTTCTAGCAGATTTGTACTGTCAACCAGGGACCTG
CCCACCAATTCGAGGTTTAAGACCGGTAGAGAAATGTGCAGTTCTAACCGATCATATCAAGGCAGAGGCT
AGGTTATCTCCATCAGGGTCTTCGTGGAACATAAATCCAATTGTTGTAGACCATTACTCATGCTCTCTGA
CTTATCTCCGGCGAGGATCGATCAAGCAGATAAGATTGAGAGTTGATCCAGGATTCATTTTTGACGCCCT
CGCTGAGGTAAATGTCAGTCAGCCAAAGATCGGCAGCAACAACTTCCCGAATATGAGCATTAAGGATTTC
AGGCCTCCTCACGATGATGTTGCAAAATTGCTCAAAGATATCAACACAAGCAAACACAATCTTCCCATTT
CAGGGGGTAATCTCGCCAATTATGAAATCCATGCTTTCCGCAGAATCGGGTTAAACTCATCTGCTTGTTA
CAAAGCTGTTGAGATATCAACATTAATTAGGAGATGCCTTGAGCCAGGGGAAGACGGCTTGTTCTTGGGT
GAGGGGTCGGGCTCTATGTTGATCACTTATAAGGAGATACTAAAACTAAACAAGTGCTTCTATAATAGCG
GGGTTTCTGCCAATTCTAGATCAGGTCAAAGGGAATTAGCACCCTATCCCTCCGAAGTTGGCCTTGTCGA
ACACAGAATGGGGGTAGGTAATATTGTCAAGGTGCTCTTTAATGGGAGGCCCGAAGTCACGTGGGTAGGC
AGTATAGATTGCTTCAATTTCATAGTCAGTAATATCCCCACCTCTAGTGTGGGGTTTATCCATTCAGATA
TAGAGACCTTACCTAACAAAGATACTATAGAGAAGCTAGAGGAATTGGCAGCCATCTTATCGATGGCTCT
GCTCCTTGGCAAAATAGGATCAATACTGGTGATTAAGCTTATGCCTTTCAGCGGGGATTTTGTTCAGGGA
TTTATAAGCTATGTAGGGTCTCATTATAGAGAAGTGAACCTTGTCTACCCTAGATACAGCAACTTCATAT
CTACTGAATCTTATTTAGTTATGACAGATCTTAAGGCTAACCGGCTAATGAACCCTGAAAAGATTAAGCA
GCAGATAATTGAATCATCCGTGCGGACTTCACCTGGACTTATAGGTCACATCCTATCCATTAAGCAACTA
AACTGCATACAAGCAATTGTGGGAGACGCAGTTAGTAGAGGTGATATCAACCCTACCCTGAAAAAACTTA
CACCTATAGAGCAGGTGCTGATCAATTGCGGGTTGGCAATTAACGGACCTAAACTGTGCAAAGAATTGAT
CCACCATGATGTTGCCTCAGGGCAAGATGGATTGCTCAACTCTATACTTATCCTCTACAGGGAGTTGGCA
AGATTCAAAGACAACCAAAGAAGTCAACAAGGGATGTTCCACGCTTACCCCGTATTGGTAAGTAGCAGGC
AACGAGAACTTATATCCAGGATCACCCGCAAATTTTGGGGGCATATTCTTCTATACTCTGGGAACAGAAA
GTTGATAAATCGGTTTATCCAAAATCTCAAGTCCGGTTATCTAATACTAGACTTACACCAGAATATCTTC
GTTAAGAATCTATCTAAGTCAGAGAAACAGATTATTATGACGGGGGGTTTAAAACGCGAGTGGGTTTTTA
GGGTAACAGTCAAGGAGACCAAAGAATGGTATAAGTTAGTCGGATACAGTGCCCTGATTAAGGATTAA


>KT732244.1 MVs/Teeside.GBR/9.13/3/[D8]
-----------------------------------------------------------------------------------------------------------ATGGCCACACTTTTAAGGAGCTTAGCATTGTTCAAAAGAAACAAGGACAAACCACCCATTACATCAGGAT
CCGGTGGAGCCATCAGAGGAATCAAACACATCATTATAGTACCAATCCCTGGAGATTCCTCAATTACCAC
TCGATCCAGACTATTGGACCGGTTGGTCAGGTTAATTGGGAACCCAGATGTGAGCGGACCCAAACTAACA
GGGGCACTAATAGGTATATTATCTTTGTTTGTGGAATCTCCAGGTCAATTAATTCAGAGGATCACCGATG
ACCCTGACGTTAGCATCAGGCTGTTGGAGGTTGTCCAGAGTGACCAGTCACAATCTGGCCTTACCTTCGC
ATCAAGAGGTACCAACATGGAGGATGAGGCGGACCAATACTTTTCACATGATGATCCAAGTAGTAGTGAT
CAATCCAGGTCTGGATGGTTCGAGAACAAGGAAATCTCAGATATCGAAGTGCAAGACCCTGAGGGATTTA
ATATGATTCTGGGTACCATTCTAGCCCAAATTTGGGTCTTGCTCGCAAAGGCGGTTACGGCCCCAGACAC
GGCAGCTGATTCGGAGCTAAGAAGGTGGATAAAGTACACCCAACAAAGAAGGGTAGTTGGTGAATTTAGA
TTGGAGAGAAAATGGTTGGATGTGGTGAGGAACAGGATTGCCGAGGACCTCTCCTTACGCCGATTCATGG
TCGCTCTAATCCTGGATATCAAGAGGACACCCGGGAACAAACCTAGGATTGCCGAAATGATATGTGACAT
TGATACATATATCGTAGAGGCAGGATTAGCCAGTTTTATCCTGACTATTAAGTTTGGGATAGAAACTATG
TATCCTGCTCTCGGACTGCATGAATTTGCTGGTGAGTTATCCACACTTGAGTCCTTGATGAATCTTTACC
AGCAAATGGGAGAAACTGCACCCTACATGGTAATCCTGGAGAACTCAATTCAGAACAAGTTCAGTGCAGG
ATCATACCCTCTGCTATGGAGCTATGCCATGGGAGTAGGAGTGGAACTTGAAAACTCTATGGGGGGTTTG
AACTTTGGTCGATCTTACTTTGATCCAGCATATTTTAGATTAGGGCAAGAGATGGTGAGGAGGTCAGCTG
GGAAGGTCAGTTCCACATTGGCATCTGAACTCGGTATCACTGCCGAGGATGCAAGGCTTGTTTCAGAGAT
TGCAATGCATACTACTGAGGACAGGACCAGTAGAGCAGTTGGACCCAGACAAGCTCAAGTGTCGTTTCTA
CACGGTGATCAAAGTGAGAATGAGCTACCAGGATTGGGGGGCAAAGAAGATAGGAGGGTCAGGCAGAGTC
GGGGAGAAGCCAGGGAGAGCAATAGAGAAATCGGGTCCAGCAGATTAAGTGACGCGAGAGCTGCCCATCT
TCCGACCAGCACACCCCTAGACATTGACACTGCATCGGAGTCAGGTCAAGATCCGCAGGACAGTCGAAGG
TCAGCTGACGCCCTGCTCAGGCTGCAAGCTATGGCAGGAATCCTGGAAGAACAAGGCTCAGACACGGACA
CCCCCAGGGTGTACAATGACAGAGATCTTCTAGACTAGGTGCAAGAGGCCGAGGACCAGAACAACATCCG
CCTACCCTCCATCATTGTTATAAAAAACTTAGGAACCAGGTCCACACAGCCGCCAGCCAACCAACCATCC
ACTCCCACGACTGGGGCCGATGGCAGAAGAGCAGGCACGCCATGTCAAAAACGGACTGGAATGTATCCGG
GCTCTCAAGGCCGAGCCCATCGGCTCGCTGGCCGTCGAGGAAGCCATGGCAGCATGGTCAGAAATATCAG
ACAACCCAGGACAGGACCGAGCCACCTGCAAGGAAGAGAAGGCAGGCAGTTCGGGTCTCAGCAAACCATG
CCTCTCAGCAATTGGATCAACTGAAGGCGGTGCACCTCGCATCCGCGGTCAGGGATCTGGAGAGAGCGAT
GACGACGCTGAAACTTTGGGAATCCCCTCAAGAAATCTCCAGGCATCAAGCACTGGGCTACAGTGTTATC
ATGTTTATGATCACAGCGGTGAAGCGGTTAAGGGAATCCAAGATGCTGACTCTATCATGGTTCAATCAGG
CCTTGATGGTGATAGCACCCTCTCAGGAGGAGACGATGAATCTGAAAACAGCGATGTGGATATTGGCGAA
CCTGATACCGAGGGATATGCTATCACTGACCGGGGATCTGCTCCCATCTCTATGGGGTTCAGGGCTTCTG
ATGTTGAAACTGCAGAAGGAGGTGAGATCCACGAGCTCCTGAGACTCCAATCCAGAGGCAACAACTTTCC
GAAGCTTGGGAAAACTCTCAATGTTCCTCCGCCCCCGAACCCCGGTAGGGCCAGCGCTTCCGAGACACCC
ATTAAAAAGGGCACAGACGCGAGATTAGCCTCATTTGGAACGGAGATCGCGTCTTTATTGACAGGTGGTG
CAACCCAATGTGCTCGAAAGTCACCCTCGGAACCATCAGGGCCAGGTGCACCTGTGGGGAATGTCCCCGA
GTGTGTGAGCAATGCCGCACTGATACAGGAGTGGACACCCGAATCTGGTACCACAATCTCCCCGAGATCC
CAGAATAATGAAGAAGGGGGAGACTATTATGATGATGAGCTGTTCTCCGATGTCCAAGACATCAAAACAG
CCTTGGCCAAAATACACGAGGATAATCAGAAGATAATCTCTAAACTAGAATCACTGCTGTTATTGAAGGG
AGAAGTTGAGTCAATTAAGAAGCAGATTAACAGGCAAAATATCAGCATATCCACCTTGGAAGGACACCTC
TCAAGCATCATGATCGCCATTCCTGGACTTGGGAAGGATCCCAACGACCCCACTGCAGATGTCGAACTCA
ATCCCGACTTGAAACCCATCATAGGCAGAGATTCAGGCCGAGCACTGGCCGAAGTTCTCAAGAAACCCGC
TGCCAGCCGACAACTCCAAGGAATGACAAATGGACGGACCAGTTCCAGAGGACAGCTGCTGAAGGAATTT
CAACTAAAGCCGATCGGGAAAAAGGTGAGCTCAGCCGTCGGGTTTGTCCCTGACACCGGGCCTGTGTCAC
GCAGTGTAATCCGCTCCATTATAAAATCCAGTCGGCTAGAGGAAGATCGGAAGCGTTACCTGATGACTCT
CCTTGATGATATCAAAGGAGCCAACGATCTTGCCAAGTTCCACCAGATGCTGATGAAGATAATAATGAAG
TAGCTACAGCTCAACTCACCTGCCAACCTCACGCCAGTCGACCTAATCAGTACAACCTAAATCCATTATA
AAAAACTTAGGAGCAAAGTGATTGGCTCCCAAGTTCCACAATGACAGAGATCTACGACTTCGACAAGTCG
GCATGGGACATCAAAGGGTCGATCGCTCCGATACAACCCACCACCTACAGTGATGGCAGGCTGGTGCCCC
AGGTCAGAGTCATAGATCCTGGTCTAGGCGACAGGAAGGATGAATGCTTTATGTACATGTTTCTGCTGGG
GGTTGTTGAGGACAGCGATCCCCTAGAGCCTCCAATCGGGCGAGCATTTGGGTCTCTGCCCCTAGGTGTT
GGTAGATCCACAGCAAAACCCGAAGAGCTCCTCAAAGAGGCCACTGAGCTTGACATAGTTGTCAGACGTA
CAGCAGGACTCAATGAAAAACTGGTGTTCTACAACAACACCCCACTAACTCTCCTCACACCTTGGAGAAA
GGTCCTAACAACAGGGAGTGTCTTCAACGCAAACCAAGTGTGCAATGCAGTTAATCTGATACCGCTGGAT
ACCCCGCAGAGGTTCCGTGTTGTTTATATGAGCATCACCCGTCTTTCGGATAACGGGTATTACACCGTTC
CTAGAAGAATGCTGGAATTCAGATCGGTCAATGCAGTGGCCTTCAACCTGCTGGTGACCCTTAGGATTGA
CAAGGCGATTGGCCCTGGGAAGATCATCGACAATGCAGAGCAACTTCCTGAGGCAACATTTATGGTCCAC
ATCGGGAACTTCAGGAGAAAGAAGAGTGAAGTCTACTCTGCCGATTATTGCAAGATGAAAATCGAAAAGA
TGGGCCTGGTTTTTGCACTTGGTGGGATAGGAGGCACCAGTCTTCACATTAGAAGCACAGGCAAGATGAG
CAAGACTCTCCATGCACAACTCGGGTTCAAGAAGACCTTATGTTACCCACTGATGGATATCAATGAAGAC
CTTAATCGATTACTCTGGAGGAGCAGATGCAAGATAGTAAGAATCCAGGCAGTTTTGCAGCCATCGGTTC
CCCAAGAATTCCGCATTTACGACGACGTGATCATAAATGATGACCAAGGACTATTCAAAGTTCTGTAGAC
CGCAGTGCCCAGCAATGCCCGAAAACGACCCCCCTCATAATGACAGCCAGAAGGCCCGGACAAGAAAGCC
CCCTCCAAAAGACTCCACAGACCAAGCAAGAGGCCAGCCAACAGCTGATGGCAAGCGCGAACACCAGGCG
GCCCAAGCACAGAACAGCCCCGACACAAGGCCATCACTAGCCATCCCAACCTGAGTCCTCCTCGTGGGAC
CCCCGAGGACCAACCCCCAAGGTCGCCCCCGACCCAGACCACCAACCGCATCCCCATAGCCCCCGGGAAA
GAAACCCCCAGCAACTGGAAGGTCCCTCCCCCTTTCTCTCAATGCAAAAGCCCCACAACCGAATCGCACA
AGCGACCGAGGTGACCCAACCGCAGACATCCGACTCCCTAGACAGATCCTCTCCCCCCGGCAAACTAAAC
AAAACTTAGGGCCAAGGAAAATACACACCCGACAGAACCCAGACCCCGGCCCACGACGCCGCGCCCCCAT
CCCCCGACAACCAGAGGGAGCCCCCAACCAATCCCGCCGGCCCCCCCGGCGCCCACAGGCAGGCACACCA
ACCCCCGAACAGACCCGGCACCCAGTCACCGACAGTCCAAGACGGGGGGCCCCCCCCAAAAAAGGGCCCT
CAGGGGCCGACAGCCAGCACCGCAAGGAAGCCCACCCACCCCACACACGACCACGGCAACCGAACCAGAA
TCCAGACCAACCTGGGCCACCAGCTCCCAGATTCGGCCATCACCCCGCAGAAAGGAAAGGCCACAACCTG
CGCACCCCAGCCCCGATCTGGCGGACAGCCAACCAACCCGAACCAGCACCCAAGAGCGATCCCTGAAGGA
CCCCCGAACCGCAAACGACATCAACATCCCACAGCCTCCCCGAGTCCCCCGATCTCCTCTTCTTCTTGAA
GGGACCAAAAGATCAATCCACCACTCCCGACGACACTCAATTCCCCACCCCTAAAGGAGACACCGAGAAT
CCCAGAATTAAGACTCATCCAGTGTCCATCATGGGTCTCAAGGTGAACGTCTCTGTCATATTCATGGCAG
TACTGTTAACTCTTCAAACACCCACCGGTCAAATCCATTGGGGCAATCTCTCTAAGATAGGGGTGGTAGG
GGTAGGAAGTGCAAGCTACAAAGTTATGACTCGTTCCAGCCATCAATCATTAGTCATAAAGTTAATGCCC
AATATAACTCTCCTCAACAATTGCACGAGGGTAGAGATTGCAGAATACAGGAGACTACTGAGAACAGTTC
TGGAACCAATTAGAGATGCACTTAATGCAATGACTCAGAATATAAGACCGGTTCAGAGTGTAGCTTCAAG
TAGGAGACACAAGAGATTTGCGGGAGTTGTCCTGGCAGGTGCGGCCCTAGGCGTTGCCACAGCTGCTCAA
ATAACAGCCGGTATTGCACTTCACCAGTCCATGCTGAACTCTCAAGCCATCGACAATCTGAGAGCGAGCC
TAGAAACTACTAATCAGGCAATTGAGGCAATCAGACAAGCAGGGCAGGAGACGATATTGGCTGTTCAGGG
TGTCCAAGACTACATCAATAATGAGCTGATACCGTCTATGAATCAACTATCTTGTGATTTAATCGGCCAG
AAGCTAGGGCTCAAATTGCTCAGATACTATACAGAAATCCTGTCATTATTTGGCCCCAGCCTACGGGACC
CCATATCTGCGGAGATATCTATCCAGGCTTTAAGCTATGCGCTTGGAGGAGATATCAATAAGGTGTTGGA
AAAGCTCGGATACAGTGGAGGTGATCTACTGGGCATCTTAGAGAGCAGAGGAATAAAGGCCCGGATAACT
CACGTCGACACAGAGTCCTACTTCATTGTACTCAGTATAGCCTATCCGACGCTGTCCGAGATTAAGGGGG
TGATTGTCCACCGGCTAGAGGGGGTCTCGTACAACATAGGCTCTCAAGAGTGGTATACCACTGTGCCCAA
GTATGTTGCAACCCAAGGGTACCTTATCTCGAATTTTGATGAGTCATCGTGCACTTTCATGCCAGAGGGG
ACTGTGTGCAGCCAGAATGCCTTGTACCCGATGAGTCCTCTGCTCCAAGAATGCCTCCGGGGGTCCACTA
AGTCCTGTGCTCGTACACTCGTATCCGGGTCTTTCGGGAACCGATTCATTTTATCACAGGGGAACCTAAT
AGCCAATTGTGCATCAATCCTTTGCAAGTGTTACACAACAGGAACGATCATTAATCAAGACCCTGACAAG
ATCCTAACATACATTGCTGCCGATCACTGCCCGGTGGTCGAGGTGAATGGCGTGACCATCCAAGTCGGGA
GCAGGAGGTATCCGGACGCTGTGTACTTGCACAGGATTGACCTCGGTCCTCCCATATCATTGGAAAGGTT
GGACGTAGGGACAAATCTGGGGAATGCAATTGCTAAGTTGGAGGATGCCAAGGAATTGTTGGAGTCATCG
GACCAGATATTGAGGAGTATGAAAGGTTTATCGAGCACTAGTATAGTTTACATCCTGATTGCAGTATGTC
TTGGAGGATTGATAGGGATCCCCGCTTTAATATGTTGCTGCAGGGGGCGTTGTAACAAGAAGGGAGAACA
AGTTGGTATGTCAAGACCAGGCCTAAAGCCTGATCTTACAGGAACATCAAAATCCTATGTAAGGTCACTC
TGATCCTCTACAACTCTTGGAACACAAATGTCCAACAAGTCTCCTCTTCGTCATCAAGCAACCACCGGAG
CCAGCATCAAGCCCATCTGAAATTGTCTCCGGCTTCCCTCTGGCCGAACAATATTGGTAGTTAATTAAAA
CTTAGGGTGCAAGATCATCCACAATGTCACCACAACGAGACCGGATAAATGCCTTCTACAAAGACAACCC
CCATCCTAAGGGAAGTAGGATAGTTATTAACAGAGAACATCTTATGATTGATAGACCTTATGTTTTGCTG
GCTGTTCTATTCGTCATGTTTCTGAGCTTGATCGGGTTGCTAGCCATTGCAGGCATTAGACTTCATCGGG
CAGCCATCTACACCGCAGAGATCCATAAAAGCCTCAGCACCAATCTAGATGTAACTAACTCAATCGAGCA
TCAGGTTAAGGACGTGCTGACACCACTCTTCAAGATCATCGGTGATGAAGTGGGCTTGAGGACACCTCAG
AGATTCACTGACCTAGTGAAGTTCATCTCTGACAAGATTAAATTCCTTAATCCGGACAGGGAATACGACT
TCAGAGATCTCACTTGGTGTATCAACCCGCCAGAGAGAATCAAATTGGATTATGATCAATACTGTGCAGA
TGTGGCTGCTGAAGAACTCATGAATGCATTGGTGAACTCAACTCTACTGGAGACCAGGGCAACCAATCAG
TTCCTAGCTGTCTCAAAGGGAAACTGCTCAGGGCCCACTACAATCAGAGGCCAATTCTCAAACATGTCGC
TGTCCCTGTTGGACTTGTATTTAAGTCGAGGTTACAATGTGTCATCTATAGTCACTATGACATCCCAGGG
AATGTACGGGGGAACTTACCTAGTGGAAAAGCCTAATCTGAGCAGCAAAGGGTCAGAGTTGTCACAACTG
AGCATGCACCGAGTGTTTGAAGTAGGTGTTATCAGAAATCCGGGTTTGGGGGCTCCGGTATTCCATATGA
CAAACTATCTTGAGCAACCAGTCAGTAATGATTTCAGCAACTGCATGGTGGCTTTGGGGGAGCTCAAGTT
CGCAGCCCTCTGTCACAGGGAAGATTCTATCACAATTCCCTATCAGGGATCAGGGAAAGGTGTCAGCTTC
CAGCTTGTCAAGCTAGGTGTCTGGAAATCCCCAACCGACATGCAATCCTGGGTCCCCCTATCAACGGATG
ATCCAGTGATAGACAGGCTTTACCTCTCATCTCACAGAGGCGTTATCGCTGACAATCAAGCAAAATGGGC
TGTCCCGACAACACGGACAGATGACAAGTTGCGAATGGAGACATGCTTCCAGCAGGCGTGTAAGGGTAAA
ATCCAAGCACTTTGCGAGAATCCCGAGTGGACACCGTTGAAGGATAACAGGATTCCTTCATACGGGGTCT
TGTCTGTTGATCTGAGTCTGACAGTTGAGCTTAAAATCAAAATTGTTTCAGGATTCGGGCCATTGATCAC
ACACGGTTCAGGGATGGACCTATACAAATCCAACCACAACAATATGTATTGGCTGACTATCCCGCCAATG
AAGAACCTGGCCTTAGGTGTAATCAACACATTGGAGTGGATACCGAGATTCAAGGTTAGTCCCAACCTCT
TCACTGTTCCAATTAAGGAAGCAGGCGAGGACTGCCATGCCCCAACATACCTACCTGCGGAGGTGGATGG
TGATGTCAAACTCAGTTCCAATCTGGTGATTCTACCTGGTCAAGATCTCCAATATGTTCTGGCAACCTAC
GATACTTCCAGAGTTGAACATGCTGTAGTTTATTACGTTTACAGCCCAAGCCGCTCATTTTCTTACTTTT
ATCCTTTTAGGTTGCCTGTAAGGGGGGTCCCCATTGAATTACAAGTGGAATGCTTCACATGGGACCAAAA
ACTCTGGTGCCGTCACTTCTGTGTGCTTGCGGACTCAGAATCTGGTGGACATATCACTCACTCTGGGATG
GTGGGCATGGGAGTCAGCTGCACAGCCACTCGGGAAGATGGAACCAACCGCAGATAGGGCTGCCAGTGAA
CCAATCACATGATGTCACCCAGACATCAGGCATCCCCACTAGTGTGAAATAGACATCAGAATTAAGAAAA
ACGTAGGGTCCAAGTGGTTCCTCGTTATGGACTCGCTATCTGTCAACCAGATCTTATACCCTGAAGTTCA
CCTAGATAGCCCGATAGTCACCAATAAGATAGTAGCTATCCTGGAGTATGCTCGAGTCCCTCACGCTTAC
AGCCTGGAGGACCCTACACTGTGTCAGAACATCAAGCACCGCCTAAAAAACGGATTTTCCAACCAAATGA
TTATAAACAATGTGGAAGTTGGGAATGTCATCAAGTCCAAGCTTAGGAGTTATCCGACCCACTCTCATAT
TCCATATCCAAATTGTAATCAGGATTTATTTAACATAGAAGACAAAGAGTCAACAAGGAAGATCCGTGAG
CTTCTAAAAAAGGGAAATTCGCTGTACTCCAAAGTCAGTGATAAGGTTTTCAAATGCCTGAGGGATACTA
ACTCACGGCTTGGCCTAGGCTCCGAACTGAGAGAGGACATCAAGGAGAAAATTATTAACTTGGGAGTTTA
CATGCATAGCTCCCAATGGTTTGAGCCCTTCCTGTTTTGGTTTACAGTCAAGACTGAGATGAGGTCAGTG
ATCAAATCACAAACCCACACTTGCCATAGGAGGAGACACACACCTGTATTCTTCACTGGTAGTTCAGTTG
AGTTGCTAATCTCTCGTGACCTTGTTGCTATAATCAGTAAAGAGTCTCAACATGTATATTACTTGACGTT
TGAACTGGTTTTGATGTATTGTGATGTCATAGAGGGGAGGTTAATGACAGAGACCGCTATGACCATTGAT
GCTAGGTATACAGAGCTTCTAGGAAGAGTCAGATACATGTGGAAACTGATAGATGGTTTCTTCCCTGCAC
TCGGGAATCCAACTTATCAAATTGTAGCTATGCTGGAGCCACTTTCACTTGCTTACCTGCAGCTGAGGGA
CATAACAGTAGAACTCAGAGGTGCTTTCCTTAACCACTGCTTTACCGAAATACATGATGTTCTTAACCAA
AACGGGTGTTCTGATGAAGGTACTTATCATGATTTAATCGAAGCCCTAGATTACATTTTCATAACTGATG
ACATACATCTGACAGGGGAGATTTTCTCATTTTTCAGAAGTTTCGGCCACCCCAGACTTGAAGCGGTAAC
GGCTGCTGAAAATGTTAGAAAATACATGAATCAGCCTAAAGTAATTGTGTATGAGACTCTGATGAAAGGT
CATGCCATATTTTGTGGAATCATAATCAACGGCTATCGTGACAGGCACGGAGGCAGTTGGCCACCCCTGA
CCCTCCCCCTGCATGCTGCAGACACAATCCGGAATGCTCAAGCTTCAGGTGAGGGGTTAACACATGAGCA
GTGCGTTGACAACTGGAAATCTTTTGCTGGAGTGAGATTTGGCTGCTTTATGCCTCTTAGCCTGGACAGT
GATCTGACAATGTACCTAAAGGACAAGGCACTTGCTGCTCTCCAAAGGGAATGGGATTCAGTTTACCCGA
AAGAGTTCCTGCGTTACGACCCTCCCAAGGGAACCGGGTCACGGAGGCTTGTAGATGTTTTCCTTAATGA
TTCAAGCTTTGACCCATATGATATGATAATGTATGTTGTAAGTGGAGCTTACCTCCATGACCCCGAGTTC
AACCTGTCTTACAGCCTGAAAGAAAAGGAGATCAAGGAAACAGGTAGACTTTTTGCTAAAATGACTTACA
AAATGAGGGCATGCCAAGTGATTGCTGAAAATCTAATCTCAAACGGGATTGGCAAATATTTTAAGGACAA
TGGGATGGCCAAGGACGAGCACGATTTGACTAAGGCACTCCACACTCTAGCTGTCTCAGGAGTCCCCAAA
GATCTCAAAGAAAGTCACAGGGGGGGGCCGGTCTCAAAAACCCACTCCCGAAGCCCAGTCCACGCAAGCA
CCAAGAACGTGAAAGCAGCAAAAGGGTTTATAGGATTCCCTCATGTAATTCGGCAGGACCAAGACACTGA
TCACCCTGAGAATATGGAAGCTTATGAGACAGTCAGTGCATTTATCACGACTGATCTCAAGAAGTACTGC
CTTAATTGGAGATATGAGACCATCAGCTTATTTGCCCAGAGGCTAAATGAGATTTACGGATTACCCTCAT
TTTTCCAGTGGCTGCATAAGAGGCTTGAAACCTCTGTCCTCTATGTAAGTGACCCTCATTGCCCCCCTGA
CCTTGACGCCCATGTCCCGTTATGCAAAGTCCCCAATGACCAAATCTTCATTAAGTACCCTATGGGAGGT
ATAGAAGGGTATTGTCAGAAGCTGTGGACCATCAGCACCATTCCCTATTTATACCTGGCTGCTTATGAGA
GCGGAGTAAGGATTGCTTCGTTAGTGCAAGGGGACAATCAGACCATAGCCGTAACAAAAAGGGTACCCAG
CACATGGCCTTACAACCTTAAGAAACGGGAAGCTGCTAGAGTAACTAGAGATTATTTTGTAATTCTTAGG
CAAAGGCTACACGACATTGGCCATCACCTCAAGGCAAATGAGACAATTGTTTCGTCACATTTTTTCGTCT
ATTCAAAAGGAATATATTATGATGGGCTACTTGTGTCCCAATCACTCAAGAGCATCGCAAGATGTGTATT
CTGGTCAGAGACTATAGTTGATGAAACAAGGGCAGCATGCAGTAACATTGCTACAACAATGGCTAAAAGC
ATCGAGAGAGGTTATGACCGTTACCTAGCATATTCCCTGAATGTCCTAAAAGTGATACAGCAAATTCTGA
TCTCTCTTGGCTTCACAATCAATTCTACCATGACTCGGGATGTAGTCATACCCCTCCTCACAAACAACGA
TCTCTTAATCAGGATGGCACTGTTGCCCGCTCCTATTGGGGGGATGAATTATCTGAATATGAGCAGGCTG
TTTGTCAGAAACATCGGTGATCCAGTAACATCATCAATTGCTGATCTCAAGAGAATGATTCTCGCATCAC
TAATGCCTGAAGAGACCCTCCACCAAGTAATGACACAACAACCGGGGGACTCTTCATTCCTAGACTGGGC
TAGCGACCCTTACTCAGCAAATCTTGTATGCGTTCAGAGCATCACTAGACTCCTCAAGAACATAACTGCA
AGGTTTGTCCTGATCCATAGTCCAAATCCAATGTTAAAAGGGTTATTCCATGATGGCAGTAAAGAAGAGG
ATGAGGGACTGGCGGCATTCCTCATGGACAGGCATATCATAGTACCTAGGGCAGCTCATGAAATCCTGGA
TCACAGTGTCACAGGGGCAAGAGAGTCCATTGCAGGCATGCTAGATACCACAAAAGGCCTGATTCGGGCC
AGCATGAGGAAGGGGGGGTTAACCTCTCGAGTGATAACCAGATTGTCCAATTATGACTATGAACAATTTA
GAGCAGGGATGGTGCTATTGACAGGAAGAAAAAGAAATGTCCTCATTGACAAAGAGTCATGTTCAGTGCA
GCTGGCTAGAGCCCTAAGAAGCCATATGTGGGCAAGGCTAGCTCGAGGACGGCCTATTTACGGCCTTGAG
GTCCCTGATGTACTAGAATCTATGCGAGGCCACCTTATTCGGCGTCATGAGACATGTGTCATCTGCGAGT
GTGGATCAGTCAACTACGGATGGTTTTTTGTCCCCTCGGGTTGTCAACTGGATGATATTGACAAGGAAAC
ATCATCCTTGAGAGTCCCATACATTGGTTCTACCACTGATGAGAGAACAGACATGAAGCTTGCCTTCGTA
AGAGCCCCAAGCCGATCCTTGCGATCTGCTGTTAGAATAGCAACAGTGTACTCATGGGCTTATGGTGATG
ATGATAGCTCTTGGAACGAAGCCTGGTTGTTGGCAAGGCAAAGGGCCAATGTGAGCCTGGAGGAGCTAAG
GGTGATCACTCCCATCTCAACTTCTACTAATTTAGCGCACAGGTTGAGGGATCGTAGCACTCAAGTGAAA
TACTCAGGCACATCTCTTGTCCGAGTGGCAAGGTATACCACAATCTCCAACGACAATCTCTCATTTGTCA
TATCAGATAAGAAGGTTGATACTAACTTTATATACCAACAAGGAATGCTTCTAGGGTTAGGTGTCTTAGA
AACATTGTTTCGACTCGAGAAAGATACCGGATCATCTAACACGGTACTACATCTTCACGTCGAAACAGAT
TGTTGCGTGATCCCGATGATAGATCATCCCAGGATACCCAGCTCCCGCAAGTTAGAGCTGAGGGCAGAGC
TATGTACCAACCCATTGATATATGATAATGCACCTTTAATTGACAGAGACGCAACAAGGCTATACACCCA
GAGCCATAGAAGGCACCTTGTGGAATTTGTTACATGGTCCACACCCCAACTATATCACATTCTAGCTAAG
TCCACAGCACTATCTATGATTGACCTGGTAACAAAATTTGAGAAGGACCATATGAATGAAATTTCAGCTC
TCATAGGGGATGACGATATCAATAGTTTCATAACTGAGTTCCTACTTATAGAGCCAAGATTATTCACTAT
CTACTTAGGCCAGTGTGCAGCCATCAATTGGGCATTTGATGTACATTATCATAGACCATCAGGGAAATAT
CAGATGGGTGAGCTGTTGTCTTCATTCCTTTCTAGAATGAGCAAGGGAGTGTTTAAGGTGCTTGTCAATG
CTCTAAGCCACCCAAAGATCTACAAGAAATTCTGGCATTGTGGCATTATAGAGCCTATCCATGGTCCTTC
GCTTGATGCTCAAAATTTGCACACAACTGTGTGCAACATGGTTTACACATGTTATATGACCTACCTCGAC
CTGTTGTTGAATGAAGAGTTAGAAGAGTTCACATTTCTTTTGTGTGAAAGCGACGAGGATGTAGTACCGG
ACAGATTCGACAATATCCAGGCAAAACACCTGTGTGTTCTAGCAGATTTGTACTGTCAACCAGGGACCTG
CCCACCAATTCGAGGTTTAAGACCGGTAGAGAAATGTGCAGTTCTAACCGATCATATCAAGGCAGAGGCT
AGGTTATCTCCATCAGGGTCTTCGTGGAACATAAATCCAATTGTTGTAGACCATTACTCATGCTCTCTGA
CTTATCTCCGGCGAGGATCGATCAAGCAGATAAGATTGAGAGTTGATCCAGGATTCATTTTTGACGCCCT
CGCTGAGGTAAATGTCAGTCAGCCAAAGATCGGCAGCAACAACTTCCCGAATATGAGCATTAAGGATTTC
AGGCCTCCTCACGATGATGTTGCAAAATTGCTCAAAGATATCAACACAAGCAAACACAATCTTCCCATTT
CAGGGGGTAATCTCGCCAATTATGAAATCCATGCTTTCCGCAGAATCGGGTTAAACTCATCTGCTTGTTA
CAAAGCTGTTGAGATATCAACATTAATTAGGAGATGCCTTGAGCCAGGGGAAGACGGCTTGTTCTTGGGT
GAGGGGTCGGGCTCTATGTTGATCACTTATAAGGAGATACTAAAACTAAACAAGTGCTTCTATAATAGCG
GGGTTTCTGCCAATTCTAGATCAGGTCAAAGGGAATTAGCACCCTATCCCTCCGAAGTTGGCCTTGTCGA
ACACAGAATGGGGGTAGGTAATATTGTCAAGGTGCTCTTTAATGGGAGGCCCGAAGTCACGTGGGTAGGC
AGTATAGATTGCTTCAATTTCATAGTCAGTAATATCCCCACCTCTAGTGTGGGGTTTATCCATTCAGATA
TAGAGACCTTACCTAACAAAGATACTATAGAGAAGCTAGAGGAATTGGCAGCCATCTTATCGATGGCTCT
GCTCCTTGGCAAAATAGGATCAATACTGGTGATTAAGCTTATGCCTTTCAGCGGGGATTTTGTTCAGGGA
TTTATAAGCTATGTAGGGTCTCATTATAGAGAAGTGAACCTTGTCTACCCTAGATACAGCAACTTCATAT
CTACTGAATCTTATTTAGTTATGACAGATCTTAAGGCTAACCGGCTAATGAACCCTGAAAAGATTAAGCA
GCAGATAATTGAATCATCCGTGCGGACTTCACCTGGACTTATAGGTCACATCCTATCCATTAAGCAACTA
AACTGCATACAAGCAATTGTGGGAGACGCAGTTAGTAGAGGTGATATCAACCCTACCCTGAAAAAACTTA
CACCTATAGAGCAGGTGCTGATCAATTGCGGGTTGGCAATTAACGGACCTAAACTGTGCAAAGAATTGAT
CCACCATGATGTTGCCTCAGGGCAAGATGGATTGCTCAACTCTATACTTATCCTCTACAGGGAGTTGGCA
AGATTCAAAGACAACCAAAGAAGTCAACAAGGGATGTTCCACGCTTACCCCGTATTGGTAAGTAGCAGGC
AACGAGAACTTATATCCAGGATCACCCGCAAATTTTGGGGGCATATTCTTCTATACTCTGGGAACAGAAA
GTTGATAAATCGGTTTATCCAAAATCTCAAGTCCGGTTATCTAATACTAGACTTACACCAGAATATCTTC
GTTAAGAATCTATCTAAGTCAGAGAAACAGATTATTATGACGGGGGGTTTAAAACGCGAGTGGGTTTTTA
GGGTAACAGTCAAGGAGACCAAAGAATGGTATAAGTTAGTCGGATACAGTGCCCTGATTAAGGATTAA


>KT732243.1 MVs/Teeside.GBR/9.13/5/[D8]
-----------------------------------------------------------------------------------------------------------ATGGCCACACTTTTAAGGAGCTTAGCATTGTTCAAAAGAAACAAGGACAAACCACCCATTACATCAGGAT
CCGGTGGAGCCATCAGAGGAATCAAACACATCATTATAGTACCAATCCCTGGAGATTCCTCAATTACCAC
TCGATCCAGACTATTGGACCGGTTGGTCAGGTTAATTGGGAACCCAGATGTGAGCGGACCCAAACTAACA
GGGGCACTAATAGGTATATTATCTTTGTTTGTGGAATCTCCAGGTCAATTAATTCAGAGGATCACCGATG
ACCCTGACGTTAGCATCAGGCTGTTGGAGGTTGTCCAGAGTGACCAGTCACAATCTGGCCTTACCTTCGC
ATCAAGAGGTACCAACATGGAGGATGAGGCGGACCAATACTTTTCACATGATGATCCAAGTAGTAGTGAT
CAATCCAGGTCTGGATGGTTCGAGAACAAGGAAATCTCAGATATCGAAGTGCAAGACCCTGAGGGATTTA
ATATGATTCTGGGTACCATTCTAGCCCAAATTTGGGTCTTGCTCGCAAAGGCGGTTACGGCCCCAGACAC
GGCAGCTGATTCGGAGCTAAGAAGGTGGATAAAGTACACCCAACAAAGAAGGGTAGTTGGTGAATTTAGA
TTGGAGAGAAAATGGTTGGATGTGGTGAGGAACAGGATTGCCGAGGACCTCTCCTTACGCCGATTCATGG
TCGCTCTAATCCTGGATATCAAGAGGACACCCGGGAACAAACCTAGGATTGCCGAAATGATATGTGACAT
TGATACATATATCGTAGAGGCAGGATTAGCCAGTTTTATCCTGACTATTAAGTTTGGGATAGAAACTATG
TATCCTGCTCTCGGACTGCATGAATTTGCTGGTGAGTTATCCACACTTGAGTCCTTGATGAATCTTTACC
AGCAAATGGGAGAAACTGCACCCTACATGGTAATCCTGGAGAACTCAATTCAGAACAAGTTCAGTGCAGG
ATCATACCCTCTGCTATGGAGCTATGCCATGGGAGTAGGAGTGGAACTTGAAAACTCTATGGGGGGTTTG
AACTTTGGTCGATCTTACTTTGATCCAGCATATTTTAGATTAGGGCAAGAGATGGTGAGGAGGTCAGCTG
GGAAGGTCAGTTCCACATTGGCATCTGAACTCGGTATCACTGCCGAGGATGCAAGGCTTGTTTCAGAGAT
TGCAATGCATACTACTGAGGACAGGACCAGTAGAGCAGTTGGACCCAGACAAGCTCAAGTGTCGTTTCTA
CACGGTGATCAAAGTGAGAATGAGCTACCAGGATTGGGGGGCAAAGAAGATAGGAGGGTCAGGCAGAGTC
GGGGAGAAGCCAGGGAGAGCAATAGAGAAATCGGGTCCAGCAGATTAAGTGACGCGAGAGCTGCCCATCT
TCCGACCAGCACACCCCTAGACATTGACACTGCATCGGAGTCAGGTCAAGATCCGCAGGACAGTCGAAGG
TCAGCTGACGCCCTGCTCAGGCTGCAAGCTATGGCAGGAATCCTGGAAGAACAAGGCTCAGACACGGACA
CCCCCAGGGTGTACAATGACAGAGATCTTCTAGACTAGGTGCAAGAGGCCGAGGACCAGAACAACATCCG
CCTACCCTCCATCATTGTTATAAAAAACTTAGGAACCAGGTCCACACAGCCGCCAGCCAACCAACCATCC
ACTCCCACGACTGGGGCCGATGGCAGAAGAGCAGGCACGCCATGTCAAAAACGGACTGGAATGTATCCGG
GCTCTCAAGGCCGAGCCCATCGGCTCGCTGGCCGTCGAGGAAGCCATGGCAGCATGGTCAGAAATATCAG
ACAACCCAGGACAGGACCGAGCCACCTGCAAGGAAGAGAAGGCAGGCAGTTCGGGTCTCAGCAAACCATG
CCTCTCAGCAATTGGATCAACTGAAGGCGGTGCACCTCGCATCCGCGATCAGGGATCTGGAGAGAGCGAT
GACGACGCTGAAACTTTGGGAATCCCCTCAAGAAATCTCCAGGCATCAAGCACTGGGCTACAGTGTTATC
ATGTTTATGATCACAGCGGTGAAGCGGTTAAGGGAATCCAAGATGCTGACTCTATCATGGTTCAATCAGG
CCTTGATGGTGATAGCACCCTCTCAGGAGGAGACGATGAATCTGAAAACAGCGATGTGGATATTGGCGAA
CCTGATACCGAGGGATATGCTATCACTGACCGGGGATCTGCTCCCATCTCTATGGGGTTCAGGGCTTCTG
ATGTTGAAACTGCAGAAGGAGGTGAGATCCACGAGCTCCTGAGACTCCAATCCAGAGGCAACAACTTTCC
GAAGCTTGGGAAAACTCTCAATGTTCCTCCGCCCCCGAACCCCGGTAGGGCCAGCGCTTCCGAGACACCC
ATTAAAAAGGGCACAGACGCGAGATTAGCCTCATTTGGAACGGAGATCGCGTCTTTATTGACAGGTGGTG
CAACCCAATGTGCTCGAAAGTCACCCTCGGAACCATCAGGGCCAGGTGCACCTGTGGGGAATGTCCCCGA
GTGTGTGAGCAATGCCGCACTGATACAGGAGTGGACACCCGAATCTGGTACCACAATCTCCCCGAGATCC
CAGAATAATGAAGAAGGGGGAGACTATTATGATGATGAGCTGTTCTCCGATGTCCAAGACATCAAAACAG
CCTTGGCCAAAATACACGAGGATAATCAGAAGATAATCTCTAAACTAGAATCACTGCTGTTATTGAAGGG
AGAAGTTGAGTCAATTAAGAAGCAGATTAACAGGCAAAATATCAGCATATCCACCTTGGAAGGACACCTC
TCAAGCATCATGATCGCCATTCCTGGACTTGGGAAGGATCCCAACGACCCCACTGCAGATGTCGAACTCA
ATCCCGACTTGAAACCCATCATAGGCAGAGATTCAGGCCGAGCACTGGCCGAAGTTCTCAAGAAACCCGC
TGCCAGCCGACAACTCCAAGGAATGACAAATGGACGGACCAGTTCCAGAGGACAGCTGCTGAAGGAATTT
CAACTAAAGCCGATCGGGAAAAAGGTGAGCTCAGCCGTCGGGTTTGTCCCTGACACCGGGCCTGTGTCAC
GCAGTGTAATCCGCTCCATTATAAAATCCAGTCGGCTAGAGGAAGATCGGAAGCGTTACCTGATGACTCT
CCTTGATGATATCAAAGGAGCCAACGATCTTGCCAAGTTCCACCAGATGCTGATGAAGATAATAATGAAG
TAGCTACAGCTCAACTCACCTGCCAACCTCACGCCAGTCGACCTAATCAGTACAACCTAAATCCATTATA
AAAAACTTAGGAGCAAAGTGATTGGCTCCCAAGTTCCACAATGACAGAGATCTACGACTTCGACAAGTCG
GCATGGGACATCAAAGGGTCGATCGCTCCGATACAACCCACCACCTACAGTGATGGCAGGCTGGTGCCCC
AGGTCAGAGTTATAGATCCTGGTCTAGGCGACAGGAAGGATGAATGCTTTATGTACATGTTTCTGCTGGG
GGTTGTTGAGGACAGCGATCCCCTAGAGCCTCCAATCGGGCGAGCATTTGGGTCTCTGCCCCTAGGTGTT
GGTAGATCCACAGCAAAACCCGAAGAGCTCCTCAAAGAGGCCACTGAGCTTGACATAGTTGTCAGACGTA
CAGCAGGACTCAATGAAAAACTGGTGTTCTACAACAACACCCCACTAACTCTCCTCACACCTTGGAGAAA
GGTCCTAACAACAGGGAGTGTCTTCAACGCAAACCAAGTGTGCAATGCAGTTAATCTGATACCGCTGGAT
ACCCCGCAGAGGTTCCGTGTTGTTTATATGAGCATCACCCGTCTTTCGGATAACGGGTATTACACCGTTC
CTAGAAGAATGCTGGAATTCAGATCGGTCAATGCAGTGGCCTTCAACCTGCTGGTGACCCTTAGGATTGA
CAAGGCGATTGGCCCTGGGAAGATCATCGACAATGCAGAGCAACTTCCTGAGGCAACATTTATGGTCCAC
ATCGGGAACTTCAGGAGAAAGAAGAGTGAAGTCTACTCTGCCGATTATTGCAAGATGAAAATCGAAAAGA
TGGGCCTGGTTTTTGCACTTGGTGGGATAGGAGGCACCAGTCTTCACATTAGAAGCACAGGCAAGATGAG
CAAGACTCTCCATGCACAACTCGGGTTCAAGAAGACCTTATGTTACCCACTGATGGATATCAATGAAGAC
CTTAATCGATTACTCTGGAGGAGCAGATGCAAGATAGTAAGAATCCAGGCAGTTTTGCAGCCATCGGTTC
CCCAAGAATTCCGCATTTACGACGACGTGATCATAAATGATGACCAAGGACTATTCAAAGTTCTGTAGAC
CGCAGTGCCCAGCAATGCCCGAAAACGACCCCCCTCATAATGACAGCCAGAAGGCCCGGACAAGAAAGCC
CCCTCCAAAAGACTCCACAGACCAAGCAAGAGGCCAGCCAACAGCTGATGGCAAGCGCGAACACCAGGCG
GCCCAAGCACAGAACAGCCCCGACACAAGGCCATCACTAGCCATCCCAACCTGAGTCCTCCTCGTGGGAC
CCCCGAGGACCAACCCCCAAGGTCGCCCCCGACCCAGACCACCAACCGCATCCCCATAGCCCCCGGGAAA
GAAACCCCCAGCAACTGGAAGGTCCCTCCCCCTTTCTCTCAATGCAAAAGCCCCACAACCGAATCGCACA
AGCGACCGAGGTGACCCAACCGCAGACATCCGACTCCCTAGACAGATCCTCTCCCCCCGGCAAACTAAAC
AAAACTTAGGGCCAAGGAAAATACACACCCGACAGAACCCAGACCCCGGCCCACGACGCCGCGCCCCCAT
CCCCCGACAACCAGAGGGAGCCCCCAACCAATCCCGCCGGCCCCCCCGGCGCCCACAGGCAGGCACACCA
ACCCCCGAACAGACCCGGCACCCAGTCACCGACAGTCCAAGACGGGGGGCCCCCCCCAAAAAAGGGCCCT
CAGGGGCCGACAGCCAGCACCGCAAGGAAGCCCACCCACCCCACACACGACCACGGCAACCGAACCAGAA
TCCAGACCAACCTGGGCCACCAGCTCCCAGATTCGGCCATCACCCCGCAGAAAGGAAAGGCCACAACCTG
CGCACCCCAGCCCCGATCTGGCGGACAGCCAACCAACCCGAACCAGCACCCAAGAGCGATCCCTGAAGGA
CCCCCGAACCGCAAACGACATCAACATCCCACAGCCTCCCCGAGTCCCCCGATCTCCTCTTCTTCTTGAA
GGGACCAAAAGATCAATCCACCACTCCCGACGACACTCAATTCCCCACCCCTAAAGGAGACACCGAGAAT
CCCAGAATTAAGACTCATCCAGTGTCCATCATGGGTCTCAAGGTGAACGTCTCTGTCATATTCATGGCAG
TACTGTTAACTCTTCAAACACCCACCGGTCAAATCCATTGGGGCAATCTCTCTAAGATAGGGGTGGTAGG
GGTAGGAAGTGCAAGCTACAAAGTTATGACTCGTTCCAGCCATCAATCATTAGTCATAAAGTTAATGCCC
AATATAACTCTCCTCAACAATTGCACGAGGGTAGAGATTGCAGAATACAGGAGACTACTGAGAACAGTTC
TGGAACCAATTAGAGATGCACTTAATGCAATGACTCAGAATATAAGACCGGTTCAGAGTGTAGCTTCAAG
TAGGAGACACAAGAGATTTGCGGGAGTTGTCCTGGCAGGTGCGGCCCTAGGCGTTGCCACAGCTGCTCAA
ATAACAGCCGGTATTGCACTTCACCAGTCCATGCTGAACTCTCAAGCCATCGACAATCTGAGAGCGAGCC
TAGAAACTACTAATCAGGCAATTGAGGCAATCAGACAAGCAGGGCAGGAGACGATATTGGCTGTTCAGGG
TGTCCAAGACTACATCAATAATGAGCTGATACCGTCTATGAATCAACTATCTTGTGATTTAATCGGCCAG
AAGCTAGGGCTCAAATTGCTCAGATACTATACAGAAATCCTGTCATTATTTGGCCCCAGCCTACGGGACC
CCATATCTGCGGAGATATCTATCCAGGCTTTAAGCTATGCGCTTGGAGGAGATATCAATAAGGTGTTGGA
AAAGCTCGGATACAGTGGAGGTGATCTACTGGGCATCTTAGAGAGCAGAGGAATAAAGGCCCGGATAACT
CACGTCGACACAGAGTCCTACTTCATTGTACTCAGTATAGCCTATCCGACGCTGTCCGAGATTAAGGGGG
TGATTGTCCACCGGCTAGAGGGGGTCTCGTACAACATAGGCTCTCAAGAGTGGTATACCACTGTGCCCAA
GTATGTTGCAACCCAAGGGTACCTTATCTCGAATTTTGATGAGTCATCGTGCACTTTCATGCCAGAGGGG
ACTGTGTGCAGCCAGAATGCCTTGTACCCGATGAGTCCTCTGCTCCAAGAATGCCTCCGGGGGTCCACTA
AGTCCTGTGCTCGTACACTCGTATCCGGGTCTTTCGGGAACCGATTCATTTTATCACAGGGGAACCTAAT
AGCCAATTGTGCATCAATCCTTTGCAAGTGTTACACAACAGGAACGATCATTAATCAAGACCCTGACAAG
ATCCTAACATACATTGCTGCCGATCACTGCCCGGTGGTCGAGGTGAATGGCGTGACCATCCAAGTCGGGA
GCAGGAGGTATCCGGACGCTGTGTACTTGCACAGGATTGACCTCGGTCCTCCCATATCATTGGAAAGGTT
GGACGTAGGGACAAATCTGGGGAATGCAATTGCTAAGTTGGAGGATGCCAAGGAATTGTTGGAGTCATCG
GACCAGATATTGAGGAGTATGAAAGGTTTATCGAGCACTAGTATAGTTTACATCCTGATTGCAGTATGTC
TTGGAGGATTGATAGGGATCCCCGCTTTAATATGTTGCTGCAGGGGGCGTTGTAACAAGAAGGGAGAACA
AGTTGGTATGTCAAGACCAGGCCTAAAGCCTGATCTTACAGGAACATCAAAATCCTATGTAAGGTCACTC
TGATCCTCTACAACTCTTGGAACACAAATGTCCAACAAGTCTCCTCTTCGTCATCAAGCAACCACCGGAG
CCAGCATCAAGCCCATCTGAAATTGTCTCCGGCTTCCCTCTGGCCGAACAATATTGGTAGTTAATTAAAA
CTTAGGGTGCAAGATCATCCACAATGTCACCACAACGAGACCGGATAAATGCCTTCTACAAAGACAACCC
CCATCCTAAGGGAAGTAGGATAGTTATTAACAGAGAACATCTTATGATTGATAGACCTTATGTTTTGCTG
GCTGTTCTATTCGTCATGTTTCTGAGCTTGATCGGGTTGCTAGCCATTGCAGGCATTAGACTTCATCGGG
CAGCCATCTACACCGCAGAGATCCATAAAAGCCTCAGCACCAATCTAGATGTAACTAACTCAATCGAGCA
TCAGGTTAAGGACGTGCTGACACCACTCTTCAAGATCATCGGTGATGAAGTGGGCTTGAGGACACCTCAG
AGATTCACTGACCTAGTGAAGTTCATCTCTGACAAGATTAAATTCCTTAATCCGGACAGGGAATACGACT
TCAGAGATCTCACTTGGTGTATCAACCCGCCAGAGAGAATCAAATTGGATTATGATCAATACTGTGCAGA
TGTGGCTGCTGAAGAACTCATGAATGCATTGGTGAACTCAACTCTACTGGAGACCAGGGCAACCAATCAG
TTCCTAGCTGTCTCAAAGGGAAACTGCTCAGGGCCCACTACAATCAGAGGCCAATTCTCAAACATGTCGC
TGTCCCTGTTGGACTTGTATTTAAGTCGAGGTTACAATGTGTCATCTATAGTCACTATGACATCCCAGGG
AATGTACGGGGGAACTTACCTAGTGGAAAAGCCTAATCTGAGCAGCAAAGGGTCAGAGTTGTCACAACTG
AGCATGCACCGAGTGTTTGAAGTAGGTGTTATCAGAAATCCGGGTTTGGGGGCTCCGGTATTCCATATGA
CAAACTATCTTGAGCAACCAGTCAGTAATGATTTCAGCAACTGCATGGTGGCTTTGGGGGAGCTCAAGTT
CGCAGCCCTCTGTCACAGGGAAGATTCTATCACAATTCCCTATCAGGGATCAGGGAAAGGTGTCAGCTTC
CAGCTTGTCAAGCTAGGTGTCTGGAAATCCCCAACCGACATGCAATCCTGGGTCCCCCTATCAACGGATG
ATCCAGTGATAGACAGGCTTTACCTCTCATCTCACAGAGGCGTTATCGCTGACAATCAAGCAAAATGGGC
TGTCCCGACAACACGGACAGATGACAAGTTGCGAATGGAGACATGCTTCCAGCAGGCGTGTAAGGGTAAA
ATCCAAGCACTTTGCGAGAATCCCGAGTGGACACCGTTGAAGGATAACAGGATTCCTTCATACGGGGTCT
TGTCTGTTGATCTGAGTCTGACAGTTGAGCTTAAAATCAAAATTGTTTCAGGATTCGGGCCATTGATCAC
ACACGGTTCAGGGATGGACCTATACAAATCCAACCACAACAATATGTATTGGCTGACTATCCCGCCAATG
AAGAACCTGGCCTTAGGTGTAATCAACACATTGGAGTGGATACCGAGATTCAAGGTTAGTCCCAACCTCT
TCACTGTTCCAATTAAGGAAGCAGGCGAGGACTGCCATGCCCCAACATACCTACCTGCGGAGGTGGATGG
TGATGTCAAACTCAGTTCCAATCTGGTGATTCTACCTGGTCAAGATCTCCAATATGTTCTGGCAACCTAC
GATACTTCCAGAGTTGAACATGCTGTAGTTTATTACGTTTACAGCCCAAGCCGCTCATTTTCTTACTTTT
ATCCTTTTAGGTTGCCTGTAAGGGGGGTCCCCATTGAATTACAAGTGGAATGCTTCACATGGGACCAAAA
ACTCTGGTGCCGTCACTTCTGTGTGCTTGCGGACTCAGAATCTGGTGGACATATCACTCACTCTGGGATG
GTGGGCATGGGAGTCAGCTGCACAGCCACTCGGGAAGATGGAACCAACCGCAGATAGGGCTGCCAGTGAA
CCAATCACATGATGTCACCCAGACATCAGGCATCCCCACTAGTGTGAAATAGACATCAGAATTAAGAAAA
ACGTAGGGTCCAAGTGGTTCCTCGTTATGGACTCGCTATCTGTCAACCAGATCTTATACCCTGAAGTTCA
CCTAGATAGCCCGATAGTCACCAATAAGATAGTAGCTATCCTGGAGTATGCTCGAGTCCCTCACGCTTAC
AGCCTGGAGGACCCTACACTGTGTCAGAACATCAAGCACCGCCTAAAAGACGGATTTTCCAACCAAATGA
TTATAAACAATGTGGAAGTTGGGAATGTCATCAAGTCCAAGCTTAGGAGTTATCCGACCCACTCTCATAT
TCCATATCCAAATTGTAATCAGGATTTATTTAACATAGAAGACAAAGAGTCAACAAGGAAGATCCGTGAG
CTTCTAAAAAAGGGAAATTCGCTGTACTCCAAAGTCAGTGATAAGGTTTTCAAATGCCTGAGGGATACTA
ACTCACGGCTTGGCCTAGGCTCCGAACTGAGAGAGGACATCAAGGAGAAAATTATTAACTTGGGAGTTTA
CATGCATAGCTCCCAATGGTTTGAGCCCTTCCTGTTTTGGTTTACAGTCAAGACTGAGATGAGGTCAGTG
ATCAAATCACAAACCCACACTTGCCATAGGAGGAGACACACACCTGTATTCTTCACTGGTAGTTCAGTTG
AGTTGCTAATCTCTCGTGACCTTGTTGCTATAATCAGTAAAGAGTCTCAACATGTATATTACTTGACGTT
TGAACTGGTTTTGATGTATTGTGATGTCATAGAGGGGAGGTTAATGACAGAGACCGCTATGACCATTGAT
GCTAGGTATACAGAGCTTCTAGGAAGAGTCAGATACATGTGGAAACTGATAGATGGTTTCTTCCCTGCAC
TCGGGAATCCAACTTATCAAATTGTAGCTATGCTGGAGCCACTTTCACTTGCTTACCTGCAGCTGAGGGA
CATAACAGTAGAACTCAGAGGTGCTTTCCTTAACCACTGCTTTACCGAAATACATGATGTTCTTAACCAA
AACGGGTGTTCTGATGAAGGTACTTATCATGATTTAATCGAAGCCCTAGATTACATCTTCATAACTGATG
ACATACATCTGACAGGGGAGATTTTCTCATTTTTCAGAAGTTTCGGCCACCCCAGACTTGAAGCGGTAAC
GGCTGCTGAAAATGTTAGAAAATACATGAATCAGCCTAAAGTAATTGTGTATGAGACTCTGATGAAAGGT
CATGCCATATTTTGTGGAATCATAATCAACGGCTATCGTGACAGGCACGGAGGCAGTTGGCCACCCCTGA
CCCTCCCCCTGCATGCTGCAGACACAATCCGGAATGCTCAAGCTTCAGGTGAGGGGTTAACACATGAGCA
GTGCGTTGACAACTGGAAATCTTTTGCTGGAGTGAGATTTGGCTGCTTTATGCCTCTTAGCCTGGACAGT
GATCTGACAATGTACCTAAAGGACAAGGCACTTGCTGCTCTCCAAAGGGAATGGGATTCAGTTTACCCGA
AAGAGTTCCTGCGTTACGACCCTCCCAAGGGAACCGGGTCACGGAGGCTTGTAGATGTTTTCCTTAATGA
TTCAAGCTTTGACCCATATGATATGATAATGTATGTTGTAAGTGGAGCTTACCTCCATGACCCCGAGTTC
AACCTGTCTTACAGCCTGAAAGAAAAGGAGATCAAGGAAACAGGTAGACTTTTTGCTAAAATGACTTACA
AAATGAGGGCATGCCAAGTGATTGCTGAAAATCTAATCTCAAACGGGATTGGCAAATATTTTAAGGACAA
TGGGATGGCCAAGGACGAGCACGATTTGACTAAGGCACTCCACACTCTAGCTGTCTCAGGAGTCCCCAAA
GATCTCAAAGAAAGTCACAGGGGGGGGCCGGTCTCAAAAACCCACTCCCGAAGCCCAGTCCACGCAAGCA
CCAAGAACGTGAAAGCAGCAAAAGGGTTTATAGGATTCCCTCATGTAATTCGGCAGGACCAAGACACTGA
TCACCCTGAGAATATGGAAGCTTATGAGACAGTCAGTGCATTTATCACGACTGATCTCAAGAAGTACTGC
CTTAATTGGAGATATGAGACCATCAGCTTATTTGCCCAGAGGCTAAATGAGATTTACGGATTACCCTCAT
TTTTCCAGTGGCTGCATAAGAGGCTTGAAACCTCTGTCCTCTATGTAAGTGACCCTCATTGCCCCCCTGA
CCTTGACGCCCATGTCCCGTTATGCAAAGTCCCCAATGACCAAATCTTCATTAAGTACCCTATGGGAGGT
ATAGAAGGGTATTGTCAGAAGCTGTGGACCATCAGCACCATTCCCTATTTATACCTGGCTGCTTATGAGA
GCGGAGTAAGGATTGCTTCGTTAGTGCAAGGGGACAATCAGACCATAGCCGTAACAAAAAGGGTACCCAG
CACATGGCCTTACAACCTTAAGAAACGGGAAGCTGCTAGAGTAACTAGAGATTATTTTGTAATTCTTAGG
CAAAGGCTACACGACATTGGCCATCACCTCAAGGCAAATGAGACAATTGTTTCGTCACATTTTTTCGTCT
ATTCAAAAGGAATATATTATGATGGGCTACTTGTGTCCCAATCACTCAAGAGCATCGCAAGATGTGTATT
CTGGTCAGAGACTATAGTTGATGAAACAAGGGCAGCATGCAGTAACATTGCTACAACAATGGCTAAAAGC
ATCGAGAGAGGTTATGACCGTTACCTAGCATATTCCCTGAATGTCCTAAAAGTGATACAGCAAATTCTGA
TCTCTCTTGGCTTCACAATCAATTCTACCATGACTCGGGATGTAGTCATACCCCTCCTCACAAACAACGA
TCTCTTAATCAGGATGGCACTGTTGCCCGCTCCTATTGGGGGGATGAATTATCTGAATATGAGCAGGCTG
TTTGTCAGAAACATCGGTGATCCAGTAACATCATCAATTGCTGATCTCAAGAGAATGATTCTCGCATCAC
TAATGCCTGAAGAGACCCTCCACCAAGTAATGACACAACAACCGGGGGACTCTTCATTCCTAGACTGGGC
TAGCGACCCTTACTCAGCAAATCTTGTATGCGTTCAGAGCATCACTAGACTCCTCAAGAACATAACTGCA
AGGTTTGTCCTGATCCATAGTCCAAATCCAATGTTAAAAGGGTTATTCCATGATGGCAGTAAAGAAGAGG
ATGAGGGACTGGCGGCATTCCTCATGGACAGGCATATCATAGTACCTAGGGCAGCTCATGAAATCCTGGA
TCACAGTGTCACAGGGGCAAGAGAGTCCATTGCAGGCATGCTAGATACCACAAAAGGCCTGATTCGGGCC
AGCATGAGGAAGGGGGGGTTAACCTCTCGAGTGATAACCAGATTGTCCAATTATGACTATGAACAATTTA
GAGCAGGGATGGTGCTATTGACAGGAAGAAAAAGAAATGTCCTCATTGACAAAGAGTCATGTTCAGTGCA
GCTGGCTAGAGCCCTAAGAAGCCATATGTGGGCAAGGCTAGCTCGAGGACGGCCTATTTACGGCCTTGAG
GTCCCTGATGTACTAGAATCTATGCGAGGCCACCTTATTCGGCGTCATGAGACATGTGTCATCTGCGAGT
GTGGATCAGTCAACTACGGATGGTTTTTTGTCCCCTCGGGTTGTCAACTGGATGATATTGACAAGGAAAC
ATCATCCTTGAGAGTCCCATACATTGGTTCTACCACTGATGAGAGAACAGACATGAAGCTTGCCTTCGTA
AGAGCCCCAAGCCGATCCTTGCGATCTGCTGTTAGAATAGCAACAGTGTACTCATGGGCTTATGGTGATG
ATGATAGCTCTTGGAACGAAGCCTGGTTGTTGGCAAGGCAAAGGGCCAATGTGAGCCTGGAGGAGCTAAG
GGTGATCACTCCCATCTCAACTTCTACTAATTTAGCGCACAGGTTGAGGGATCGTAGCACTCAAGTGAAA
TACTCAGGCACATCTCTTGTCCGAGTGGCAAGGTATACCACAATCTCCAACGACAATCTCTCATTTGTCA
TATCAGATAAGAAGGTTGATACTAACTTTATATACCAACAAGGAATGCTTCTAGGGTTAGGTGTCTTAGA
AACATTGTTTCGACTCGAGAAAGATACCGGATCATCTAACACGGTACTACATCTTCACGTCGAAACAGAT
TGTTGCGTGATCCCGATGATAGATCATCCCAGGATACCCAGCTCCCGCAAGTTAGAGCTGAGGGCAGAGC
TATGTACCAACCCATTGATATATGATAATGCACCTTTAATTGACAGAGACGCAACAAGGCTATACACCCA
GAGCCATAGAAGGCACCTTGTGGAATTTGTTACATGGTCCACACCCCAACTATATCACATTCTAGCTAAG
TCCACAGCACTATCTATGATTGACCTGGTAACAAAATTTGAGAAGGACCATATGAATGAAATTTCAGCTC
TCATAGGGGATGACGATATCAATAGTTTCATAACTGAGTTCCTACTTATAGAGCCAAGATTATTCACTAT
CTACTTAGGCCAGTGTGCAGCCATCAATTGGGCATTTGATGTACATTATCATAGACCATCAGGGAAATAT
CAGATGGGTGAGCTGTTGTCTTCATTCCTTTCTAGAATGAGCAAGGGAGTGTTTAAGGTGCTTGTCAATG
CTCTAAGCCACCCAAAGATCTACAAGAAATTCTGGCATTGTGGCATTATAGAGCCTATCCATGGTCCTTC
GCTTGATGCTCAAAATTTGCACACAACTGTGTGCAACATGGTTTACACATGTTATATGACCTACCTCGAC
CTGTTGTTGAATGAAGAGTTAGAAGAGTTCACATTTCTTTTGTGTGAAAGCGACGAGGATGTAGTACCGG
ACAGATTCGACAATATCCAGGCAAAACACCTGTGTGTTCTAGCAGATTTGTACTGTCAACCAGGGACCTG
CCCACCAATTCGAGGTTTAAGACCGGTAGAGAAATGTGCAGTTCTAACCGATCATATCAAGGCAGAGGCT
AGGTTATCTCCATCAGGGTCTTCGTGGAACATAAATCCAATTGTTGTAGACCATTACTCATGCTCTCTGA
CTTATCTCCGGCGAGGATCGATCAAGCAGATAAGATTGAGAGTTGATCCAGGATTCATTTTTGACGCCCT
CGCTGAGGTAAATGTCAGTCAGCCAAAGATCGGCAGCAACAACTTCCCGAATATGAGCATTAAGGATTTC
AGGCCTCCTCACGATGATGTTGCAAAATTGCTCAAAGATATCAACACAAGCAAACACAATCTTCCCATTT
CAGGGGGTAATCTCGCCAATTATGAAATCCATGCTTTCCGCAGAATCGGGTTAAACTCATCTGCTTGTTA
CAAAGCTGTTGAGATATCAACATTAATTAGGAGATGCCTTGAGCCAGGGGAAGACGGCTTGTTCTTGGGT
GAGGGGTCGGGCTCTATGTTGATCACTTATAAGGAGATACTAAAACTAAACAAGTGCTTCTATAATAGCG
GGGTTTCTGCCAATTCTAGATCAGGTCAAAGGGAATTAGCACCCTATCCCTCCGAAGTTGGCCTTGTCGA
ACACAGAATGGGGGTAGGTAATATTGTCAAGGTGCTCTTTAATGGGAGGCCCGAAGTCACGTGGGTAGGC
AGTATAGATTGCTTCAATTTCATAGTCAGTAATATCCCCACCTCTAGTGTGGGGTTTATCCATTCAGATA
TAGAGACCTTACCTAACAAAGATACTATAGAGAAGCTAGAGGAATTGGCAGCCATCTTATCGATGGCTCT
GCTCCTTGGCAAAATAGGATCAATACTGGTGATTAAGCTTATGCCTTTCAGCGGGGATTTTGTTCAGGGA
TTTATAAGCTATGTAGGGTCTCATTATAGAGAAGTGAACCTTGTCTACCCTAGATACAGCAACTTCATAT
CTACTGAATCTTATTTAGTTATGACAGATCTTAAGGCTAACCGGCTAATGAACCCTGAAAAGATTAAGCA
GCAGATAATTGAATCATCCGTGCGGACTTCACCTGGACTTATAGGTCACATCCTATCCATTAAGCAACTA
AACTGCATACAAGCAATTGTGGGAGACGCAGTTAGTAGAGGTGATATCAACCCTACCCTGAAAAAACTTA
CACCTATAGAGCAGGTGCTGATCAATTGCGGGTTGGCAATTAACGGACCTAAACTGTGCAAAGAATTGAT
CCACCATGATGTTGCCTCAGGGCAAGATGGATTGCTCAACTCTATACTTATCCTCTACAGGGAGTTGGCA
AGATTCAAAGACAACCAAAGAAGTCAACAAGGGATGTTCCACGCTTACCCCGTATTGGTAAGTAGCAGGC
AACGAGAACTTATATCCAGGATCACCCGCAAATTTTGGGGGCATATTCTTCTATACTCTGGGAACAGAAA
GTTGATAAATCGGTTTATCCAAAATCTCAAGTCCGGTTATCTAATACTAGACTTACACCAGAATATCTTC
GTTAAGAATCTATCTAAGTCAGAGAAACAGATTATTATGACGGGGGGTTTAAAACGCGAGTGGGTTTTTA
GGGTAACAGTCAAGGAGACCAAAGAATGGTATAAGTTAGTCGGATACAGTGCCCTGATTAAGGATTAA


>KT732242.1 MVs/Exeter.GBR/52.12/[D8]
-----------------------------------------------------------------------------------------------------------ATGGCCACACTTTTAAGGAGCTTAGCATTGTTCAAAAGAAACAAGGACAAACCACCCATTACATCAGGAT
CCGGTGGAGCCATCAGAGGAATCAAACACATCATTATAGTACCAATCCCTGGAGATTCCTCAATTACCAC
TCGATCCAGACTATTGGACCGGTTGGTCAGGTTAATTGGGAACCCAGATGTGAGCGGACCCAAACTAACA
GGGGCACTAATAGGTATATTATCTTTGTTTGTGGAATCTCCAGGTCAATTAATTCAGAGGATCACCGATG
ACCCAGACGTTAGCATCAGGCTGTTGGAGGTTGTCCAGAGTGACCAGTCACAATCTGGCCTTACCTTCGC
ATCAAGAGGTACCAACATGGAGGATGAGGCGGACCAATACTTTTCACATGATGATCCAAGTAGTAGTGAT
CAATCCAGGTCTGGATGGTTCGAGAACAAGGAAATCTCAGATATCGAAGTGCAAGACCCTGAGGGATTTA
ATATGATTCTGGGTACCATTCTAGCCCAAATTTGGGTCTTGCTCGCAAAGGCGGTTACGGCCCCAGACAC
GGCAGCTGATTCGGAGCTAAGAAGGTGGATAAAGTACACCCAACAAAGAAGGGTAGTTGGTGAATTTAGA
TTGGAGAGAAAATGGTTGGATGTGGTGAGGAACAGGATTGCCGAGGACCTCTCCTTACGCCGATTCATGG
TCGCTCTAATCCTGGATATCAAGAGGACACCCGGGAACAAACCTAGGATTGCCGAAATGATATGTGACAT
TGATACATATATCGTAGAGGCAGGATTAGCCAGTTTTATCCTGACTATTAAGTTTGGGATAGAAACTATG
TATCCTGCTCTCGGACTGCATGAATTTGCTGGTGAGTTATCCACACTTGAGTCCTTGATGAATCTTTACC
AGCAAATGGGAGAAACTGCACCCTACATGGTAATCCTGGAGAACTCAATTCAGAACAAGTTCAGTGCAGG
ATCATACCCTCTGCTATGGAGCTATGCCATGGGAGTAGGAGTGGAACTTGAAAACTCTATGGGGGGTTTG
AACTTTGGTCGATCTTACTTTGATCCAGCATATTTTAGATTAGGGCAAGAGATGGTGAGGAGGTCAGCTG
GGAAGGTCAGTTCCACATTGGCATCTGAACTCGGTATCACTGCCGAGGATGCAAGGCTTGTTTCAGAGAT
TGCAATGCATACTACTGAGGACAGGACCAGTAGAGCAGTTGGACCCAGACAAGCTCAAGTGTCGTTTCTA
CACGGTGATCAAAGTGAGAATGAGCTACCAGGATTGGGGGGCAAAGAAGATAGGAGGGTCAGGCAGAGTC
GGGGAGAAGCCAGGGAGAGCAATAGAGAAATCGGGTCCAGCAGATTAAGTGACGCGAGAGCTGCCCATCT
TCCGACCAGCACACCCCTAGACATTGACACTGCATCGGAGTCAGGTCAAGATCCGCAGGACAGTCGAAGG
TCAGCTGACGCCCTGCTCAGGCTGCAAGCTATGGCAGGAATCCTGGAAGAACAAGGCTCAGACACGGACA
CCCCCAGGGTGTACAATGACAGAGATCTTCTAGACTAGGTGCAAGAGGCCGAGGACCAGAACAACATCCG
CCTACCCTCCATCATTGTTATAAAAAACTTAGGAACCAGGTCCACACAGCCGCCAGCCAACCAACCATCC
ACTCCCACGACTGGGGCCGATGGCAGAAGAGCAGGCACGCCATGTCAAAAACGGACTGGAATGTATCCGG
GCTCTCAAGGCCGAGCCCATCGGCTCGCTGGCCGTCGAGGAAGCCATGGCAGCATGGTCAGAAATATCAG
ACAACCCAGGACAGGACCGAGCCACCTGCAAGGAAGAGAAGGCAGGCAGTTCGGGTCTCAGCAAACCATG
CCTCTCAGCAATTGGATCAACTGAAGGCGGTGCACCTCGCATCCGCGGTCAGGGATCTGGAGAGAGCGAT
GACGACGCTGAAACTTTGGGAATCCCCTCAAGAAATCTCCAGGCATCAAGCACTGGGCTACAGTGTTATC
ATGTTTATGATCACAGCGGTGAAGCGGTTAAGGGAATCCAAGATGCTGACTCTATCATGGTTCAATCAGG
CCTTGATGGTGATAGCACCCTCTCAGGAGGAGACGATGAATCTGAAAACAGCGATGTGGATATTGGCGAA
CCTGATACCGAGGGATATGCTATCACTGACCGGGGATCTGCTCCCATCTCTATGGGGTTCAGGGCTTCTG
ATGTTGAAACTGCAGAAGGAGGTGAGATCCACGAGCTCCTGAGACTCCAATCCAGAGGCAACAACTTTCC
GAAGCTTGGGAAAACTCTCAATGTTCCTCCGCCCCCGAACCCCGGTAGGGCCAGCGCTTCCGAGACACCC
ATTAAAAAGGGCACAGACGCGAGATTAGCCTCATTTGGAACGGAGATCGCGTCTTTATTGACAGGTGGTG
CAACCCAATGTGCTCGAAAGTCACCCTCGGAACCATCAGGGCCAGGTGCACCTGTGGGGAATGTCCCCGA
GTGTGTGAGCAATGCCGCACTGATACAGGAGTGGACACCCGAATCTGGTACCACAATCTCCCCGAGATCC
CAGAATAATGAAGAAGGGGGAGACTATTATGATGATGAGCTGTTCTCCGATGTCCAAGACATCAAAACAG
CCTTGGCCAAAATACACGAGGATAATCAGAAGATAATCTCTAAACTAGAATCACTGCTGTTATTGAAGGG
AGAAGTTGAGTCAATTAAGAAGCAGATTAACAGGCAAAATATCAGCATATCCACCTTGGAAGGACACCTC
TCAAGCATCATGATCGCCATTCCTGGACTTGGGAAGGATCCCAACGACCCCACTGCAGATGTCGAACTCA
ATCCCGACTTGAAACCCATCATAGGCAGAGATTCAGGCCGAGCACTGGCCGAAGTTCTCAAGAAACCCGC
TGCCAGCCGACAACTCCAAGGAATGACAAATGGACGGACCAGTTCCAGAGGACAGCTGCTGAAGGAATTT
CAACTAAAGCCGATCGGGAAAAAGGTGAGCTCAGCCGTCGGGTTTGTCCCTGACACCGGGCCTGTGTCAC
GCAGTGTAATCCGCTCCATTATAAAATCCAGTCGGCTAGAGGAAGATCGGAAGCGTTACCTGATGACTCT
CCTTGATGATATCAAAGGAGCCAACGATCTTGCCAAGTTCCACCAGATGCTGATGAAGATAATAATGAAG
TAGCTACAGCTCAACTCACCTGCCAACCTCACGCCAGTCGACCTAATCAGTACAACCTAAATCCATTATA
AAAAACTTAGGAGCAAAGTGATTGGCTCCCAAGTTCCACAATGACAGAGATCTACGACTTCGACAAGTCG
GCATGGGACATCAAAGGGTCGATCGCTCCGATACAACCCACCACCTACAGTGATGGCAGGCTGGTGCCCC
AGGTCAGAGTCATAGATCCTGGTCTAGGCGACAGGAAGGATGAATGCTTTATGTACATGTTTCTGCTGGG
GGTTGTTGAGGACAGCGATCCCCTAGAGCCTCCAATCGGGCGAGCATTTGGGTCTCTGCCCCTAGGTGTT
GGTAGATCCACAGCAAAACCCGAAGAGCTCCTCAAAGAGGCCACTGAGCTTGACATAGTTGTCAGACGTA
CAGCAGGACTCAATGAAAAACTGGTGTTCTACAACAACACCCCACTAACTCTCCTCACACCTTGGAGAAA
GGTCCTAACAACAGGGAGTGTCTTCAACGCAAACCAAGTGTGCAATGCAGTTAATCTGATACCGCTGGAT
ACCCCGCAGAGGTTCCGTGTTGTTTATATGAGCATCACCCGTCTTTCGGATAACGGGTATTACACCGTTC
CTAGAAGAATGCTGGAATTCAGATCGGTCAATGCAGTGGCCTTCAACCTGCTGGTGACCCTTAGGATTGA
CAAGGCGATTGGCCCTGGGAAGATCATCGACAATGCAGAGCAACTTCCTGAGGCAACATTTATGGTCCAC
ATCGGGAACTTCAGGAGAAAGAAGAGTGAAGTCTACTCTGCCGATTATTGCAAGATGAAAATCGAAAAGA
TGGGCCTGGTTTTTGCACTTGGTGGGATAGGAGGCACCAGTCTTCACATTAGAAGCACAGGCAAGATGAG
CAAGACTCTCCATGCACAACTCGGGTTCAAGAAGACCTTATGTTACCCACTGATGGATATCAATGAAGAC
CTTAATCGATTACTCTGGAGGAGCAGATGCAAGATAGTAAGAATCCAGGCAGTTTTGCAGCCATCGGTTC
CCCAAGAATTCCGCATTTACGACGACGTGATCATAAATGATGACCAAGGACTATTCAAAGTTCTGTAGAC
CGCAGTGCCCAGCAATGCCCGAAAACGACCCCCCTCATAATGACAGCCAGAAGGCCCGGACAAGAAAGCC
CCCTCCAAAAGACTCCACAGACCAAGCAAGAGGCCAGCCAACAGCTGATGGCAAGCGCGAACACCAGGCG
GCCCAAGCACAGAACAGCCCCGACACAAGGCCATCACTAGCCATCCCAACCTGAGTCCTCCTCGTGGGAC
CCCCGAGGACCAACCCCCAAGGTCGCCCCCGACCCAGACCACCAACCGCATCCCCATAGCCCCCGGGAAA
GAAACCCCCAGCAACTGGAAGGTCCCTCCCCCTTTCTCTCAATGCAAAAGCCCCACAACCGAATCGCACA
AGCGACCGAGGTGACCCAACCGCAGACATCCGACTCCCTAGACAGATCCTCTCCCCCCGGCAAACTAAAC
AAAACTTAGGGCCAAGGAAAATACACACCCGACAGAACCCAGACCCCGGCCCACGACGCCGCGCCCCCAT
CCCCCGACAACCAGAGGGAGCCCCCAACCAATCCCGCCGGCCCCTCCGGCGCCCACAGGCAGGCACACCA
ACCCCCGAACAGACCCGGCACCCAGTCACCGACAGTCCAAGACGGGGGGCCCCCCCCAAAAAAGGGCCCT
CAGGGGCCGACAGCCAGCACCGCAAGGAAGCCCACCCACCCCACACACGACCACGGCAACCGAACCAGAA
TCCAGACCAACCTGGGCCACCAGCTCCCAGATTCGGCCATCACCCCGCAGAAAGGAAAGGCCACAACCTG
CGCACCCCAGCCCCGATCTGGCGGACAGCCAACCAACCCGAACCAGCACCCAAGAGCGATCCCTGAAGGA
CCCCCGAACCGCAAACGACATCAACATCCCACAGCCTCCCCGAGTCCCCCGATCTCCTCTTCTTCTTGAA
GGGACCAAAAGATCAATCCACCACACCCGACGACACTCAATTCCCCACCCCTAAAGGAGACACCGAGAAT
CCCAGAATTAAGACTCATCCAGTGTCCATCATGGGTCTCAAGGTGAACGTCTCTGTCATATTCATGGCAG
TACTGTTAACTCTTCAAACACCCACCGGTCAAATCCATTGGGGCAATCTCTCTAAGATAGGGGTGGTAGG
GGTAGGAAGTGCAAGCTACAAAGTTATGACTCGTTCCAGCCATCAATCATTAGTCATAAAGTTAATGCCC
AATATAACTCTCCTCAACAATTGCACGAGGGTAGAGATTGCAGAATACAGGAGACTACTGAGAACAGTTC
TGGAACCAATTAGAGATGCACTTAATGCAATGACTCAGAATATAAGACCGGTTCAGAGTGTAGCTTCAAG
TAGGAGACACAAGAGATTTGCGGGAGTTGTCCTGGCAGGTGCGGCCCTAGGCGTTGCCACAGCTGCTCAA
ATAACAGCCGGTATTGCACTTCACCAGTCCATGCTGAACTCTCAAGCCATCGACAATCTGAGAGCGAGCC
TAGAAACTACTAATCAGGCAATTGAGGCAATCAGACAAGCAGGGCAGGAGACGATATTGGCTGTTCAGGG
TGTCCAAGACTACATCAATAATGAGCTGATACCGTCTATGAATCAACTATCTTGTGATTTAATCGGCCAG
AAGCTAGGGCTCAAATTGCTCAGATACTATACAGAAATCCTGTCATTATTTGGCCCCAGCCTACGGGACC
CCATATCTGCGGAGATATCTATCCAGGCTTTAAGCTATGCGCTTGGAGGAGATATCAATAAGGTGTTGGA
AAAGCTCGGATACAGTGGAGGTGATCTACTGGGCATCTTAGAGAGCAGAGGAATAAAGGCCCGGATAACT
CACGTCGACACAGAGTCCTACTTCATTGTACTCAGTATAGCCTATCCGACGCTGTCCGAGATTAAGGGGG
TGATTGTCCACCGGCTAGAGGGGGTCTCGTACAACATAGGCTCTCAAGAGTGGTATACCACTGTGCCCAA
GTATGTTGCAACCCAAGGGTACCTTATCTCGAATTTTGATGAGTCATCGTGCACTTTCATGCCAGAGGGG
ACTGTGTGCAGCCAGAATGCCTTGTACCCGATGAGTCCTCTGCTCCAAGAATGCCTCCGGGGGTCCACTA
AGTCCTGTGCTCGTACACTCGTATCCGGGTCTTTCGGGAACCGATTCATTTTATCACAGGGGAACCTAAT
AGCCAATTGTGCATCAATCCTTTGCAAGTGTTACACAACAGGAACGATCATTAATCAAGACCCTGACAAG
ATCCTAACATACATTGCTGCCGATCACTGCCCGGTGGTCGAGGTGAATGGCGTGACCATCCAAGTCGGGA
GCAGGAGGTATCCGGACGCTGTGTACTTGCACAGGATTGACCTCGGTCCTCCCATATCATTGGAAAGGTT
GGACGTAGGGACAAATCTGGGGAATGCAATTGCTAAGTTGGAGGATGCCAAGGAATTGTTGGAGTCATCG
GACCAGATATTGAGGAGTATGAAAGGTTTATCGAGCACTAGTATAGTTTACATCCTGATTGCAGTATGTC
TTGGAGGATTGATAGGGATCCCCGCTTTAATATGTTGCTGCAGGGGGCGTTGTAACAAGAAGGGAGAACA
AGTTGGTATGTCAAGACCAGGCCTAAAGCCTGATCTTACAGGAACATCAAAATCCTATGTAAGGTCACTC
TGATCCTCTACAACTCTTGGAACACAAATGTCCAACAAGTCTCCTCTTCGTCATCAAGCAACCACCGGAG
CCAGCATCAAGCCCATCTGAAATTGTCTCCGGCTTCCCTCTGGCCGAACAATATTGGTAGTTAATTAAAA
CTTAGGGTGCAAGATCATCCACAATGTCACCACAACGAGACCGGATAAATGCCTTCTACAAAGACAACCC
CCATCCTAAGGGAAGTAGGATAGTTATTAACAGAGAACATCTTATGATTGATAGACCTTATGTTTTGCTG
GCTGTTCTATTCGTCATGTTTCTGAGCTTGATCGGGTTGCTAGCCATTGCAGGCATTAGACTTCATCGGG
CAGCCATCTACACCGCAGAGATCCATAAAAGCCTCAGCACCAATCTAGATGTAACTAACTCAATCGAGCA
TCAGGTTAAGGACGTGCTGACACCACTCTTCAAGATCATCGGTGATGAAGTGGGCTTGAGGACACCTCAG
AGATTCACTGACCTAGTGAAGTTCATCTCTGACAAGATTAAATTCCTTAATCCGGACAGGGAATACGACT
TCAGAGATCTCACTTGGTGTATCAACCCGCCAGAGAGAATCAAATTGGATTATGATCAATACTGTGCAGA
TGTGGCTGCTGAAGAACTCATGAATGCATTGGTGAACTCAACTCTACTGGAGACCAGGGCAACCAATCAG
TTCCTAGCTGTCTCAAAGGGAAACTGCTCAGGGCCCACTACAATCAGAGGCCAATTCTCAAACATGTCGC
TGTCCCTGTTGGACTTGTATTTAAGTCGAGGTTACAATGTGTCATCTATAGTCACTATGACATCCCAGGG
AATGTACGGGGGAACTTACCTAGTGGAAAAGCCTAATCTGAGCAGCAAAGGGTCAGAGTTGTCACAACTG
AGCATGCACCGAGTGTTTGAAGTAGGTGTTATCAGAAATCCGGGTTTGGGGGCTCCGGTATTCCATATGA
CAAACTATCTTGAGCAACCAGTCAGTAATGATTTCAGCAACTGCATGGTGGCTTTGGGGGAGCTCAAGTT
CGCAGCCCTCTGTCACAGGGAAGATTCTATCACAATTCCCTATCAGGGATCAGGGAAAGGTGTCAGCTTC
CAGCTTGTCAAGCTAGGTGTCTGGAAATCCCCAACCGACATGCAATCCTGGGTCCCCCTATCAACGGATG
ATCCAGTGATAGACAGGCTTTACCTCTCATCTCACAGAGGCGTTATCGCTGACAATCAAGCAAAATGGGC
TGTCCCGACAACACGGACAGATGACAAGTTGCGAATGGAGACATGCTTCCAGCAGGCGTGTAAGGGTAAA
ATCCAAGCACTTTGCGAGAATCCCGAGTGGACACCGTTGAAGGATAACAGGATTCCTTCATACGGGGTCT
TGTCTGTTGATCTGAGTCTGACAGTTGAGCTTAAAATCAAAATTGTTTCAGGATTCGGGCCATTGATCAC
ACACGGTTCAGGGATGGACCTATACAAATCCAACCACAACAATATGTATTGGCTGACTATCCCGCCAATG
AAGAACCTGGCCTTAGGTGTAATCAACACATTGGAGTGGATACCGAGATTCAAGGTTAGTCCCAACCTCT
TCACTGTTCCAATTAAGGAAGCAGGCGAGGACTGCCATGCCCCAACATACCTACCTGCGGAGGTGGATGG
TGATGTCAAACTCAGTTCCAATCTGGTGATTCTACCTGGTCAAGATCTCCAATATGTTCTGGCAACCTAC
GATACTTCCAGAGTTGAACATGCTGTAGTTTATTACGTTTACAGCCCAAGCCGCTCATTTTCTTACTTTT
ATCCTTTTAGGTTGCCTGTAAGGGGGGTCCCCATTGAATTACAAGTGGAATGCTTCACATGGGACCAAAA
ACTCTGGTGCCGTCACTTCTGTGTGCTTGCGGACTCAGAATCTGGTGGACATATCACTCACTCTGGGATG
GTGGGCATGGGAGTCAGCTGCACAGCCACTCGGGAAGATGGAACCAACCGCAGATAGGGCTGCCAGTGAA
CCAATCACATGATGTCACCCAGACATCAGGCATCCCCACTAGTGTGAAATAGACATCAGAATTAAGAAAA
ACGTAGGGTCCAAGTGGTTCCTCGTTATGGACTCGCTATCTGTCAACCAGATCTTATACCCTGAAGTTCA
CCTAGATAGCCCGATAGTCACCAATAAGATAGTAGCTATCCTGGAGTATGCTCGAGTCCCTCACGCTTAC
AGCCTGGAGGACCCTACACTGTGTCAGAACATCAAGCACCGCCTAAAAAACGGATTTTCCAACCAAATGA
TTATAAACAATGTGGAAGTTGGGAATGTCATCAAGTCCAAGCTTAGGAGTTATCCGACCCACTCTCATAT
TCCATATCCAAATTGTAATCAGGATTTATTTAACATAGAAGACAAAGAGTCAACAAGGAAGATCCGTGAG
CTTCTAAAAAAGGGAAATTCGCTGTACTCCAAAGTCAGTGATAAGGTTTTCAAATGCCTGAGGGATACTA
ACTCACGGCTTGGCCTAGGCTCCGAACTGAGAGAGGACATCAAGGAGAAAATTATTAACTTGGGAGTTTA
CATGCATAGCTCCCAATGGTTTGAGCCCTTCCTGTTTTGGTTTACAGTCAAGACTGAGATGAGGTCAGTG
ATCAAATCACAAACCCACACTTGCCATAGGAGGAGACACACACCTGTATTCTTCACTGGTAGTTCAGTTG
AGTTGCTAATCTCTCGTGACCTTGTTGCTATAATCAGTAAAGAGTCTCAACATGTATATTACTTGACGTT
TGAACTGGTTTTGATGTATTGTGATGTCATAGAGGGGAGGTTAATGACAGAGACCGCTATGACCATTGAT
GCTAGGTATACAGAGCTTCTAGGAAGAGTCAGATACATGTGGAAACTGATAGATGGTTTCTTCCCTGCAC
TCGGGAATCCAACTTATCAAATTGTAGCTATGCTGGAGCCACTTTCACTTGCTTACCTGCAGCTGAGGGA
CATAACAGTAGAACTCAGAGGTGCTTTCCTTAACCACTGCTTTACCGAAATACATGATGTTCTTAACCAA
AACGGGTGTTCTGATGAAGGTACTTATCATGATTTAATCGAAGCCCTAGATTACATTTTCATAACTGATG
ACATACATCTGACAGGGGAGATTTTCTCATTTTTCAGAAGTTTCGGCCACCCCAGACTTGAAGCGGTAAC
GGCTGCTGAAAATGTTAGAAAATACATGAATCAGCCTAAAGTAATTGTGTATGAGACTCTGATGAAAGGT
CATGCCATATTTTGTGGAATCATAATCAACGGCTATCGTGACAGGCACGGAGGCAGTTGGCCACCCCTGA
CCCTCCCCCTGCATGCTGCAGACACAATCCGGAATGCTCAAGCTTCAGGTGAGGGGTTAACACATGAGCA
GTGCGTTGACAACTGGAAATCTTTTGCTGGAGTGAGATTTGGCTGCTTTATGCCTCTTAGCCTGGACAGT
GATCTGACAATGTACCTAAAGGACAAGGCACTTGCTGCTCTCCAAAGGGAATGGGATTCAGTTTACCCGA
AAGAGTTCCTGCGTTACGACCCTCCCAAGGGAACCGGGTCACGGAGGCTTGTAGATGTTTTCCTTAATGA
TTCAAGCTTTGACCCATATGATATGATAATGTATGTTGTAAGTGGAGCTTACCTCCATGACCCCGAGTTC
AACCTGTCTTACAGCCTGAAAGAAAAGGAGATCAAGGAAACAGGTAGACTTTTTGCTAAAATGACTTACA
AAATGAGGGCATGCCAAGTGATTGCTGAAAATCTAATCTCAAACGGGATTGGCAAATATTTTAAGGACAA
TGGGATGGCCAAGGACGAGCACGATTTGACTAAGGCACTCCACACTCTAGCTGTCTCAGGAGTCCCCAAA
GATCTCAAAGAAAGTCACAGGGGGGGGCCGGTCTCAAAAACCCACTCCCGAAGCCCAGTCCACGCAAGCA
CCAAGAACGTGAAAGCAGCAAAAGGGTTTATAGGATTCCCTCATGTAATTCGGCAGGACCAAGACACTGA
TCACCCTGAGAATATGGAAGCTTATGAGACAGTCAGTGCATTTATCACGACTGATCTCAAGAAGTACTGC
CTTAATTGGAGATATGAGACCATCAGCTTATTTGCCCAGAGGCTAAATGAGATTTACGGATTACCCTCAT
TTTTCCAGTGGCTGCATAAGAGGCTTGAAACCTCTGTCCTCTATGTAAGTGACCCTCATTGCCCCCCTGA
CCTTGACGCCCATGTCCCGTTATGCAAAGTCCCCAATGACCAAATCTTCATTAAGTACCCTATGGGAGGT
ATAGAAGGGTATTGTCAGAAGCTATGGACCATCAGCACCATTCCCTATTTATACCTGGCTGCTTATGAGA
GCGGAGTAAGGATTGCTTCGTTAGTGCAAGGGGACAATCAGACCATAGCCGTAACAAAAAGGGTACCCAG
CACATGGCCTTACAACCTTAAGAAACGGGAAGCTGCTAGAGTAACTAGAGATTATTTTGTAATTCTTAGG
CAAAGGCTACACGACATTGGCCATCACCTCAAGGCAAATGAGACAATTGTTTCGTCACATTTTTTCGTCT
ATTCAAAAGGAATATATTATGATGGGCTACTTGTGTCCCAATCACTCAAGAGCATCGCAAGATGTGTATT
CTGGTCAGAGACTATAGTTGATGAAACAAGGGCAGCATGCAGTAACATTGCTACAACAATGGCTAAAAGC
ATCGAGAGAGGTTATGACCGTTACCTAGCATATTCCCTGAATGTCCTAAAAGTGATACAGCAAATTCTGA
TCTCTCTTGGCTTCACAATCAATTCTACCATGACTCGGGATGTAGTCATACCCCTCCTCACAAACAACGA
TCTCTTAATCAGGATGGCACTGTTGCCCGCTCCTATTGGGGGGATGAATTATCTGAATATGAGCAGGCTG
TTTGTCAGAAACATCGGTGATCCAGTAACATCATCAATTGCTGATCTCAAGAGAATGATTCTCGCATCAC
TAATGCCTGAAGAGACCCTCCACCAAGTAATGACACAACAACCGGGGGACTCTTCATTCCTAGACTGGGC
TAGCGACCCTTACTCAGCAAATCTTGTATGCGTTCAGAGCATCACTAGACTCCTCAAGAACATAACTGCA
AGGTTTGTCCTGATCCATAGTCCAAATCCAATGTTAAAAGGGTTATTCCATGATGGCAGTAAAGAAGAGG
ATGAGGGACTGGCGGCATTCCTCATGGACAGGCATATCATAGTACCTAGGGCAGCTCATGAAATCCTGGA
TCACAGTGTCACAGGGGCAAGAGAGTCCATTGCAGGCATGCTAGATACCACAAAAGGCCTGATTCGGGCC
AGCATGAGGAAGGGGGGGTTAACCTCTCGAGTGATAACCAGATTGTCCAATTATGACTATGAACAATTTA
GAGCAGGGATGGTGCTATTGACAGGAAGAAAAAGAAATGTCCTCATTGACAAAGAGTCATGTTCAGTGCA
GCTGGCTAGAGCCCTAAGAAGCCATATGTGGGCAAGGCTAGCTCGAGGACGGCCTATTTACGGCCTTGAG
GTCCCTGATGTACTAGAATCTATGCGAGGCCACCTTATTCGGCGTCATGAGACATGTGTCATCTGCGAGT
GTGGATCAGTCAACTACGGATGGTTTTTTGTCCCCTCGGGTTGTCAACTGGATGATATTGACAAGGAAAC
ATCATCCTTGAGAGTCCCATACATTGGTTCTACCACTGATGAGAGAACAGACATGAAGCTTGCCTTCGTA
AGAGCCCCAAGCCGATCCTTGCGATCTGCTGTTAGAATAGCAACAGTGTACTCATGGGCTTATGGTGATG
ATGATAGCTCTTGGAACGAAGCCTGGTTGTTGGCAAGGCAAAGGGCCAATGTGAGCCTGGAGGAGCTAAG
GGTGATCACTCCCATCTCAACTTCTACTAATTTAGCGCACAGGTTGAGGGATCGTAGCACTCAAGTGAAA
TACTCAGGCACATCTCTTGTCCGAGTGGCAAGGTATACCACAATCTCCAACGACAATCTCTCATTTGTCA
TATCAGATAAGAAGGTTGATACTAACTTTATATACCAACAAGGAATGCTTCTAGGGTTAGGTGTCTTAGA
AACATTGTTTCGACTCGAGAAAGATACCGGATCATCTAACACGGTACTACATCTTCACGTCGAAACAGAT
TGTTGCGTGATCCCGATGATAGATCATCCCAGGATACCCAGCTCCCGCAAGTTAGAGCTGAGGGCAGAGC
TATGTACCAACCCATTGATATATGATAATGCACCTTTAATTGACAGAGACGCAACAAGGCTATACACCCA
GAGCCATAGAAGGCACCTTGTGGAATTTGTTACATGGTCCACACCCCAACTATATCACATTCTAGCTAAG
TCCACAGCACTATCTATGATTGACCTGGTAACAAAATTTGAGAAGGACCATATGAATGAAATTTCAGCTC
TCATAGGGGATGACGATATCAATAGTTTCATAACTGAGTTCCTACTTATAGAGCCAAGATTATTCACTAT
CTACTTAGGCCAGTGTGCAGCCATCAATTGGGCATTTGATGTACATTATCATAGACCATCAGGGAAATAT
CAGATGGGTGAGCTGTTGTCTTCATTCCTTTCTAGAATGAGCAAGGGAGTGTTTAAGGTGCTTGTCAATG
CTCTAAGCCACCCAAAGATCTACAAGAAATTCTGGCATTGTGGCATTATAGAGCCTATCCATGGTCCTTC
GCTTGATGCTCAAAATTTGCACACAACTGTGTGCAACATGGTTTACACATGTTATATGACCTACCTCGAC
CTGTTGTTGAATGAAGAGTTAGAAGAGTTCACATTTCTTTTGTGTGAAAGCGACGAGGATGTAGTACCGG
ACAGATTCGACAATATCCAGGCAAAACACCTGTGTGTTCTAGCAGATTTGTACTGTCAACCAGGGACCTG
CCCACCAATTCGAGGTTTAAGACCGGTAGAGAAATGTGCAGTTCTAACCGATCATATCAAGGCAGAGGCT
AGGTTATCTCCATCAGGGTCTTCGTGGAACATAAATCCAATTGTTGTAGACCATTACTCATGCTCTCTGA
CTTATCTCCGGCGAGGATCGATCAAGCAGATAAGATTGAGAGTTGATCCAGGATTCATTTTTGACGCCCT
CGCTGAGGTAAATGTCAGTCAGCCAAAGATCGGCAGCAACAACTTCCCGAATATGAGCATTAAGGATTTC
AGGCCTCCTCACGATGATGTTGCAAAATTGCTCAAAGATATCAACACAAGCAAACACAATCTTCCCATTT
CAGGGGGTAATCTCGCCAATTATGAAATCCATGCTTTCCGCAGAATCGGGTTAAACTCATCTGCTTGTTA
CAAAGCTGTTGAGATATCAACATTAATTAGGAGATGCCTTGAGCCAGGGGAAGACGGCTTGTTCTTGGGT
GAGGGGTCGGGCTCTATGTTGATCACTTATAAGGAGATACTAAAACTAAACAAGTGCTTCTATAATAGCG
GGGTTTCTGCCAATTCTAGATCAGGTCAAAGGGAATTAGCACCCTATCCCTCCGAAGTTGGCCTTGTCGA
ACACAGAATGGGGGTAGGTAATATTGTCAAGGTGCTCTTTAATGGGAGGCCCGAAGTCACGTGGGTAGGC
AGTATAGATTGCTTCAATTTCATAGTCAGTAATATCCCCACCTCTAGTGTGGGGTTTATCCATTCAGATA
TAGAGACCTTACCTAACAAAGATACTATAGAGAAGCTAGAGGAATTGGCAGCCATCTTATCGATGGCTCT
GCTCCTTGGCAAAATAGGATCAATACTGGTGATTAAGCTTATGCCTTTCAGCGGGGATTTTGTTCAGGGA
TTTATAAGCTATGTAGGGTCTCATTATAGAGAAGTGAACCTTGTCTACCCTAGATACAGCAACTTCATAT
CTACTGAATCTTATTTAGTTATGACAGATCTTAAGGCTAACCGGCTAATGAACCCTGAAAAGATTAAGCA
GCAGATAATTGAATCATCCGTGCGGACTTCACCTGGACTTATAGGTCACATCCTATCCATTAAGCAACTA
AACTGCATACAAGCAATTGTGGGAGACGCAGTTAGTAGAGGTGATATCAACCCTACCCTGAAAAAACTTA
CACCTATAGAGCAGGTGCTGATCAATTGCGGGTTGGCAATTAACGGACCTAAACTGTGCAAAGAATTGAT
CCACCATGATGTTGCCTCAGGGCAAGATGGATTGCTCAACTCTATACTTATCCTCTACAGGGAGTTGGCA
AGATTCAAAGACAACCAAAGAAGTCAACAAGGGATGTTCCACGCTTACCCCGTATTGGTAAGTAGCAGGC
AACGAGAACTTATATCCAGGATCACCCGCAAATTTTGGGGGCATATTCTTCTATACTCTGGGAACAGAAA
GTTGATAAATCGGTTTATCCAAAATCTCAAGTCCGGTTATCTAATACTAGACTTACACCAGAATATCTTC
GTTAAGAATCTATCTAAGTCAGAGAAACAGATTATTATGACGGGGGGTTTAAAACGCGAGTGGGTTTTTA
GGGTAACAGTCAAGGAGACCAAAGAATGGTATAAGTTAGTCGGATACAGTGCCCTGATTAAGGATTAA


>KT732241.1 MVs/Derby.GBR/47.12/[D8]
-----------------------------------------------------------------------------------------------------------ATGGCCACACTTTTAAGGAGCTTAGCATTGTTCAAAAGAAACAAGGACAAACCACCCATTACATCAGGAT
CCGGTGGAGCCATCAGAGGAATCAAACACATCATTATAGTACCAATCCCTGGAGATTCCTCAATTACCAC
TCGATCCAGACTATTGGACCGGTTGGTCAGGTTAATTGGGAACCCAGATGTGAGCGGACCCAAACTAACA
GGGGCACTAATAGGTATATTATCTTTGTTTGTGGAATCTCCAGGTCAATTAATTCAGAGGATCACCGATG
ACCCTGACGTTAGCATCAGGCTGTTGGAGGTTGTCCAGAGTGACCAGTCACAATCTGGCCTTACCTTCGC
ATCAAGAGGTACCAACATGGAGGATGAGGCGGACCAATACTTTTCACATGATGATCCAAGTAGTAGTGAT
CAATCCAGGTCTGGATGGTTCGAGAACAAGGAAATCTCAGATATCGAAGTGCAAGACCCTGAGGGATTTA
ATATGATTCTGGGTACCATTCTAGCCCAAATTTGGGTCTTGCTCGCAAAGGCGGTTACGGCCCCAGACAC
GGCAGCTGATTCGGAGCTAAGAAGGTGGATAAAGTACACCCAACAAAGAAGGGTAGTTGGTGAATTTAGA
TTGGAGAGAAAATGGTTGGATGTGGTGAGGAACAGGATTGCCGAGGACCTCTCCTTACGCCGATTCATGG
TCGCTCTAATCCTGGATATCAAGAGGACACCCGGGAACAAACCTAGGATTGCCGAAATGATATGTGACAT
TGATACATATATCGTAGAGGCAGGATTAGCCAGTTTTATCCTGACTATTAAGTTTGGGATAGAAACTATG
TATCCTGCTCTCGGACTGCATGAATTTGCTGGTGAGTTATCCACACTTGAGTCCTTGATGAATCTTTACC
AGCAAATGGGAGAAACTGCACCCTACATGGTAATCCTGGAGAACTCAATTCAGAACAAGTTCAGTGCAGG
ATCATACCCTCTGCTATGGAGCTATGCCATGGGAGTAGGAGTGGAACTTGAAAACTCTATGGGGGGTTTG
AACTTTGGTCGATCTTACTTTGATCCAGCATATTTTAGATTAGGGCAAGAGATGGTGAGGAGGTCAGCTG
GGAAGGTCAGTTCCACATTGGCATCTGAACTCGGTATCACTGCCGAGGATGCAAGGCTTGTTTCAGAGAT
TGCAATGCATACTACTGAGGACAGGACCAGTAGAGCAGTTGGACCCAGACAAGCTCAAGTGTCGTTTCTA
CACGGTGATCAAAGTGAGAATGAGCTACCAGGATTGGGGGGCAAAGAAGATAGGAGGGTCAGGCAGAGTC
GGGGAGAAGCCAGGGAGAGCAATAGAGAAATCGGGTCCAGCAGATTAAGTGACGCGAGAGCTGCCCATCT
TCCGACCAGCACACCCCTAGACATTGACACTGCATCGGAGTCAGGTCAAGATCCGCAGGACAGTCGAAGG
TCAGCTGACGCCCTGCTCAGGCTGCAAGCTATGGCAGGAATCCTGGAAGAACAAGGCTCAGACACGGACA
CCCCCAGGGTGTACAATGACAGAGATCTTCTAGACTAGGTGCAAGAGGCCGAGGACCAGAACAACATCCG
CCTACCCTCCATCATTGTTATAAAAAACTTAGGAACCAGGTCCACACAGCCGCCAGCCAACCAACCATCC
ACTCCCACGACTGGGGCCGATGGCAGAAGAGCAGGCACGCCATGTCAAAAACGGACTGGAATGTATCCGG
GCTCTCAAGGCCGAGCCCATCGGCTCGCTGGCCGTCGAGGAAGCCATGGCAGCATGGTCAGAAATATCAG
ACAACCCAGGACAGGACCGAGCCACCTGCAAGGAAGAGAAGGCAGGCAGTTCGGGTCTCAGCAAACCATG
CCTCTCAGCAATTGGATCAACTGAAGGCGGTGCACCTCGCATCCGCGGTCAGGGATCTGGAGAGAGCGAT
GACGACGCTGAAACTTTGGGAATCCCCTCAAGAAATCTCCAGGCATCAAGCACTGGGCTACAGTGTTATC
ATGTTTATGATCACAGCGGTGAAGCGGTTAAGGGAATCCAAGATGCTGACTCTATCATGGTTCAATCAGG
CCTTGATGGTGATAGCACCCTCTCAGGAGGAGACGATGAATCTGAAAACAGCGATGTGGATATTGGCGAA
CCTGATACCGAGGGATATGCTATCACTGACCGGGGATCTGCTCCCATCTCTATGGGGTTCAGGGCTTCTG
ATGTTGAAACTGCAGAAGGAGGTGAGATCCACGAGCTCCTGAGACTCCAATCCAGAGGCAACAACTTTCC
GAAGCTTGGGAAAACTCTCAATGTTCCTCCGCCCCCGAACCCCGGTAGGGCCAGCGCTTCCGAGACACCC
ATTAAAAAGGGCACAGACGCGAGATTAGCCTCATTTGGAACGGAGATCGCGTCTTTATTGACAGGTGGTG
CAACCCAATGTGCTCGAAAGTCACCCTCGGAACCATCAGGGCCAGGTGCACCTGTGGGGAATGTCCCCGA
GTGTGTGAGCAATGCCGCACTGATACAGGAGTGGACACCCGAATCTGGTACCACAATCTCCCCGAGATCC
CAGAATAATGAAGAAGGGGGAGACTATTATGATGATGAGCTGTTCTCCGATGTCCAAGACATCAAAACAG
CCTTGGCCAAAATACACGAGGATAATCAGAAGATAATCTCTAAACTAGAATCACTGCTGTTATTGAAGGG
AGAAGTTGAGTCAATTAAGAAGCAGATTAACAGGCAAAATATCAGCATATCCACCTTGGAAGGACACCTC
TCAAGCATCATGATCGCCATTCCTGGACTTGGGAAGGATCCCAACGACCCCACTGCAGATGTCGAACTCA
ATCCCGACTTGAAACCCATCATAGGCAGAGATTCAGGCCGAGCACTGGCCGAAGTTCTCAAGAAACCCGC
TGCCAGCCGACAACTCCAAGGAATGACAAATGGACGGACCAGTTCCAGAGGACAGCTGCTGAAGGAATTT
CAACTAAAGCCGATCGGGAAAAAGGTGAGCTCAGCCGTCGGGTTTGTCCCTGACACCGGGCCTGTGTCAC
GCAGTGTAATCCGCTCCATTATAAAATCCAGTCGGCTAGAGGAAGATCGGAAGCGTTACCTGATGACTCT
CCTTGATGATATCAAAGGAGCCAACGATCTTGCCAAGTTCCACCAGATGCTGATGAAGATAATAATGAAG
TAGCTACAGCTCAACTCACCTGCCAACCTCACGCCAGTCGACCTAATCAGTACAACCTAAATCCATTATA
AAAAACTTAGGAGCAAAGTGATTGGCTCCCAAGTTCCACAATGACAGAGATCTACGACTTCGACAAGTCG
GCATGGGACATCAAAGGGTCGATCGCTCCGATACAACCCACCACCTACAGTGATGGCAGGCTGGTGCCCC
AGGTCAGAGTCATAGATCCTGGTCTAGGCGACAGGAAGGATGAATGCTTTATGTACATGTTTCTGCTGGG
GGTTGTTGAGGACAGCGATCCCCTAGAGCCTCCAATCGGGCGAGCATTTGGGTCTCTGCCCCTAGGTGTT
GGTAGATCCACAGCAAAACCCGAAGAGCTCCTCAAAGAGGCCACTGAGCTTGACATAGTTGTCAGACGTA
CAGCAGGACTCAATGAAAAACTGGTGTTCTACAACAACACCCCACTAACTCTCCTCACACCTTGGAGAAA
GGTCCTAACAACAGGGAGTGTCTTCAACGCAAACCAAGTGTGCAATGCAGTTAATCTGATACCGCTGGAT
ACCCCGCAGAGGTTCCGTGTTGTTTATATGAGCATCACCCGTCTTTCGGATAACGGGTATTACACCGTTC
CTAGAAGAATGCTGGAATTCAGATCGGTCAATGCAGTGGCCTTCAACCTGCTGGTGACCCTTAGGATTGA
CAAGGCGATTGGCCCTGGGAAGATCATCGACAATGCAGAGCAACTTCCTGAGGCAACATTTATGGTCCAC
ATCGGGAACTTCAGGAGAAAGAAGAGTGAAGTCTACTCTGCCGATTATTGCAAGATGAAAATCGAAAAGA
TGGGCCTGGTTTTTGCACTTGGTGGGATAGGAGGCACCAGTCTTCACATTAGAAGCACAGGCAAGATGAG
CAAGACTCTCCATGCACAACTCGGGTTCAAGAAGACCTTATGTTACCCACTGATGGATATCAATGAAGAC
CTTAATCGATTACTCTGGAGGAGCAGATGCAAGATAGTAAGAATCCAGGCAGTTTTGCAGCCATCGGTTC
CCCAAGAATTCCGCATTTACGACGACGTGATCATAAATGATGACCAAGGACTATTCAAAGTTCTGTAGAC
CGCAGTGCCCAGCAATGCCCGAAAACGACCCCCCTCATAATGACAGCCAGAAGGCCCGGACAAGAAAGCC
CCCTCCAAAAGACTCCACAGACCAAGCAAGAGGCCAGCCAACAGCTGATGGCAAGCGCGAACACCAGGCG
GCCCAAGCACAGAACAGCCCCGACACAAGGCCATCACTAGCCATCCCAACCTGAGTCCTCCTCGTGGGAC
CCCCGAGGACCAACCCCCAAGGTCGCCCCCGACCCAGACCACCAACCGCATCCCCATAGCCCCCGGGAAA
GAAACCCCCAGCAACTGGAAGGTCCCTCCCCCTTTCTCTCAATGCAAAAGCCCCACAACCGAATCGCACA
AGCGACCGAGGTGACCCAACCGCAGACATCCGACTCCCTAGACAGATCCTCTCCCCCCGGCAAACTAAAC
AAAACTTAGGGCCAAGGAAAATACACACCCGACAGAACCCAGACCCCGGCCCACGACGCCGCGCCCCCAT
CCCCCGACAACCAGAGGGAGCCCCCAACCAATCCCGCCGGCCCCCCCGGCGCCCACAGGCAGGCACACCA
ACCCCCGAACAGACCCGGCACCCAGTCACCGACAGTCCAAGACGGGGGGCCCCCCCCAAAAAAGGGCCCT
CAGGGGCCGACAGCCAGCACCGCAAGGAAGCCCACCCACCCCACACACCACCACGGCAACCGAACCAGAA
TCCAGACCAACCTGGGCCACCAGCTCCCAGATTCGGCCATCACCCCGCAGAAAGGAAAGGCCACAACCTG
CGCACCCCAGCCCCGATCTGGCGGACAGCCAACCAACCCGAACCAGCACCCAAGAGCGATCCCTGAAGGA
CCCCCGAACCGCAAACGACATCAACATCCCACAGCCTCCCCGAGTCCCCCGATCTCCTCTTCTTCTTGAA
GGGACCAAAAGATCAATCCACCACACCCGACGACACTCAATTCCCCACCCCTAAAGGAGACACCGAGAAT
CCCAGAATTAAGACTCATCCAGTGTCCATCATGGGTCTCAAGGTGAACGTCTCTGTCATATTCATGGCAG
TACTGTTAACTCTTCAAACACCCACCGGTCAAATCCATTGGGGCAATCTCTCTAAGATAGGGGTGGTAGG
GGTAGGAAGTGCAAGCTACAAAGTTATGACTCGTTCCAGCCATCAATCATTAGTCATAAAGTTAATGCCC
AATATAACTCTCCTCAACAATTGCACGAGGGTAGAGATTGCAGAATACAGGAGACTACTGAGAACAGTTC
TGGAACCAATTAGAGATGCACTTAATGCAATGACTCAGAATATAAGACCGGTTCAGAGTGTAGCTTCAAG
TAGGAGACACAAGAGATTTGCGGGAGTTGTCCTGGCAGGTGCGGCCCTAGGCGTTGCCACAGCTGCTCAA
ATAACAGCCGGTATTGCACTTCACCAGTCCATGCTGAACTCTCAAGCCATCGACAATCTGAGAGCGAGCC
TAGAAACTACTAATCAGGCAATTGAGGCAATCAGACAAGCAGGGCAGGAGACGATATTGGCTGTTCAGGG
TGTCCAAGACTACATCAATAATGAGCTGATACCGTCTATGAATCAACTATCTTGTGATTTAATCGGCCAG
AAGCTAGGGCTCAAATTGCTCAGATACTATACAGAAATCCTGTCATTATTTGGCCCCAGCCTACGGGACC
CCATATCTGCGGAGATATCTATCCAGGCTTTAAGCTATGCGCTTGGAGGAGATATCAATAAGGTGTTGGA
AAAGCTCGGATACAGTGGAGGTGATCTACTGGGCATCTTAGAGAGCAGAGGAATAAAGGCCCGGATAACT
CACGTCGACACAGAGTCCTACTTCATTGTACTCAGTATAGCCTATCCGACGCTGTCCGAGATTAAGGGGG
TGATTGTCCACCGGCTAGAGGGGGTCTCGTACAACATAGGCTCTCAAGAGTGGTATACCACTGTGCCCAA
GTATGTTGCAACCCAAGGGTACCTTATCTCGAATTTTGATGAGTCATCGTGCACTTTCATGCCAGAGGGG
ACTGTGTGCAGCCAGAATGCCTTGTACCCGATGAGTCCTCTGCTCCAAGAATGCCTCCGGGGGTCCACTA
AGTCCTGTGCTCGTACACTCGTATCCGGGTCTTTCGGGAACCGATTCATTTTATCACAGGGGAACCTAAT
AGCCAATTGTGCATCAATCCTTTGCAAGTGTTACACAACAGGAACGATCATTAATCAAGACCCTGACAAG
ATCCTAACATACATTGCTGCCGATCACTGCCCGGTGGTCGAGGTGAATGGCGTGACCATCCAAGTCGGGA
GCAGGAGGTATCCGGACGCTGTGTACTTGCACAGGATTGACCTCGGTCCTCCCATATCATTGGAAAGGTT
GGACGTAGGGACAAATCTGGGGAATGCAGTTGCTAAGTTGGAGGATGCCAAGGAATTGTTGGAGTCATCG
GACCAGATATTGAGGAGTATGAAAGGTTTATCGAGCACTAGTATAGTTTACATCCTGATTGCAGTATGTC
TTGGAGGATTGATAGGGATCCCCGCTTTAATATGTTGCTGCAGGGGGCGTTGTAACAAGAAGGGAGAACA
AGTTGGTATGTCAAGACCAGGCCTAAAGCCTGATCTTACAGGAACATCAAAATCCTATGTAAGGTCACTC
TGATCCTCTACAACTCTTGGAACACAAATGTCCAACAAGTCTCCTCTTCGTCATCAAGCAACCACCGGAG
CCAGCATCAAGCCCATCTGAAATTGTCTCCGGCTTCCCTCTGGCCGAACAATATTGGTAGTTAATTAAAA
CTTAGGGTGCAAGATCATCCACAATGTCACCACAACGAGACCGGATAAATGCCTTCTACAAAGACAACCC
CCATCCTAAGGGAAGTAGGATAGTTATTAACAGAGAACATCTTATGATTGATAGACCTTATGTTTTGCTG
GCTGTTCTATTCGTCATGTTTCTGAGCTTGATCGGGTTGCTAGCCATTGCAGGCATTAGACTTCATCGGG
CAGCCATCTACACCGCAGAGATCCATAAAAGCCTCAGCACCAATCTAGATGTAACTAACTCAATCGAGCA
TCAGGTTAAGGACGTGCTGACACCACTCTTCAAGATCATCGGTGATGAAGTGGGCTTGAGGACACCTCAG
AGATTCACTGACCTAGTGAAGTTCATCTCTGACAAGATTAAATTCCTTAATCCGGACAGGGAATACGACT
TCAGAGATCTCACTTGGTGTATCAACCCGCCAGAGAGAATCAAATTGGATTATGATCAATACTGTGCAGA
TGTGGCTGCTGAAGAACTCATGAATGCATTGGTGAACTCAACTCTACTGGAGACCAGGGCAACCAATCAG
TTCCTAGCTGTCTCAAAGGGAAACTGCTCAGGGCCCACTACAATCAGAGGCCAATTCTCAAACATGTCGC
TGTCCCTGTTGGACTTGTATTTAAGTCGAGGTTACAATGTGTCATCTATAGTCACTATGACATCCCAGGG
AATGTACGGGGGAACTTACCTAGTGGAAAAGCCTAATCTGAGCAGCAAAGGGTCAGAGTTGTCACAACTG
AGCATGCACCGAGTGTTTGAAGTAGGTGTTATCAGAAATCCGGGTTTGGGGGCTCCGGTATTCCATATGA
CAAACTATCTTGAGCAACCAGTCAGTAATGATTTCAGCAACTGCATGGTGGCTTTGGGGGAGCTCAAGTT
CGCAGCCCTCTGTCACAGGGAAGATTCTATCACAATTCCCTATCAGGGATCAGGGAAAGGTGTCAGCTTC
CAGCTTGTCAAGCTAGGTGTCTGGAAATCCCCAACCGACATGCAATCCTGGGTCCCCCTATCAACGGATG
ATCCAGTGATAGACAGGCTTTACCTCTCATCTCACAGAGGCGTTATCGCTGACAATCAAGCAAAATGGGC
TGTCCCGACAACACGGGCAGATGACAAGTTGCGAATGGAGACATGCTTCCAGCAGGCGTGTAAGGGTAAA
ATCCAAGCACTTTGCGAGAATCCCGAGTGGACACCGTTGAAGGATAACAGGATTCCTTCATACGGGGTCT
TGTCTGTTGATCTGAGTCTGACAGTTGAGCTTAAAATCAAAATTGTTTCAGGATTCGGGCCATTGATCAC
ACACGGTTCAGGGATGGACCTATACAAATCCAACCACAACAATATGTATTGGCTGACTATCCCGCCAATG
AAGAACCTGGCCTTAGGTGTAATCAACACATTGGAGTGGATACCGAGATTCAAGGTTAGTCCCAACCTCT
TCACTGTTCCAATTAAGGAAGCAGGCGAGGACTGCCATGCCCCAACATACCTACCTGCGGAGGTGGATGG
TGATGTCAAACTCAGTTCCAATCTGGTGATTCTACCTGGTCAAGATCTCCAATATGTTCTGGCAACCTAC
GATACTTCCAGAGTTGAACATGCTGTAGTTTATTACGTTTACAGCCCAAGCCGCTCATTTTCTTACTTTT
ATCCTTTTAGGTTGCCTGTAAGGGGGGTCCCCATTGAATTACAAGTGGAATGCTTCACATGGGACCAAAA
ACTCTGGTGCCGTCACTTCTGTGTGCTTGCGGACTCAGAATCTGGTGGACATATCACTCACTCTGGGATG
GTGGGCATGGGAGTCAGCTGCACAGCCACTCGGGAAGATGGAACCAACCGCAGATAGGGCTGCCAGTGAA
CCAATCACATGATGTCACCCAGACATCAGGCATCCCCACTAGTGTGAAATAGACATCAGAATTAAGAAAA
ACGTAGGGTCCAAGTGGTTCCTCGTTATGGACTCGCTATCTGTCAACCAGATCTTATACCCTGAAGTTCA
CCTAGATAGCCCGATAGTCACCAATAAGATAGTAGCTATCCTGGAGTATGCTCGAGTCCCTCACGCTTAC
AGCCTGGAGGACCCTACACTGTGTCAGAACATCAAGCACCGCCTAAAAAACGGATTTTCCAACCAAATGA
TTATAAACAATGTGGAAGTTGGGAATGTCATCAAGTCCAAGCTTAGGAGTTATCCGACCCACTCTCATAT
TCCATATCCAAATTGTAATCAGGATTTATTTAACATAGAAGACAAAGAGTCAACAAGGAAGATCCGTGAG
CTTCTAAAAAAGGGAAATTCGCTGTACTCCAAAGTCAGTGATAAGGTTTTCAAATGCCTGAGGGATACTA
ACTCACGGCTTGGCCTAGGCTCCGAACTGAGAGAGGACATCAAGGAGAAAATTATTAACTTGGGAGTTTA
CATGCATAGCTCCCAATGGTTTGAGCCCTTCCTGTTTTGGTTTACAGTCAAGACTGAGATGAGGTCAGTG
ATCAAATCACAAACCCACACTTGCCATAGGAGGAGACACACACCTGTATTCTTCACTGGTAGTTCAGTTG
AGTTGCTAATCTCTCGTGACCTTGTTGCTATAATCAGTAAAGAGTCTCAACATGTATATTACTTGACGTT
TGAACTGGTTTTGATGTATTGTGATGTCATAGAGGGGAGGTTAATGACAGAGACCGCTATGACCATTGAT
GCTAGGTATACAGAGCTTCTAGGAAGAGTCAGATACATGTGGAAACTGATAGATGGTTTCTTCCCTGCAC
TCGGGAATCCAACTTATCAAATTGTAGCTATGCTGGAGCCACTTTCACTTGCTTACCTGCAGCTGAGGGA
CATAACAGTAGAACTCAGAGGTGCTTTCCTTAACCACTGCTTTACCGAAATACATGATGTTCTTAACCAA
AACGGGTGTTCTGATGAAGGTACTTATCATGATTTAATCGAAGCCCTAGATTACATTTTCATAACTGATG
ACATACATCTGACAGGGGAGATTTTCTCATTTTTCAGAAGTTTCGGCCACCCCAGACTTGAAGCGGTAAC
GGCTGCTGAAAATGTTAGAAAATACATGAATCAGCCTAAAGTAATTGTGTATGAGACTCTGATGAAAGGT
CATGCCATATTTTGTGGAATCATAATCAACGGCTATCGTGACAGGCACGGAGGCAGTTGGCCACCCCTGA
CCCTCCCCCTGCATGCTGCAGACACAATCCGGAATGCTCAAGCTTCAGGTGAGGGGTTAACACATGAGCA
GTGCGTTGACAACTGGAAATCTTTTGCTGGAGTGAGATTTGGCTGCTTTATGCCTCTTAGCCTGGACAGT
GATCTGACAATGTACCTAAAGGACAAGGCACTTGCTGCTCTCCAAAGGGAATGGGATTCAGTTTACCCGA
AAGAGTTCCTGCGTTACGACCCTCCCAAGGGAACCGGGTCACGGAGGCTTGTAGATGTTTTCCTTAATGA
TTCAAGCTTTGACCCATATGATATGATAATGTATGTTGTAAGTGGAGCTTACCTCCATGACCCCGAGTTC
AACCTGTCTTACAGCCTGAAAGAAAAGGAGATCAAGGAAACAGGTAGACTTTTTGCTAAAATGACTTACA
AAATGAGGGCATGCCAAGTGATTGCTGAAAATCTAATCTCAAACGGGATTGGCAAATATTTTAAGGACAA
TGGGATGGCCAAGGACGAGCACGATTTGACTAAGGCACTCCACACTCTAGCTGTCTCAGGAGTCCCCAAA
GATCTCAAAGAAAGTCACAGGGGGGGGCCGGTCTCAAAAACCCACTCCCGAAGCCCAGTCCACGCAAGCA
CCAAGAACGTGAAAGCAGCAAAAGGGTTTATAGGATTCCCTCATGTAATTCGGCAGGACCAAGACACTGA
TCACCCTGAGAATATGGAAGCTTATGAGACAGTCAGTGCATTTATCACGACTGATCTCAAGAAGTACTGC
CTTAATTGGAGATATGAGACCATCAGCTTATTTGCCCAGAGGCTAAATGAGATTTACGGATTACCCTCAT
TTTTCCAGTGGCTGCATAAGAGGCTTGAAACCTCTGTCCTCTATGTAAGTGACCCTCATTGCCCCCCTGA
CCTTGACGCCCATGTCCCGTTATGCAAAGTCCCCAATGACCAAATCTTCATTAAGTACCCTATGGGAGGT
ATAGAAGGGTATTGTCAGAAGCTGTGGACCATCAGCACCATTCCCTATTTATACCTGGCTGCTTATGAGA
GCGGAGTAAGGATTGCTTCGTTAGTGCAAGGGGACAATCAGACCATAGCCGTAACAAAAAGGGTACCCAG
CACATGGCCTTACAACCTTAAGAAACGGGAAGCTGCTAGAGTAACTAGAGATTATTTTGTAATTCTTAGG
CAAAGGCTACACGACATTGGCCATCACCTCAAGGCAAATGAGACAATTGTTTCGTCACATTTTTTCGTCT
ATTCAAAAGGAATATATTATGATGGGCTACTTGTGTCCCAATCACTCAAGAGCATCGCAAGATGTGTATT
CTGGTCAGAGACTATAGTTGATGAAACAAGGGCAGCATGCAGTAACATTGCTACAACAATGGCTAAAAGC
ATCGAGAGAGGTTATGACCGTTACCTAGCATATTCCCTGAATGTCCTAAAAGTGATACAGCAAATTCTGA
TCTCTCTTGGCTTCACAATCAATTCTACCATGACTCGGGATGTAGTCATACCCCTCCTCACAAACAACGA
TCTCTTAATCAGGATGGCACTGTTGCCCGCTCCTATTGGGGGGATGAATTATCTGAATATGAGCAGGCTG
TTTGTCAGAAACATCGGTGATCCAGTAACATCATCAATTGCTGATCTCAAGAGAATGATTCTCGCATCAC
TAATGCCTGAAGAGACCCTCCACCAAGTAATGACACAACAACCGGGGGACTCTTCATTCCTAGACTGGGC
TAGCGACCCTTACTCAGCAAATCTTGTATGCGTTCAGAGCATCACTAGACTCCTCAAGAACATAACTGCA
AGGTTTGTCCTGATCCATAGTCCAAATCCAATGTTAAAAGGGTTATTCCATGATGGCAGTAAAGAAGAGG
ATGAGGGACTGGCGGCATTCCTCATGGACAGGCATATCATAGTACCTAGGGCAGCTCATGAAATCCTGGA
TCACAGTGTCACAGGGGCAAGAGAGTCCATTGCAGGCATGCTAGATACCACAAAAGGCCTGATTCGGGCC
AGCATGAGGAAGGGGGGGTTAACCTCTCGAGTGATAACCAGATTGTCCAATTATGACTATGAACAATTTA
GAGCAGGGATGGTGCTATTGACAGGAAGAAAAAGAAATGTCCTCATTGACAAAGAGTCATGTTCAGTGCA
GCTGGCTAGAGCCCTAAGAAGCCATATGTGGGCAAGGCTAGCTCGAGGACGGCCTATTTACGGCCTTGAG
GTCCCTGATGTACTAGAATCTATGCGAGGCCACCTTATTCGGCGTCATGAGACATGTGTCATCTGCGAGT
GTGGATCAGTCAACTACGGATGGTTTTTTGTCCCCTCGGGTTGTCAACTGGATGATATTGACAAGGAAAC
ATCATCCTTGAGAGTCCCATACATTGGTTCTACCACTGATGAGAGAACAGACATGAAGCTTGCCTTCGTA
AGAGCCCCAAGCCGATCCTTGCGATCTGCTGTTAGAATAGCAACAGTGTACTCATGGGCTTATGGTGATG
ATGATAGCTCTTGGAACGAAGCCTGGTTGTTGGCAAGGCAAAGGGCCAATGTGAGCCTGGAGGAGCTAAG
GGTGATCACTCCCATCTCAACTTCTACTAATTTAGCGCACAGGTTGAGGGATCGTAGCACTCAAGTGAAA
TACTCAGGCACATCTCTTGTCCGAGTGGCAAGGTATACCACAATCTCCAACGACAATCTCTCATTTGTCA
TATCAGATAAGAAGGTTGATACTAACTTTATATACCAACAAGGAATGCTTCTAGGGTTAGGTGTCTTAGA
AACATTGTTTCGACTCGAGAAAGATACCGGATCATCTAACACGGTACTACATCTTCACGTCGAAACAGAT
TGTTGCGTGATCCCGATGATAGATCATCCCAGGATACCCAGCTCCCGCAAGTTAGAGCTGAGGGCAGAGC
TATGTACCAACCCATTGATATATGATAATGCACCTTTAATTGACAGAGACGCAACAAGGCTATACACCCA
GAGCCATAGAAGGCACCTTGTGGAATTTGTTACATGGTCCACACCCCAACTATATCACATTCTAGCTAAG
TCCACAGCACTATCTATGATTGACCTGGTAACAAAATTTGAGAAGGACCATATGAATGAAATTTCAGCTC
TCATAGGGGATGACGATATCAATAGTTTCATAACTGAGTTCCTACTTATAGAGCCAAGATTATTCACTAT
CTACTTAGGCCAGTGTGCAGCCATCAATTGGGCATTTGATGTACATTATCATAGACCATCAGGGAAATAT
CAGATGGGTGAGCTGTTGTCTTCATTCCTTTCTAGAATGAGCAAGGGAGTGTTTAAGGTGCTTGTCAATG
CTCTAAGCCACCCAAAGATCTACAAGAAATTCTGGCATTGTGGCATTATAGAGCCTATCCATGGTCCTTC
GCTTGATGCTCAAAATTTGCACACAACTGTGTGCAACATGGTTTACACATGTTATATGACCTACCTCGAC
CTGTTGTTGAATGAAGAGTTAGAAGAGTTCACATTTCTTTTGTGTGAAAGCGACGAGGATGTAGTACCGG
ACAGATTCGACAATATCCAGGCAAAACACCTGTGTGTTCTAGCAGATTTGTACTGTCAACCAGGGACCTG
CCCACCAATTCGAGGTTTAAGACCGGTAGAGAAATGTGCAGTTCTAACCGATCATATCAAGGCAGAGGCT
AGGTTATCTCCATCAGGGTCTTCGTGGAACATAAATCCAATTGTTGTAGACCATTACTCATGCTCTCTGA
CTTATCTCCGGCGAGGATCGATCAAGCAGATAAGATTGAGAGTTGATCCAGGATTCATTTTTGACGCCCT
CGCTGAGGTAAATGTCAGTCAGCCAAAGATCGGCAGCAACAACTTCCCGAATATGAGCATTAAGGATTTC
AGGCCTCCTCACGATGATGTTGCAAAATTGCTCAAAGATATCAACACAAGCAAACACAATCTTCCCATTT
CAGGGGGTAATCTCGCCAATTATGAAATCCATGCTTTCCGCAGAATCGGGTTAAACTCATCTGCTTGTTA
CAAAGCTGTTGAGATATCAACATTAATTAGGAGATGCCTTGAGCCAGGGGAAGACGGCTTGTTCTTGGGT
GAGGGGTCGGGCTCTATGTTGATCACTTATAAGGAGATACTAAAACTAAACAAGTGCTTCTATAATAGCG
GGGTTTCTGCCAATTCTAGATCAGGTCAAAGGGAATTAGCACCCTATCCCTCCGAAGTTGGCCTTGTCGA
ACACAGAATGGGGGTAGGTAATATTGTCAAGGTGCTCTTTAATGGGAGGCCCGAAGTCACGTGGGTAGGC
AGTATAGATTGCTTCAATTTCATAGTCAGTAATATCCCCACCTCTAGTGTGGGGTTTATCCATTCAGATA
TAGAGACCTTACCTAACAAAGATACTATAGAGAAGCTAGAGGAATTGGCAGCCATCTTATCGATGGCTCT
GCTCCTTGGCAAAATAGGATCAATACTGGTGATTAAGCTTATGCCTTTCAGCGGGGATTTTGTTCAGGGA
TTTATAAGCTATGTAGGGTCTCATTATAGAGAAGTGAACCTTGTCTACCCTAGATACAGCAACTTCATAT
CTACTGAATCTTATTTAGTTATGACAGATCTTAAGGCTAACCGGCTAATGAACCCTGAAAAGATTAAGCA
GCAGATAATTGAATCATCCGTGCGGACTTCACCTGGACTTATAGGTCACATCCTATCCATTAAGCAACTA
AACTGCATACAAGCAATTGTGGGAGACGCAGTTAGTAGAGGTGATATCAACCCTACCCTGAAAAAACTTA
CACCTATAGAGCAGGTGCTGATCAATTGCGGGTTGGCAATTAACGGACCTAAACTGTGCAAAGAATTGAT
CCACCATGATGTTGCCTCAGGGCAAGATGGATTGCTCAACTCTATACTTATCCTCTACAGGGAGTTGGCA
AGATTCAAAGACAACCAAAGAAATCAACAAGGGATGTTCCACGCTTACCCCGTATTGGTAAGTAGCAGGC
AACGAGAACTTATATCCAGGATCACCCGCAAATTTTGGGGGCATATTCTTCTATACTCTGGGAACAGAAA
GTTGATAAATCGGTTTATCCAAAATCTCAAGTCCGGTTATCTAATACTAGACTTACACCAGAATATCTTC
GTTAAGAATCTATCTAAGTCAGAGAAACAGATTATTATGACGGGGGGTTTAAAACGCGAGTGGGTTTTTA
GGGTAACAGTCAAGGAGACCAAAGAATGGTATAAGTTAGTCGGATACAGTGCCCTGATTAAGGATTAA


>KT732240.1 MVs/Hull.GBR/47.12/[D8]

-----------------------------------------------------------------------------------------------------------ATGGCCACACTTTTAAGGAGCTTAGCATTGTTCAAAAGAAACAAGGACAAACCACCCATTACATCAGGAT
CCGGTGGAGCCATCAGAGGAATCAAACACATCATTATAGTACCAATCCCTGGAGATTCCTCAATTACCAC
TCGATCCAGACTATTGGACCGGTTGGTCAGGTTAATTGGGAACCCAGATGTGAGCGGACCCAAACTAACA
GGGGCACTAATAGGTATATTATCTTTGTTTGTGGAATCTCCAGGTCAATTAATTCAGAGGATCACCGATG
ACCCTGACGTTAGCATCAGGCTGTTGGAGGTTGTCCAGAGTGACCAGTCACAATCTGGCCTTACCTTCGC
ATCAAGAGGTACCAACATGGAGGATGAGGCGGACCAATACTTTTCACATGATGATCCAAGTAGTAGTGAT
CAATCCAGGTCTGGATGGTTCGAGAACAAGGAAATCTCAGATATCGAAGTGCAAGACCCTGAGGGATTTA
ATATGATTCTGGGTACCATTCTAGCCCAAATTTGGGTCTTGCTCGCAAAGGCGGTTACGGCCCCAGACAC
GGCAGCTGATTCGGAGCTAAGAAGGTGGATAAAGTACACCCAACAAAGAAGGGTAGTTGGTGAATTTAGA
TTGGAGAGAAAATGGTTGGATGTGGTGAGGAACAGGATTGCCGAGGACCTCTCCTTACGCCGATTCATGG
TCGCTCTAATCCTGGATATCAAGAGGACACCCGGGAACAAACCTAGGATTGCCGAAATGATATGTGACAT
TGATACATATATCGTAGAGGCAGGATTAGCCAGTTTTATCCTGACTATTAAGTTTGGGATAGAAACTATG
TATCCTGCTCTCGGACTGCATGAATTTGCTGGTGAGTTATCCACACTTGAGTCCTTGATGAATCTTTACC
AGCAAATGGGAGAAACTGCACCCTACATGGTAATCCTGGAGAACTCAATTCAGAACAAGTTCAGTGCAGG
ATCATACCCTCTGCTATGGAGCTATGCCATGGGAGTAGGAGTGGAACTTGAAAACTCTATGGGGGGTTTG
AACTTTGGTCGATCTTACTTTGATCCAGCATATTTTAGATTAGGGCAAGAGATGGTGAGGAGGTCAGCTG
GGAAGGTCAGTTCCACATTGGCATCTGAACTCGGTATCACTGCCGAGGATGCAAGGCTTGTTTCAGAGAT
TGCAATGCATACTACTGAGGACAGGACCAGTAGAGCAGTTGGACCCAGACAAGCTCAAGTGTCGTTTCTA
CACGGTGATCAAAGTGAGAATGAGCTACCAGGATTGGGGGGCAAAGAAGATAGGAGGGTCAGGCAGAGTC
GGGGAGAAGCCAGGGAGAGCAATAGAGAAATCGGGTCCAGCAGATTAAGTGACGCGAGAGCTGCCCATCT
TCCGACCAGCACACCCCTAGACATTGACACTGCATCGGAGTCAGGTCAAGATCCGCAGGACAGTCGAAGG
TCAGCTGACGCCCTGCTCAGGCTGCAAGCTATGGCAGGAATCCTGGAAGAACAAGGCTCAGACACGGACA
CCCCCAGGGTGTACAATGACAGAGATCTTCTAGACTAGGTGCAAGAGGCCGAGGACCAGAACAACATCCG
CCTACCCTCCATCATTGTTATAAAAAACTTAGGAACCAGGTCCACACAGCCGCCAGCCAACCAACCATCC
ACTCCCACGACTGGGGCCGATGGCAGAAGAGCAGGCACGCCATGTCAAAAACGGACTGGAATGTATCCGG
GCTCTCAAGGCCGAGCCCATCGGCTCGCTGGCCGTCGAGGAAGCCATGGCAGCATGGTCAGAAATATCAG
ACAACCCAGGACAGGACCGAGCCACCTGCAAGGAAGAGAAGGCAGGCAGTTCGGGTCTCAGCAAACCATG
CCTCTCAGCAATTGGATCAACTGAAGGCGGTGCACCTCGCATCCGCGGTCAGGGATCTGGAGAGAGCGAT
GACGACGCTGAAACTTTGGGAATCCCCTCAAGAAATCTCCAGGCATCAAGCACTGGGCTACAGTGTTATC
ATGTTTATGATCACAGCGGTGAAGCGGTTAAGGGAATCCAAGATGCTGACTCTATCATGGTTCAATCAGG
CCTTGATGGTGATAGCACCCTCTCAGGAGGAGACGATGAATCTGAAAACAGCGATGTGGATATTGGCGAA
CCTGATACCGAGGGATATGCTATCACTGACCGGGGATCTGCTCCCATCTCTATGGGGTTCAGGGCTTCTG
ATGTTGAAACTGCAGAAGGAGGTGAGATCCACGAGCTCCTGAGACTCCAATCCAGAGGCAACAACTTTCC
GAAGCTTGGGAAAACTCTCAATGTTCCTCCGCCCCCGAACCCCGGTAGGGCCAGCGCTTCCGAGACACCC
ATTAAAAAGGGCACAGACGCGAGATTAGCCTCATTTGGAACGGAGATCGCGTCTTTATTGACAGGTGGTG
CAACCCAATGTGCTCGAAAGTCACCCTCGGAACCATCAGGGCCAGGTGCACCTGTGGGGAATGTCCCCGA
GTGTGTGAGCAATGCCGCACTGATACAGGAGTGGACACCCGAATCTGGTACCACAATCTCCCCGAGATCC
CAGAATAATGAAGAAGGGGGAGACTATTATGATGATGAGCTGTTCTCCGATGTCCAAGACATCAAAACAG
CCTTGGCCAAAATACACGAGGATAATCAGAAGATAATCTCTAAACTAGAATCACTGCTGTTATTGAAGGG
AGAAGTTGAGTCAATTAAGAAGCAGATTAACAGGCAAAATATCAGCATATCCACCTTGGAAGGACACCTC
TCAAGCATCATGATCGCCATTCCTGGACTTGGGAAGGATCCCAACGACCCCACTGCAGATGTCGAACTCA
ATCCCGACTTGAAACCCATCATAGGCAGAGATTCAGGCCGAGCACTGGCCGAAGTTCTCAAGAAACCCGC
TGCCAGCCGACAACTCCAAGGAATGACAAATGGACGGACCAGTTCCAGAGGACAGCTGCTGAAGGAATTT
CAACTAAAGCCGATCGGGAAAAAGGTGAGCTCAGCCGTCGGGTTTGTCCCTGACACCGGGCCTGTGTCAC
GCAGTGTAATCCGCTCCATTATAAAATCCAGTCGGCTAGAGGAAGATCGGAAGCGTTACCTGATGACTCT
CCTTGATGATATCAAAGGAGCCAACGATCTTGCCAAGTTCCACCAGATGCTGATGAAGATAATAATGAAG
TAGCTACAGCTCAACTCACCTGCCAACCTCACGCCAGTCGACCTAATCAGTACAACCTAAATCCATTATA
AAAAACTTAGGAGCAAAGTGATTGGCTCCCAAGTTCCACAATGACAGAGATCTACGACTTCGACAAGTCG
GCATGGGACATCAAAGGGTCGATCGCTCCGATACAACCCACCACCTACAGTGATGGCAGGCTGGTGCCCC
AGGTCAGAGTCATAGATCCTGGTCTAGGCGACAGGAAGGATGAATGCTTTATGTACATGTTTCTGCTGGG
GGTTGTTGAGGACAGCGATCCCCTAGAGCCTCCAATCGGGCGAGCATTTGGGTCTCTGCCCCTAGGTGTT
GGTAGATCCACAGCAAAACCCGAAGAGCTCCTCAAAGAGGCCACTGAGCTTGACATAGTTGTCAGACGTA
CAGCAGGACTCAATGAAAAACTGGTGTTCTACAACAACACCCCACTAACTCTCCTCACACCTTGGAGAAA
GGTCCTAACAACAGGGAGTGTCTTCAACGCAAACCAAGTGTGCAATGCAGTTAATCTGATACCGCTGGAT
ACCCCGCAGAGGTTCCGTGTTGTTTATATGAGCATCACCCGTCTTTCGGATAACGGGTATTACACCGTTC
CTAGAAGAATGCTGGAATTCAGATCGGTCAATGCAGTGGCCTTCAACCTGCTGGTGACCCTTAGGATTGA
CAAGGCGATTGGCCCTGGGAAGATCATCGACAATGCAGAGCAACTTCCTGAGGCAACATTTATGGTCCAC
ATCGGGAACTTCAGGAGAAAGAAGAGTGAAGTCTACTCTGCCGATTATTGCAAGATGAAAATCGAAAAGA
TGGGCCTGGTTTTTGCACTTGGTGGGATAGGAGGCACCAGTCTTCACATTAGAAGCACAGGCAAGATGAG
CAAGACTCTCCATGCACAACTCGGGTTCAAGAAGACCTTATGTTACCCACTGATGGATATCAATGAAGAC
CTTAATCGATTACTCTGGAGGAGCAGATGCAAGATAGTAAGAATCCAGGCAGTTTTGCAGCCATCGGTTC
CCCAAGAATTCCGCATTTACGACGACGTGATCATAAATGATGACCAAGGACTATTCAAAGTTCTGTAGAC
CGCAGTGCCCAGCAATGCCCGAAAACGACCCCCCTCATAATGACAGCCAGAAGGCCCGGACAAGAAAGCC
CCCTCCAAAAGACTCCACAGACCAAGCAAGAGGCCAGCCAACAGCTGATGGCAAGCGCGAACACCAGGCG
GCCCAAGCACAGAACAGCCCCGACACAAGGCCATCACTAGCCATCCCAACCTGAGTCCTCCTCGTGGGAC
CCCCGAGGACCAACCCCCAAGGTCGCCCCCGACCCAGACCACCAACCGCATCCCCATAGCCCCCGGGAAA
GAAACCCCCAGCAACTGGAAGGTCCCTCCCCCTTTCTCTCAATGCAAAAGCCCCACAACCGAATCGCACA
AGCGACCGAGGTGACCCAACCGCAGACATCCGACTCCCTAGACAGATCCTCTCCCCCCGGCAAACTAAAC
AAAACTTAGGGCCAAGGAAAATACACACCCGACAGAACCCAGACCCCGGCCCACGACGCCGCGCCCCCAT
CCCCCGACAACCAGAGGGAGCCCCCAACCAATCCCGCCGGCCCCCCCGGCGCCCACAGGCAGGCACACCA
ACCCCCGAACAGACCCGGCACCCAGTCACCGACAGTCCAAGACGGGGGGCCCCCCCCAAAAAAGGGCCCT
CAGGGGCCGACAGCCAGCACCGCAAGGAAGCCCACCCACCCCACACACGACCACGGCAACCGAACCAGAA
TCCAGACCAACCTGGGCCACCAGCTCCCAGATTCGGCCATCACCCCGCAGAAAGGAAAGGCCACAACCTG
CGCACCCCAGCCCCGATCTGGCGGACAGCCAACCAACCCGAACCAGCACCCAAGAGCGATCCCTGAAGGA
CCCCCGAACCGCAAACGACATCAACATCCCACAGCCTCCCCGAGTCCCCCGATCTCCTCTTCTTCTTGAA
GGGACCAAAAGATCAATCCACCACACCCGACGACACTCAATTCCCCACCCCTAAAGGAGACACCGAGAAT
CCCAGAATTAAGACTCATCCAGTGTCCATCATGGGTCTCAAGGTGAACGTCTCTGTCATATTCATGGCAG
TACTGTTAACTCTTCAAACACCCACCGGTCAAATCCATTGGGGCAATCTCTCTAAGATAGGGGTGGTAGG
GGTAGGAAGTGCAAGCTACAAAGTTATGACTCGTTCCAGCCATCAATCATTAGTCATAAAGTTAATGCCC
AATATAACTCTCCTCAACAATTGCACGAGGGTAGAGATTGCAGAATACAGGAGACTACTGAGAACAGTTC
TGGAACCAATTAGAGATGCACTTAATGCAATGACTCAGAATATAAGACCGGTTCAGAGTGTAGCTTCAAG
TAGGAGACACAAGAGATTTGCGGGAGTTGTCCTGGCAGGTGCGGCCCTAGGCGTTGCCACAGCTGCTCAA
ATAACAGCCGGTATTGCACTTCACCAGTCCATGCTGAACTCTCAAGCCATCGACAATCTGAGAGCGAGCC
TAGAAACTACTAATCAGGCAATTGAGGCAATCAGACAAGCAGGGCAGGAGACGATATTGGCTGTTCAGGG
TGTCCAAGACTACATCAATAATGAGCTGATACCGTCTATGAATCAACTATCTTGTGATTTAATCGGCCAG
AAGCTAGGGCTCAAATTGCTCAGATACTATACAGAAATCCTGTCATTATTTGGCCCCAGCCTACGGGACC
CCATATCTGCGGAGATATCTATCCAGGCTTTAAGCTATGCGCTTGGAGGAGATATCAATAAGGTGTTGGA
AAAGCTCGGATACAGTGGAGGTGATCTACTGGGCATCTTAGAGAGCAGAGGAATAAAGGCCCGGATAACT
CACGTCGACACAGAGTCCTACTTCATTGTACTCAGTATAGCCTATCCGACGCTGTCCGAGATTAAGGGGG
TGATTGTCCACCGGCTAGAGGGGGTCTCGTACAACATAGGCTCTCAAGAGTGGTATACCACTGTGCCCAA
GTATGTTGCAACCCAAGGGTACCTTATCTCGAATTTTGATGAGTCATCGTGCACTTTCATGCCAGAGGGG
ACTGTGTGCAGCCAGAATGCCTTGTACCCGATGAGTCCTCTGCTCCAAGAATGCCTCCGGGGGTCCACTA
AGTCCTGTGCTCGTACACTCGTATCCGGGTCTTTCGGGAACCGATTCATTTTATCACAGGGGAACCTAAT
AGCCAATTGTGCATCAATCCTTTGCAAGTGTTACACAACAGGAACGATCATTAATCAAGACCCTGACAAG
ATCCTAACATACATTGCTGCCGATCACTGCCCGGTGGTCGAGGTGAATGGCGTGACCATCCAAGTCGGGA
GCAGGAGGTATCCGGACGCTGTGTACTTGCACAGGATTGACCTCGGTCCTCCCATATCATTGGAAAGGTT
GGACGTAGGGACAAATCTGGGGAATGCAATTGCTAAGTTGGAGGATGCCAAGGAATTGTTGGAGTCATCG
GACCAGATATTGAGGAGTATGAAAGGTTTATCGAGCACTAGTATAGTTTACATCCTGATTGCAGTATGTC
TTGGAGGATTGATAGGGATCCCCGCTTTAATATGTTGCTGCAGGGGGCGTTGTAACAAGAAGGGAGAACA
AGTTGGTATGTCAAGACCAGGCCTAAAGCCTGATCTTACAGGAACATCAAAATCCTATGTAAGGTCACTC
TGATCCTCTACAACTCTTGGAACACAAATGTCCAACAAGTCTCCTCTTCGTCATCAAGCAACCACCGGAG
CCAGCATCAAGCCCATCTGAAATTGTCTCCGGCTTCCCTCTGGCCGAACAATATTGGTAGTTAATTAAAA
CTTAGGGTGCAAGATCATCCACAATGTCACCACAACGAGACCGGATAAATGCCTTCTACAAAGACAACCC
CCATCCTAAGGGAAGTAGGATAGTTATTAACAGAGAACATCTTATGATTGATAGACCTTATGTTTTGCTG
GCTGTTCTATTCGTCATGTTTCTGAGCTTGATCGGGTTGCTAGCCATTGCAGGCATTAGACTTCATCGGG
CAGCCATCTACACCGCAGAGATCCATAAAAGCCTCAGCACCAATCTAGATGTAACTAACTCAATCGAGCA
TCAGGTTAAGGACGTGCTGACACCACTCTTCAAGATCATCGGTGATGAAGTGGGCTTGAGGACACCTCAG
AGATTCACTGACCTAGTGAAGTTCATCTCTGACAAGATTAAATTCCTTAATCCGGACAGGGAATACGACT
TCAGAGATCTCACTTGGTGTATCAACCCGCCAGAGAGAATCAAATTGGATTATGATCAATACTGTGCAGA
TGTGGCTGCTGAAGAACTCATGAATGCATTGGTGAACTCAACTCTACTGGAGACCAGGGCAACCAATCAG
TTCCTAGCTGTCTCAAAGGGAAACTGCTCAGGGCCCACTACAATCAGAGGCCAATTCTCAAACATGTCGC
TGTCCCTGTTGGACTTGTATTTAAGTCGAGGTTACAATGTGTCATCTATAGTCACTATGACATCCCAGGG
AATGTACGGGGGAACTTACCTAGTGGAAAAGCCTAATCTGAGCAGCAAAGGGTCAGAGTTGTCACAACTG
AGCATGCACCGAGTGTTTGAAGTAGGTGTTATCAGAAATCCGGGTTTGGGGGCTCCGGTATTCCATATGA
CAAACTATCTTGAGCAACCAGTCAGTAATGATTTCAGCAACTGCATGGTGGCTTTGGGGGAGCTCAAGTT
CGCAGCCCTCTGTCACAGGGAAGATTCTATCACAATTCCCTATCAGGGATCAGGGAAAGGTGTCAGCTTC
CAGCTTGTCAAGCTAGGTGTCTGGAAATCCCCAACCGACATGCAATCCTGGGTCCCCCTATCAACGGATG
ATCCAGTGATAGACAGGCTTTACCTCTCATCTCACAGAGGCGTTATCGCTGACAATCAAGCAAAATGGGC
TGTCCCGACAACACGGACAGATGACAAGTTGCGAATGGAGACATGCTTCCAGCAGGCGTGTAAGGGTAAA
ATCCAAGCACTTTGCGAGAATCCCGAGTGGACACCGTTGAAGGATAACAGGATTCCTTCATACGGGGTCT
TGTCTGTTGATCTGAGTCTGACAGTTGAGCTTAAAATCAAAATTGTTTCAGGATTCGGGCCATTGATCAC
ACACGGTTCAGGGATGGACCTATACAAATCCAACCACAACAATATGTATTGGCTGACTATCCCGCCAATG
AAGAACCTGGCCTTAGGTGTAATCAACACATTGGAGTGGATACCGAGATTCAAGGTTAGTCCCAACCTCT
TCACTGTTCCAATTAAGGAAGCAGGCGAGGACTGCCATGCCCCAACATACCTACCTGCGGAGGTGGATGG
TGATGTCAAACTCAGTTCCAATCTGGTGATTCTACCTGGTCAAGATCTCCAATATGTTCTGGCAACCTAC
GATACTTCCAGAGTTGAACATGCTGTAGTTTATTACGTTTACAGCCCAAGCCGCTCATTTTCTTACTTTT
ATCCTTTTAGGTTGCCTGTAAGGGGGGTCCCCATTGAATTACAAGTGGAATGCTTCACATGGGACCAAAA
ACTCTGGTGCCGTCACTTCTGTGTGCTTGCGGACTCAGAATCTGGTGGACATATCACTCACTCTGGGATG
GTGGGCATGGGAGTCAGCTGCACAGCCACTCGGGAAGATGGAACCAACCGCAGATAGGGCTGCCAGTGAA
CCAATCACATGATGTCACCCAGACATCAGGCATCCCCACTAGTGTGAAATAGACATCAGAATTAAGAAAA
ACGTAGGGTCCAAGTGGTTCCTCGTTATGGACTCGCTATCTGTCAACCAGATCTTATACCCTGAAGTTCA
CCTAGATAGCCCGATAGTCACCAATAAGATAGTAGCTATCCTGGAGTATGCTCGAGTCCCTCACGCTTAC
AGCCTGGAGGACCCTACACTGTGTCAGAACATCAAGCACCGCCTAAAAAACGGATTTTCCAACCAAATGA
TTATAAACAATGTGGAAGTTGGGAATGTCATCAAGTCCAAGCTTAGGAGTTATCCGACCCACTCTCATAT
TCCATATCCAAATTGTAATCAGGATTTATTTAACATAGAAGACAAAGAGTCAACAAGGAAGATCCGTGAG
CTTCTAAAAAAGGGAAATTCGCTGTACTCCAAAGTCAGTGATAAGGTTTTCAAATGCCTGAGGGATACTA
ACTCACGGCTTGGCCTAGGCTCCGAACTGAGAGAGGACATCAAGGAGAAAATTATTAACTTGGGAGTTTA
CATGCATAGCTCCCAATGGTTTGAGCCCTTCCTGTTTTGGTTTACAGTCAAGACTGAGATGAGGTCAGTG
ATCAAATCACAAACCCACACTTGCCATAGGAGGAGACACACACCTGTATTCTTCACTGGTAGTTCAGTTG
AGTTGCTAATCTCTCGTGACCTTGTTGCTATAATCAGTAAAGAGTCTCAACATGTATATTACTTGACGTT
TGAACTGGTTTTGATGTATTGTGATGTCATAGAGGGGAGGTTAATGACAGAGACCGCTATGACCATTGAT
GCTAGGTATACAGAGCTTCTAGGAAGAGTCAGATACATGTGGAAACTGATAGATGGTTTCTTCCCTGCAC
TCGGGAATCCAACTTATCAAATTGTAGCTATGCTGGAGCCACTTTCACTTGCTTACCTGCAGCTGAGGGA
CATAACAGTAGAACTCAGAGGTGCTTTCCTTAACCACTGCTTTACCGAAATACATGATGTTCTTAACCAA
AACGGGTGTTCTGATGAAGGTACTTATCATGATTTAATCGAAGCCCTAGATTACATTTTCATAACTGATG
ACATACATCTGACAGGGGAGATTTTCTCATTTTTCAGAAGTTTCGGCCACCCCAGACTTGAAGCGGTAAC
GGCTGCTGAAAATGTTAGAAAATACATGAATCAGCCTAAAGTAATTGTGTATGAGACTCTGATGAAAGGT
CATGCCATATTTTGTGGAATCATAATCAACGGCTATCGTGACAGGCACGGAGGCAGTTGGCCACCCCTGA
CCCTCCCCCTGCATGCTGCAGACACAATCCGGAATGCTCAAGCTTCAGGTGAGGGGTTAACACATGAGCA
GTGTGTTGACAACTGGAAATCTTTTGCTGGAGTGAGATTTGGCTGCTTTATGCCTCTTAGCCTGGACAGT
GATCTGACAATGTACCTAAAGGACAAGGCACTTGCTGCTCTCCAAAGGGAATGGGATTCAGTTTACCCGA
AAGAGTTCCTGCGTTACGACCCTCCCAAGGGAACCGGGTCACGGAGGCTTGTAGATGTTTTCCTTAATGA
TTCAAGCTTTGACCCATATGATATGATAATGTATGTTGTAAGTGGAGCTTACCTCCATGACCCCGAGTTC
AACCTGTCTTACAGCCTGAAAGAAAAGGAGATCAAGGAAACAGGTAGACTTTTTGCTAAAATGACTTACA
AAATGAGGGCATGCCAAGTGATTGCTGAAAATCTAATCTCAAACGGGATTGGCAAATATTTTAAGGACAA
TGGGATGGCCAAGGACGAGCACGATTTGACTAAGGCACTCCACACTCTAGCTGTCTCAGGAGTCCCCAAA
GATCTCAAAGAAAGTCACAGGGGGGGGCCGGTCTCAAAAACCCACTCCCGAAGCCCAGTCCACGCAAGCA
CCAAGAACGTGAAAGCAGCAAAAGGGTTTATAGGATTCCCTCATGTAATTCGGCAGGACCAAGACACTGA
TCACCCTGAGAATATGGAAGCTTATGAGACAGTCAGTGCATTTATCACGACTGATCTCAAGAAGTACTGC
CTTAATTGGAGATATGAGACCATCAGCTTATTTGCCCAGAGGCTAAATGAGATTTACGGATTACCCTCAT
TTTTCCAGTGGCTGCATAAGAGGCTTGAAACCTCTGTCCTCTATGTAAGTGACCCTCATTGCCCCCCTGA
CCTTGACGCCCATGTCCCGTTATGCAAAGTCCCCAATGACCAAATCTTCATTAAGTACCCTATGGGAGGT
ATAGAAGGGTATTGTCAGAAGCTGTGGACCATCAGCACCATTCCCTATTTATACCTGGCTGCTTATGAGA
GCGGAGTAAGGATTGCTTCGTTAGTGCAAGGGGACAATCAGACCATAGCCGTAACAAAAAGGGTACCCAG
CACATGGCCTTACAACCTTAAGAAACGGGAAGCTGCTAGAGTAACTAGAGATTATTTTGTAATTCTTAGG
CAAAGGCTACACGACATTGGCCATCACCTCAAGGCAAATGAGACAATTGTTTCGTCACATTTTTTCGTCT
ATTCAAAAGGAATATATTATGATGGGCTACTTGTGTCCCAATCACTCAAGAGCATCGCAAGATGTGTATT
CTGGTCAGAGACTATAGTTGATGAAACAAGGGCAGCATGCAGTAACATTGCTACAACAATGGCTAAAAGC
ATCGAGAGAGGTTATGACCGTTACCTAGCATATTCCCTGAATGTCCTAAAAGTGATACAGCAAATTCTGA
TCTCTCTTGGCTTCACAATCAATTCTACCATGACTCGGGATGTAGTCATACCCCTCCTCACAAACAACGA
TCTCTTAATCAGGATGGCACTGTTGCCCGCTCCTATTGGGGGGATGAATTATCTGAATATGAGCAGGCTG
TTTGTCAGAAACATCGGTGATCCAGTAACATCATCAATTGCTGATCTCAAGAGAATGATTCTCGCATCAC
TAATGCCTGAAGAGACCCTCCACCAAGTAATGACACAACAACCGGGGGACTCTTCATTCCTAGACTGGGC
TAGCGACCCTTACTCAGCAAATCTTGTATGCGTTCAGAGCATCACTAGACTCCTCAAGAACATAACTGCA
AGGTTTGTCCTGATCCATAGTCCAAATCCAATGTTAAAAGGGTTATTCCATGATGGCAGTAAAGAAGAGG
ATGAGGGACTGGCGGCATTCCTCATGGACAGGCATATCATAGTACCTAGGGCAGCTCATGAAATCCTGGA
TCACAGTGTCACAGGGGCAAGAGAGTCCATTGCAGGCATGCTAGATACCACAAAAGGCCTGATTCGGGCC
AGCATGAGGAAGGGGGGGTTAACCTCTCGAGTGATAACCAGATTGTCCAATTATGACTATGAACAATTTA
GAGCAGGGATGGTGCTATTGACAGGAAGAAAAAGAAATGTCCTCATTGACAAAGAGTCATGTTCAGTGCA
GCTGGCTAGAGCCCTAAGAAGCCATATGTGGGCAAGGCTAGCTCGAGGACGGCCTATTTACGGCCTTGAG
GTCCCTGATGTACTAGAATCTATGCGAGGCCACCTTATTCGGCGTCATGAGACATGTGTCATCTGCGAGT
GTGGATCAGTCAACTACGGATGGTTTTTTGTCCCCTCGGGTTGTCAACTGGATGATATTGACAAGGAAAC
ATCATCCTTGAGAGTCCCATACATTGGTTCTACCACTGATGAGAGAACAGACATGAAGCTTGCCTTCGTA
AGAGCCCCAAGCCGATCCTTGCGATCTGCTGTTAGAATAGCAACAGTGTACTCATGGGCTTATGGTGATG
ATGATAGCTCTTGGAACGAAGCCTGGTTGTTGGCAAGGCAAAGGGCCAATGTGAGCCTGGAGGAGCTAAG
GGTGATCACTCCCATCTCAACTTCTACTAATTTAGCGCACAGGTTGAGGGATCGTAGCACTCAAGTGAAA
TACTCAGGCACATCTCTTGTCCGAGTGGCAAGGTATACCACAATCTCCAACGACAATCTCTCATTTGTCA
TATCAGATAAGAAGGTTGATACTAACTTTATATACCAACAAGGAATGCTTCTAGGGTTAGGTGTCTTAGA
AACATTGTTTCGACTCGAGAAAGATACCGGATCATCTAACACGGTACTACATCTTCACGTCGAAACAGAT
TGTTGCGTGATCCCGATGATAGATCATCCCAGGATACCCAGCTCCCGCAAGTTAGAGCTGAGGGCAGAGC
TATGTACCAACCCATTGATATATGATAATGCACCTTTAATTGACAGAGACGCAACAAGGCTATACACCCA
GAGCCATAGAAGGCACCTTGTGGAATTTGTTACATGGTCCACACCCCAACTATATCACATTCTAGCTAAG
TCCACAGCACTATCTATGATTGACCTGGTAACAAAATTTGAGAAGGACCATATGAATGAAATTTCAGCTC
TCATAGGGGATGACGATATCAATAGTTTCATAACTGAGTTCCTACTTATAGAGCCAAGATTATTCACTAT
CTACTTAGGCCAGTGTGCAGCCATCAATTGGGCATTTGATGTACATTATCATAGACCATCAGGGAAATAT
CAGATGGGTGAGCTGTTGTCTTCATTCCTTTCTAGAATGAGCAAGGGAGTGTTTAAGGTGCTTGTCAATG
CTCTAAGCCACCCAAAGATCTACAAGAAATTCTGGCATTGTGGCATTATAGAGCCTATCCATGGTCCTTC
GCTTGATGCTCAAAATTTGCACACAACTGTGTGCAACATGGTTTACACATGTTATATGACCTACCTCGAC
CTGTTGTTGAATGAAGAGTTAGAAGAGTTCACATTTCTTTTGTGTGAAAGCGACGAGGATGTAGTACCGG
ACAGATTCGACAATATCCAGGCAAAACACCTGTGTGTTCTAGCAGATTTGTACTGTCAACCAGGGACCTG
CCCACCAATTCGAGGTTTAAGACCGGTAGAGAAATGTGCAGTTCTAACCGATCATATCAAGGCAGAGGCT
AGGTTATCTCCATCAGGGTCTTCGTGGAACATAAATCCAATTGTTGTAGACCATTACTCATGCTCTCTGA
CTTATCTCCGGCGAGGATCGATCAAGCAGATAAGATTGAGAGTTGATCCAGGATTCATTTTTGACGCCCT
CGCTGAGGTAAATGTCAGTCAGCCAAAGATCGGCAGCAACAACTTCCCGAATATGAGCATTAAGGATTTC
AGGCCTCCTCACGATGATGTTGCAAAATTGCTCAAAGATATCAACACAAGCAAACACAATCTTCCCATTT
CAGGGGGTAATCTCGCCAATTATGAAATCCATGCTTTCCGCAGAATCGGGTTAAACTCATCTGCTTGTTA
CAAAGCTGTTGAGATATCAACATTAATTAGGAGATGCCTTGAGCCAGGGGAAGACGGCTTGTTCTTGGGT
GAGGGGTCGGGCTCTATGTTGATCACTTATAAGGAGATACTAAAATTAAACAAGTGCTTCTATAATAGCG
GGGTTTCTGCCAATTCTAGATCAGGTCAAAGGGAATTAGCACCCTATCCCTCCGAAGTTGGCCTTGTCGA
ACACAGAATGGGGGTAGGTAATATTGTCAAGGTGCTCTTTAATGGGAGGCCCGAAGTCACGTGGGTAGGC
AGTATAGATTGCTTCAATTTCATAGTCAGTAATATCCCCACCTCTAGTGTGGGGTTTATCCATTCAGATA
TAGAGACCTTACCTAACAAAGATACTATAGAGAAGCTAGAGGAATTGGCAGCCATCTTATCGATGGCTCT
GCTCCTTGGCAAAATAGGATCAATACTGGTGATTAAGCTTATGCCTTTCAGCGGGGATTTTGTTCAGGGA
TTTATAAGCTATGTAGGGTCTCATTATAGAGAAGTGAACCTTGTCTACCCTAGATACAGCAACTTCATAT
CTACTGAATCTTATTTAGTTATGACAGATCTTAAGGCTAACCGGCTAATGAACCCTGAAAAGATTAAGCA
GCAGATAATTGAATCATCCGTGCGGACTTCACCTGGACTTATAGGTCACATCCTATCCATTAAGCAACTA
AACTGCATACAAGCAATTGTGGGAGACGCAGTTAGTAGAGGTGATATCAACCCTACCCTGAAAAAACTTA
CACCTATAGAGCAGGTGCTGATCAATTGCGGGTTGGCAATTAACGGACCTAAACTGTGCAAAGAATTGAT
CCACCATGATGTTGCCTCAGGGCAAGATGGATTGCTCAACTCTATACTTATCCTCTACAGGGAGTTGGCA
AGATTCAAAGACAACCAAAGAAGTCAACAAGGGATGTTCCACGCTTACCCCGTATTGGTAAGTAGCAGGC
AACGAGAACTTATATCCAGGATCACCCGCAAATTTTGGGGGCATATTCTTCTATACTCTGGGAACAGAAA
GTTGATAAATCGGTTTATCCAAAATCTCAAGTCCGGTTATCTAATACTAGACTTACACCAGAATATCTTC
GTTAAGAATCTATCTAAGTCAGAGAAACAGATTATTATGACGGGGGGTTTAAAACGCGAGTGGGTTTTTA
GGGTAACAGTCAAGGAGACCAAAGAATGGTATAAGTTAGTCGGATACAGTGCCCTGATTAAGGATTAA


>KT732239.1 MVs/Crewe.GBR/46.12/[D8]
-----------------------------------------------------------------------------------------------------------ATGGCCACACTTTTAAGGAGCTTAGCATTGTTCAAAAGAAACAAGGACAAACCACCCATTACATCAGGAT
CCGGTGGAGCCATCAGAGGAATCAAACACATCATTATAGTACCAATCCCTGGAGATTCCTCAATTACCAC
TCGATCCAGACTATTGGACCGGTTGGTCAGGTTAATTGGGAACCCAGATGTGAGCGGACCCAAACTAACA
GGGGCACTAATAGGTATATTATCTTTGTTTGTGGAATCTCCAGGTCAATTAATTCAGAGGATCACCGATG
ACCCAGACGTTAGCATCAGGCTGTTGGAGGTTGTCCAGAGTGACCAGTCACAATCTGGCCTTACCTTCGC
ATCAAGAGGTACCAACATGGAGGATGAGGCGGACCAATACTTTTCACATGATGATCCAAGTAGTAGTGAT
CAATCCAGGTCTGGATGGTTCGAGAACAAGGAAATCTCAGATATCGAAGTGCAAGACCCTGAGGGATTTA
ATATGATTCTGGGTACCATTCTAGCCCAAATTTGGGTCTTGCTCGCAAAGGCGGTTACGGCCCCAGACAC
GGCAGCTGATTCGGAGCTAAGAAGGTGGATAAAGTACACCCAACAAAGAAGGGTAGTTGGTGAATTTAGA
TTGGAGAGAAAATGGTTGGATGTGGTGAGGAACAGGATTGCCGAGGACCTCTCCTTACGCCGATTCATGG
TCGCTCTAATCCTGGATATCAAGAGGACACCCGGGAACAAACCTAGGATTGCCGAAATGATATGTGACAT
TGATACATATATCGTAGAGGCAGGATTAGCCAGTTTTATCCTGACTATTAAGTTTGGGATAGAAACTATG
TATCCTGCTCTCGGACTGCATGAATTTGCTGGTGAGTTATCCACACTTGAGTCCTTGATGAATCTTTACC
AGCAAATGGGAGAAACTGCACCCTACATGGTAATCCTGGAGAACTCAATTCAGAACAAGTTCAGTGCAGG
ATCATACCCTCTGCTATGGAGCTATGCCATGGGAGTAGGAGTGGAACTTGAAAACTCTATGGGGGGTTTG
AACTTTGGTCGATCTTACTTTGATCCAGCATATTTTAGATTAGGGCAAGAGATGGTGAGGAGGTCAGCTG
GGAAGGTCAGTTCCACATTGGCATCTGAACTCGGTATCACTGCCGAGGATGCAAGGCTTGTTTCAGAGAT
TGCAATGCATACTACTGAGGACAGGACCAGTAGAGCAGTTGGACCCAGACAAGCTCAAGTGTCGTTTCTA
CACGGTGATCAAAGTGAGAATGAGCTACCAGGATTGGGGGGCAAAGAAGATAGGAGGGTCAGGCAGAGTC
GGGGAGAAGCCAGGGAGAGCAATAGAGAAATCGGGTCCAGCAGATTAAGTGACGCGAGAGCTGCCCATCT
TCCGACCAGCACACCCCTAGACATTGACACTGCATCGGAGTCAGGTCAAGATCCGCAGGACAGTCGAAGG
TCAGCTGACGCCCTGCTCAGGCTGCAAGCTATGGCAGGAATCCTGGAAGAACAAGGCTCAGACACGGACA
CCCCCAGGGTGTACAATGACAGAGATCTTCTAGACTAGGTGCAAGAGGCCGAGGACCAGAACAACATCCG
CCTACCCTCCATCATTGTTATAAAAAACTTAGGAACCAGGTCCACACAGCCGCCAGCCAACCAACCATCC
ACTCCCACGACTGGGGCCGATGGCAGAAGAGCAGGCACGCCATGTCAAAAACGGACTGGAATGTATCCGG
GCTCTCAAGGCCGAGCCCATCGGCTCGCTGGCCGTCGAGGAAGCCATGGCAGCATGGTCAGAAATATCAG
ACAACCCAGGACAGGACCGAGCCACCTGCAAGGAAGAGAAGGCAGGCAGTTCGGGTCTCAGCAAACCATG
CCTCTCAGCAATTGGATCAACTGAAGGCGGTGCACCTCGCATCCGCGGTCAGGGATCTGGAGAGAGCGAT
GACGACGCTGAAACTTTGGGAATCCCCTCAAGAAATCTCCAGGCATCAAGCACTGGGCTACAGTGTTATC
ATGTTTATGATCACAGCGGTGAAGCGGTTAAGGGAATCCAAGATGCTGACTCTATCATGGTTCAATCAGG
CCTTGATGGTGATAGCACCCTCTCAGGAGGAGACGATGAATCTGAAAACAGCGATGTGGATATTGGCGAA
CCTGATACCGAGGGATATGCTATCACTGACCGGGGATCTGCTCCCATCTCTATGGGGTTCAGGGCTTCTG
ATGTTGAAACTGCAGAAGGAGGTGAGATCCACGAGCTCCTGAGACTCCAATCCAGAGGCAACAACTTTCC
GAAGCTTGGGAAAACTCTCAATGTTCCTCCGCCCCCGAACCCCGGTAGGGCCAGCGCTTCCGAGACACCC
ATTAAAAAGGGCACAGACGCGAGATTAGCCTCATTTGGAACGGAGATCGCGTCTTTATTGACAGGTGGTG
CAACCCAATGTGCTCGAAAGTCACCCTCGGAACCATCAGGGCCAGGTGCACCTGTGGGGAATGTCCCCGA
GTGTGTGAGCAATGCCGCACTGATACAGGAGTGGACACCCGAATCTGGTACCACAATCTCCCCGAGATCC
CAGAATAATGAAGAAGGGGGAGACTATTATGATGATGAGCTGTTCTCCGATGTCCAAGACATCAAAACAG
CCTTGGCCAAAATACACGAGGATAATCAGAAGATAATCTCTAAACTAGAATCACTGCTGTTATTGAAGGG
AGAAGTTGAGTCAATTAAGAAGCAGATTAACAGGCAAAATATCAGCATATCCACCTTGGAAGGACACCTC
TCAAGCATCATGATCGCCATTCCTGGACTTGGGAAGGATCCCAACGACCCCACTGCAGATGTCGAACTCA
ATCCCGACTTGAAACCCATCATAGGCAGAGATTCAGGCCGAGCACTGGCCGAAGTTCTCAAGAAACCCGC
TGCCAGCCGACAACTCCAAGGAATGACAAATGGACGGACCAGTTCCAGAGGACAGCTGCTGAAGGAATTT
CAACTAAAGCCGATCGGGAAAAAGGTGAGCTCAGCCGTCGGGTTTGTCCCTGACACCGGGCCTGTGTCAC
GCAGTGTAATCCGCTCCATTATAAAATCCAGTCGGCTAGAGGAAGATCGGAAGCGTTACCTGATGACTCT
CCTTGATGATATCAAAGGAGCCAACGATCTTGCCAAGTTCCACCAGATGCTGATGAAGATAATAATGAAG
TAGCTACAGCTCAACTCACCTGCCAACCTCACGCCAGTCGACCTAATCAGTACAACCTAAATCCATTATA
AAAAACTTAGGAGCAAAGTGATTGGCTCCCAAGTTCCACAATGACAGAGATCTACGACTTCGACAAGTCG
GCATGGGACATCAAAGGGTCGATCGCTCCGATACAACCCACCACCTACAGTGATGGCAGGCTGGTGCCCC
AGGTCAGAGTCATAGATCCTGGTCTAGGCGACAGGAAGGATGAATGCTTTATGTACATGTTTCTGCTGGG
GGTTGTTGAGGACAGCGATCCCCTAGAGCCTCCAATCGGGCGAGCATTTGGGTCTCTGCCCCTAGGTGTT
GGTAGATCCACAGCAAAACCCGAAGAGCTCCTCAAAGAGGCCACTGAGCTTGACATAGTTGTCAGACGTA
CAGCAGGACTCAATGAAAAACTGGTGTTCTACAACAACACCCCACTAACTCTCCTCACACCTTGGAGAAA
GGTCCTAACAACAGGGAGTGTCTTCAACGCAAACCAAGTGTGCAATGCAGTTAATCTGATACCGCTGGAT
ACCCCGCAGAGGTTCCGTGTTGTTTATATGAGCATCACCCGTCTTTCGGATAACGGGTATTACACCGTTC
CTAGAAGAATGCTGGAATTCAGATCGGTCAATGCAGTGGCCTTCAACCTGCTGGTGACCCTTAGGATTGA
CAAGGCGATTGGCCCTGGGAAGATCATCGACAATGCAGAGCAACTTCCTGAGGCAACATTTATGGTCCAC
ATCGGGAACTTCAGGAGAAAGAAGAGTGAAGTCTACTCTGCCGATTATTGCAAGATGAAAATCGAAAAGA
TGGGCCTGGTTTTTGCACTTGGTGGGATAGGAGGCACCAGTCTTCACATTAGAAGCACAGGCAAGATGAG
CAAGACTCTCCATGCACAACTCGGGTTCAAGAAGACCTTATGTTACCCACTGATGGATATCAATGAAGAC
CTTAATCGATTACTCTGGAGGAGCAGATGCAAGATAGTAAGAATCCAGGCAGTTTTGCAGCCATCGGTTC
CCCAAGAATTCCGCATTTACGACGACGTGATCATAAATGATGACCAAGGACTATTCAAAGTTCTGTAGAC
CGCAGTGCCCAGCAATGCCCGAAAACGACCCCCCTCATAATGACAGCCAGAAGGCCCGGACAAGAAAGCC
CCCTCCAAAAGACTCCACAGACCAAGCAAGAGGCCAGCCAACAGCTGATGGCAAGCGCGAACACCAGGCG
GCCCAAGCACAGAACAGCCCCGACACAAGGCCATCACTAGCCATCCCAACCTGAGTCCTCCTCGTGGGAC
CCCCGAGGACCAACCCCCAAGGTCGCCCCCGACCCAGACCACCAACCGCATCCCCATAGCCCCCGGGAAA
GAAACCCCCAGCAACTGGAAGGTCCCTCCCCCTTTCTCTCAATGCAAAAGCCCCACAACCGAATCGCACA
AGCGACCGAGGTGACCCAACCGCAGACATCCGACTCCCTAGACAGATCCTCTCCCCCCGGCAAACTAAAC
AAAACTTAGGGCCAAGGAAAATACACACCCGACAGAACCCAGACCCCGGCCCACGACGCCGCGCCCCCAT
CCCCCGACAACCAGAGGGAGCCCCCAACCAATCCCGCCGGCCCCTCCGGCGCCCACAGGCAGGCACACCA
ACCCCCGAACAGACCCGGCACCCAGTCACCGACAGTCCAAGACGGGGGGCCCCCCCCAAAAAAGGGCCCT
CAGGGGCCGACAGCCAGCACCGCAAGGAAGCCCACCCACCCCACACACGACCACGGCAACCGAACCAGAA
TCCAGACCAACCTGGGCCACCAGCTCCCAGATTCGGCCATCACCCCGCAGAAAGGAAAGGCCACAACCTG
CGCACCCCAGCCCCGATCTGGCGGACAGCCAACCAACCCGAACCAGCACCCAAGAGCGATCCCTGAAGGA
CCCCCGAACCGCAAACGACATCAACATCCCACAGCCTCCCCGAGTCCCCCGATCTCCTCTTCTTCTTGAA
GGGACCAAAAGATCAATCCACCACACCCGACGACACTCAATTCCCCACCCCTAAAGGAGACACCGAGAAT
CCCAGAATTAAGACTCATCCAGTGTCCATCATGGGTCTCAAGGTGAACGTCTCTGTCATATTCATGGCAG
TACTGTTAACTCTTCAAACACCCACCGGTCAAATCCATTGGGGCAATCTCTCTAAGATAGGGGTGGTAGG
GGTAGGAAGTGCAAGCTACAAAGTTATGACTCGTTCCAGCCATCAATCATTAGTCATAAAGTTAATGCCC
AATATAACTCTCCTCAACAATTGCACGAGGGTAGAGATTGCAGAATACAGGAGACTACTGAGAACAGTTC
TGGAACCAATTAGAGATGCACTTAATGCAATGACTCAGAATATAAGACCGGTTCAGAGTGTAGCTTCAAG
TAGGAGACACAAGAGATTTGCGGGAGTTGTCCTGGCAGGTGCGGCCCTAGGCGTTGCCACAGCTGCTCAA
ATAACAGCCGGTATTGCACTTCACCAGTCCATGCTGAACTCTCAAGCCATCGACAATCTGAGAGCGAGCC
TAGAAACTACTAATCAGGCAATTGAGGCAATCAGACAAGCAGGGCAGGAGACGATATTGGCTGTTCAGGG
TGTCCAAGACTACATCAATAATGAGCTGATACCGTCTATGAATCAACTATCTTGTGATTTAATCGGCCAG
AAGCTAGGGCTCAAATTGCTCAGATACTATACAGAAATCCTGTCATTATTTGGCCCCAGCCTACGGGACC
CCATATCTGCGGAGATATCTATCCAGGCTTTAAGCTATGCGCTTGGAGGAGATATCAATAAGGTGTTGGA
AAAGCTCGGATACAGTGGAGGTGATCTACTGGGCATCTTAGAGAGCAGAGGAATAAAGGCCCGGATAACT
CACGTCGACACAGAGTCCTACTTCATTGTACTCAGTATAGCCTATCCGACGCTGTCCGAGATTAAGGGGG
TGATTGTCCACCGGCTAGAGGGGGTCTCGTACAACATAGGCTCTCAAGAGTGGTATACCACTGTGCCCAA
GTATGTTGCAACCCAAGGGTACCTTATCTCGAATTTTGATGAGTCATCGTGCACTTTCATGCCAGAGGGG
ACTGTGTGCAGCCAGAATGCCTTGTACCCGATGAGTCCTCTGCTCCAAGAATGCCTCCGGGGGTCCACTA
AGTCCTGTGCTCGTACACTCGTATCCGGGTCTTTCGGGAACCGATTCATTTTATCACAGGGGAACCTAAT
AGCCAATTGTGCATCAATCCTTTGCAAGTGTTACACAACAGGAACGATCATTAATCAAGACCCTGACAAG
ATCCTAACATACATTGCTGCCGATCACTGCCCGGTGGTCGAGGTGAATGGCGTGACCATCCAAGTCGGGA
GCAGGAGGTATCCGGACGCTGTGTACTTGCACAGGATTGACCTCGGTCCTCCCATATCATTGGAAAGGTT
GGACGTAGGGACAAATCTGGGGAATGCAATTGCTAAGTTGGAGGATGCCAAGGAATTGTTGGAGTCATCG
GACCAGATATTGAGGAGTATGAAAGGTTTATCGAGCACTAGTATAGTTTACATCCTGATTGCAGTATGTC
TTGGAGGATTGATAGGGATCCCCGCTTTAATATGTTGCTGCAGGGGGCGTTGTAACAAGAAGGGAGAACA
AGTTGGTATGTCAAGACCAGGCCTAAAGCCTGATCTTACAGGAACATCAAAATCCTATGTAAGGTCACTC
TGATCCTCTACAACTCTTGGAACACAAATGTCCAACAAGTCTCCTCTTCGTCATCAAGCAACCACCGGAG
CCAGCATCAAGCCCATCTGAAATTGTCTCCGGCTTCCCTCTGGCCGAACAATATTGGTAGTTAATTAAAA
CTTAGGGTGCAAGATCATCCACAATGTCACCACAACGAGACCGGATAAATGCCTTCTACAAAGACAACCC
CCATCCTAAGGGAAGTAGGATAGTTATTAACAGAGAACATCTTATGATTGATAGACCTTATGTTTTGCTG
GCTGTTCTATTCGTCATGTTTCTGAGCTTGATCGGGTTGCTAGCCATTGCAGGCATTAGACTTCATCGGG
CAGCCATCTACACCGCAGAGATCCATAAAAGCCTCAGCACCAATCTAGATGTAACTAACTCAATCGAGCA
TCAGGTTAAGGACGTGCTGACACCACTCTTCAAGATCATCGGTGATGAAGTGGGCTTGAGGACACCTCAG
AGATTCACTGACCTAGTGAAGTTCATCTCTGACAAGATTAAATTCCTTAATCCGGACAGGGAATACGACT
TCAGAGATCTCACTTGGTGTATCAACCCGCCAGAGAGAATCAAATTGGATTATGATCAATACTGTGCAGA
TGTGGCTGCTGAAGAACTCATGAATGCATTGGTGAACTCAACTCTACTGGAGACCAGGGCAACCAATCAG
TTCCTAGCTGTCTCAAAGGGAAACTGCTCAGGGCCCACTACAATCAGAGGCCAATTCTCAAACATGTCGC
TGTCCCTGTTGGACTTGTATTTAAGTCGAGGTTACAATGTGTCATCTATAGTCACTATGACATCCCAGGG
AATGTACGGGGGAACTTACCTAGTGGAAAAGCCTAATCTGAGCAGCAAAGGGTCAGAGTTGTCACAACTG
AGCATGCACCGAGTGTTTGAAGTAGGTGTTATCAGAAATCCGGGTTTGGGGGCTCCGGTATTCCATATGA
CAAACTATCTTGAGCAACCAGTCAGTAATGATTTCAGCAACTGCATGGTGGCTTTGGGGGAGCTCAAGTT
CGCAGCCCTCTGTCACAGGGAAGATTCTATCACAATTCCCTATCAGGGATCAGGGAAAGGTGTCAGCTTC
CAGCTTGTCAAGCTAGGTGTCTGGAAATCCCCAACCGACATGCAATCCTGGGTCCCCCTATCAACGGATG
ATCCAGTGATAGACAGGCTTTACCTCTCATCTCACAGAGGCGTTATCGCTGACAATCAAGCAAAATGGGC
TGTCCCGACAACACGGACAGATGACAAGTTGCGAATGGAGACATGCTTCCAGCAGGCGTGTAAGGGTAAA
ATCCAAGCACTTTGCGAGAATCCCGAGTGGACACCGTTGAAGGATAACAGGATTCCTTCATACGGGGTCT
TGTCTGTTGATCTGAGTCTGACAGTTGAGCTTAAAATCAAAATTGTTTCAGGATTCGGGCCATTGATCAC
ACACGGTTCAGGGATGGACCTATACAAATCCAACCACAACAATATGTATTGGCTGACTATCCCGCCAATG
AAGAACCTGGCCTTAGGTGTAATCAACACATTGGAGTGGATACCGAGATTCAAGGTTAGTCCCAACCTCT
TCACTGTTCCAATTAAGGAAGCAGGCGAGGACTGCCATGCCCCAACATACCTACCTGCGGAGGTGGATGG
TGATGTCAAACTCAGTTCCAATCTGGTGATTCTACCTGGTCAAGATCTCCAATATGTTCTGGCAACCTAC
GATACTTCCAGAGTTGAACATGCTGTAGTTTATTACGTTTACAGCCCAAGCCGCTCATTTTCTTACTTTT
ATCCTTTTAGGTTGCCTGTAAGGGGGGTCCCCATTGAATTACAAGTGGAATGCTTCACATGGGACCAAAA
ACTCTGGTGCCGTCACTTCTGTGTGCTTGCGGACTCAGAATCTGGTGGACATATCACTCACTCTGGGATG
GTGGGCATGGGAGTCAGCTGCACAGCCACTCGGGAAGATGGAACCAACCGCAGATAGGGCTGCCAGTGAA
CCAATCACATGATGTCACCCAGACATCAGGCATCCCCACTAGTGTGAAATAGACATCAGAATTAAGAAAA
ACGTAGGGTCCAAGTGGTTCCTCGTTATGGACTCGCTATCTGTCAACCAGATCTTATACCCTGAAGTTCA
CCTAGATAGCCCGATAGTCACCAATAAGATAGTAGCTATCCTGGAGTATGCTCGAGTCCCTCACGCTTAC
AGCCTGGAGGACCCTACACTGTGTCAGAACATCAAGCACCGCCTAAAAAACGGATTTTCCAACCAAATGA
TTATAAACAATGTGGAAGTTGGGAATGTCATCAAGTCCAAGCTTAGGAGTTATCCGACCCACTCTCATAT
TCCATATCCAAATTGTAATCAGGATTTATTTAACATAGAAGACAAAGAGTCAACAAGGAAGATCCGTGAG
CTTCTAAAAAAGGGAAATTCGCTGTACTCCAAAGTCAGTGATAAGGTTTTCAAATGCCTGAGGGATACTA
ACTCACGGCTTGGCCTAGGCTCCGAACTGAGAGAGGACATCAAGGAGAAAATTATTAACTTGGGAGTTTA
CATGCATAGCTCCCAATGGTTTGAGCCCTTCCTGTTTTGGTTTACAGTCAAGACTGAGATGAGGTCAGTG
ATCAAATCACAAACCCACACTTGCCATAGGAGGAGACACACACCTGTATTCTTCACTGGTAGTTCAGTTG
AGTTGCTAATCTCTCGTGACCTTGTTGCTATAATCAGTAAAGAGTCTCAACATGTATATTACTTGACGTT
TGAACTGGTTTTGATGTATTGTGATGTCATAGAGGGGAGGTTAATGACAGAGACCGCTATGACCATTGAT
GCTAGGTATACAGAGCTTCTAGGAAGAGTCAGATACATGTGGAAACTGATAGATGGTTTCTTCCCTGCAC
TCGGGAATCCAACTTATCAAATTGTAGCTATGCTGGAGCCACTTTCACTTGCTTACCTGCAGCTGAGGGA
CATAACAGTAGAACTCAGAGGTGCTTTCCTTAACCACTGCTTTACCGAAATACATGATGTTCTTAACCAA
AACGGGTGTTCTGATGAAGGTACTTATCATGATTTAATCGAAGCCCTAGATTACATTTTCATAACTGATG
ACATACATCTGACAGGGGAGATTTTCTCATTTTTCAGAAGTTTCGGCCACCCCAGACTTGAAGCGGTAAC
GGCTGCTGAAAATGTTAGAAAATACATGAATCAGCCTAAAGTAATTGTGTATGAGACTCTGATGAAAGGT
CATGCCATATTTTGTGGAATCATAATCAACGGCTATCGTGACAGGCACGGAGGCAGTTGGCCACCCCTGA
CCCTCCCCCTGCATGCTGCAGACACAATCCGGAATGCTCAAGCTTCAGGTGAGGGGTTAACACATGAGCA
GTGCGTTGACAACTGGAAATCTTTTGCTGGAGTGAGATTTGGCTGCTTTATGCCTCTTAGCCTGGACAGT
GATCTGACAATGTACCTAAAGGACAAGGCACTTGCTGCTCTCCAAAGGGAATGGGATTCAGTTTACCCGA
AAGAGTTCCTGCGTTACGACCCTCCCAAGGGAACCGGGTCACGGAGGCTTGTAGATGTTTTCCTTAATGA
TTCAAGCTTTGACCCATATGATATGATAATGTATGTTGTAAGTGGAGCTTACCTCCATGACCCCGAGTTC
AACCTGTCTTACAGCCTGAAAGAAAAGGAGATCAAGGAAACAGGTAGACTTTTTGCTAAAATGACTTACA
AAATGAGGGCATGCCAAGTGATTGCTGAAAATCTAATCTCAAACGGGATTGGCAAATATTTTAAGGACAA
TGGGATGGCCAAGGACGAGCACGATTTGACTAAGGCACTCCACACTCTAGCTGTCTCAGGAGTCCCCAAA
GATCTCAAAGAAAGTCACAGGGGGGGGCCGGTCTCAAAAACCCACTCCCGAAGCCCAGTCCACGCAAGCA
CCAAGAACGTGAAAGCAGCAAAAGGGTTTATAGGATTCCCTCATGTAATTCGGCAGGACCAAGACACTGA
TCACCCTGAGAATATGGAAGCTTATGAGACAGTCAGTGCATTTATCACGACTGATCTCAAGAAGTACTGC
CTTAATTGGAGATATGAGACCATCAGCTTATTTGCCCAGAGGCTAAATGAGATTTACGGATTACCCTCAT
TTTTCCAGTGGCTGCATAAGAGGCTTGAAACCTCTGTCCTCTATGTAAGTGACCCTCATTGCCCCCCTGA
CCTTGACGCCCATGTCCCGTTATGCAAAGTCCCCAATGACCAAATCTTCATTAAGTACCCTATGGGAGGT
ATAGAAGGGTATTGTCAGAAGCTATGGACCATCAGCACCATTCCCTATTTATACCTGGCTGCTTATGAGA
GCGGAGTAAGGATTGCTTCGTTAGTGCAAGGGGACAATCAGACCATAGCCGTAACAAAAAGGGTACCCAG
CACATGGCCTTACAACCTTAAGAAACGGGAAGCTGCTAGAGTAACTAGAGATTATTTTGTAATTCTTAGG
CAAAGGCTACACGACATTGGCCATCACCTCAAGGCAAATGAGACAATTGTTTCGTCACATTTTTTCGTCT
ATTCAAAAGGAATATATTATGATGGGCTACTTGTGTCCCAATCACTCAAGAGCATCGCAAGATGTGTATT
CTGGTCAGAGACTATAGTTGATGAAACAAGGGCAGCATGCAGTAACATTGCTACAACAATGGCTAAAAGC
ATCGAGAGAGGTTATGACCGTTACCTAGCATATTCCCTGAATGTCCTAAAAGTGATACAGCAAATTCTGA
TCTCTCTTGGCTTCACAATCAATTCTACCATGACTCGGGATGTAGTCATACCCCTCCTCACAAACAACGA
TCTCTTAATCAGGATGGCACTGTTGCCCGCTCCTATTGGGGGGATGAATTATCTGAATATGAGCAGGCTG
TTTGTCAGAAACATCGGTGATCCAGTAACATCATCAATTGCTGATCTCAAGAGAATGATTCTCGCATCAC
TAATGCCTGAAGAGACCCTCCACCAAGTAATGACACAACAACCGGGGGACTCTTCATTCCTAGACTGGGC
TAGCGACCCTTACTCAGCAAATCTTGTATGCGTTCAGAGCATCACTAGACTCCTCAAGAACATAACTGCA
AGGTTTGTCCTGATCCATAGTCCAAATCCAATGTTAAAAGGGTTATTCCATGATGGCAGTAAAGAAGAGG
ATGAGGGACTGGCGGCATTCCTCATGGACAGGCATATCATAGTACCTAGGGCAGCTCATGAAATCCTGGA
TCACAGTGTCACAGGGGCAAGAGAGTCCATTGCAGGCATGCTAGATACCACAAAAGGCCTGATTCGGGCC
AGCATGAGGAAGGGGGGGTTAACCTCTCGAGTGATAACCAGATTGTCCAATTATGACTATGAACAATTTA
GAGCAGGGATGGTGCTATTGACAGGAAGAAAAAGAAATGTCCTCATTGACAAAGAGTCATGTTCAGTGCA
GCTGGCTAGAGCCCTAAGAAGCCATATGTGGGCAAGGCTAGCTCGAGGACGGCCTATTTACGGCCTTGAG
GTCCCTGATGTACTAGAATCTATGCGAGGCCACCTTATTCGGCGTCATGAGACATGTGTCATCTGCGAGT
GTGGATCAGTCAACTACGGATGGTTTTTTGTCCCCTCGGGTTGTCAACTGGATGATATTGACAAGGAAAC
ATCATCCTTGAGAGTCCCATACATTGGTTCTACCACTGATGAGAGAACAGACATGAAGCTTGCCTTCGTA
AGAGCCCCAAGCCGATCCTTGCGATCTGCTGTTAGAATAGCAACAGTGTACTCATGGGCTTATGGTGATG
ATGATAGCTCTTGGAACGAAGCCTGGTTGTTGGCAAGGCAAAGGGCCAATGTGAGCCTGGAGGAGCTAAG
GGTGATCACTCCCATCTCAACTTCTACTAATTTAGCGCACAGGTTGAGGGATCGTAGCACTCAAGTGAAA
TACTCAGGCACATCTCTTGTCCGAGTGGCAAGGTATACCACAATCTCCAACGACAATCTCTCATTTGTCA
TATCAGATAAGAAGGTTGATACTAACTTTATATACCAACAAGGAATGCTTCTAGGGTTAGGTGTCTTAGA
AACATTGTTTCGACTCGAGAAAGATACCGGATCATCTAACACGGTACTACATCTTCACGTCGAAACAGAT
TGTTGCGTGATCCCGATGATAGATCATCCCAGGATACCCAGCTCCCGCAAGTTAGAGCTGAGGGCAGAGC
TATGTACCAACCCATTGATATATGATAATGCACCTTTAATTGACAGAGACGCAACAAGGCTATACACCCA
GAGCCATAGAAGGCACCTTGTGGAATTTGTTACATGGTCCACACCCCAACTATATCACATTCTAGCTAAG
TCCACAGCACTATCTATGATTGACCTGGTAACAAAATTTGAGAAGGACCATATGAATGAAATTTCAGCTC
TCATAGGGGATGACGATATCAATAGTTTCATAACTGAGTTCCTACTTATAGAGCCAAGATTATTCACTAT
CTACTTAGGCCAGTGTGCAGCCATCAATTGGGCATTTGATGTACATTATCATAGACCATCAGGGAAATAT
CAGATGGGTGAGCTGTTGTCTTCATTCCTTTCTAGAATGAGCAAGGGAGTGTTTAAGGTGCTTGTCAATG
CTCTAAGCCACCCAAAGATCTACAAGAAATTCTGGCATTGTGGCATTATAGAGCCTATCCATGGTCCTTC
GCTTGATGCTCAAAATTTGCACACAACTGTGTGCAACATGGTTTACACATGTTATATGACCTACCTCGAC
CTGTTGTTGAATGAAGAGTTAGAAGAGTTCACATTTCTTTTGTGTGAAAGCGACGAGGATGTAGTACCGG
ACAGATTCGACAATATCCAGGCAAAACACCTGTGTGTTCTAGCAGATTTGTACTGTCAACCAGGGACCTG
CCCACCAATTCGAGGTTTAAGACCGGTAGAGAAATGTGCAGTTCTAACCGATCATATCAAGGCAGAGGCT
AGGTTATCTCCATCAGGGTCTTCGTGGAACATAAATCCAATTGTTGTAGACCATTACTCATGCTCTCTGA
CTTATCTCCGGCGAGGATCGATCAAGCAGATAAGATTGAGAGTTGATCCAGGATTCATTTTTGACGCCCT
[truncated: 446,656 more chars]
